# Supplementary material for: Associations Between Behavioral Effects of Bisphenol A and DNA Methylation in Zebrafish Embryos
Source: Front Genet. 2019 Mar 8;10:184. doi: 10.3389/fgene.2019.00184 (PMC6418038; doi:10.3389/fgene.2019.00184)
Supplement: Table S1 — Annotated table of DM sites found, including genomic features DM sites fell within, methylation difference (%), gene annotation (Ensembl gene ID, Entrez gene ID, gene symbol and description), genomic coordinates (chromosome, start, end, strand) and p/q significance values. [file Table_1.XLSX]

## Sheet: BPA_complete_annotated_nodups
DM_cytosine	Ensemble_gene	chr	start	end	strand	Feature	Entrez_gene	Description	Gene_symbol	pvalue	qvalue	Meth_diff
9931	ENSDARG00000022730	20	25655583	25655583	+	coding	570338	aminoadipate-semialdehyde dehydrogenase [Source:ZFIN;Acc:ZDB-GENE-041210-322]	aasdh	2.61e-05	0.0039743	27.8788
16302	ENSDARG00000104719	3	36737151	36737151	+	coding	100002010	ATP-binding cassette, sub-family C (CFTR/MRP), member 1 [Source:ZFIN;Acc:ZDB-GENE-050517-15]	abcc1	6.62e-09	4.23e-06	-40.0572
15256	ENSDARG00000062519	24	24046310	24046310	-	coding	NA	ATP-binding cassette, sub-family C (CFTR/MRP), member 13 [Source:ZFIN;Acc:ZDB-GENE-050517-26]	abcc13	5.78e-05	0.00754027	-30.1051
4792	ENSDARG00000014031	13	705382	705382	+	coding	393561	ATP-binding cassette, sub-family C (CFTR/MRP), member 2 [Source:ZFIN;Acc:ZDB-GENE-040426-1523]	abcc2	2.92e-07	9.87e-05	-38.6807
18996	ENSDARG00000056346	7	20087522	20087522	-	coding	561771	ArfGAP with coiled-coil, ankyrin repeat and PH domains 1 [Source:ZFIN;Acc:ZDB-GENE-070112-1242]	acap1	1.89e-07	6.88e-05	-25.5319
19187	ENSDARG00000026842	7	24092620	24092620	+	coding	327495	apoptotic chromatin condensation inducer 1b [Source:ZFIN;Acc:ZDB-GENE-030826-12]	acin1b	4.76e-05	0.00643308	-26.8354
19188	ENSDARG00000026842	7	24092716	24092716	+	coding	327495	apoptotic chromatin condensation inducer 1b [Source:ZFIN;Acc:ZDB-GENE-030826-12]	acin1b	2.94e-05	0.00436678	-32.8947
9966	ENSDARG00000042510	20	28938285	28938285	+	coding	553440	acyl-CoA thioesterase 20 [Source:ZFIN;Acc:ZDB-GENE-041001-182]	acot20	1.48e-06	0.000377987	37.2527
20050	ENSDARG00000078399	8	50846969	50846969	-	coding	NA	acyl-CoA synthetase long chain family member 2 [Source:ZFIN;Acc:ZDB-GENE-130530-851]	acsl2	1.03e-05	0.00186649	26.9713
14146	ENSDARG00000008790	24	7306662	7306662	-	coding	100038776	ARP3 actin related protein 3 homolog B [Source:ZFIN;Acc:ZDB-GENE-070424-10]	actr3b	2.04e-05	0.00325209	-25.5466
14145	ENSDARG00000008790	24	7306654	7306654	-	coding	100038776	ARP3 actin related protein 3 homolog B [Source:ZFIN;Acc:ZDB-GENE-070424-10]	actr3b	7.8e-09	4.86e-06	-32.1213
13563	ENSDARG00000003113	23	25968752	25968752	-	coding	436919	adenosine deaminase [Source:ZFIN;Acc:ZDB-GENE-040718-393]	ada	1.45e-07	5.54e-05	35.8099
17763	ENSDARG00000062323	6	13149498	13149498	-	coding	794175	ADAM metallopeptidase domain 23a [Source:ZFIN;Acc:ZDB-GENE-070810-2]	adam23a	2.77e-05	0.00415987	37.2727
11224	ENSDARG00000075930	21	32525044	32525044	-	coding	571682	ADAM metallopeptidase with thrombospondin type 1 motif, 2 [Source:ZFIN;Acc:ZDB-GENE-070816-3]	adamts2	1.26e-06	0.000330614	36.1556
11225	ENSDARG00000075930	21	32525180	32525180	-	coding	571682	ADAM metallopeptidase with thrombospondin type 1 motif, 2 [Source:ZFIN;Acc:ZDB-GENE-070816-3]	adamts2	1.45e-08	8.09e-06	-38.5338
3906	ENSDARG00000077778	11	19182933	19182933	+	coding	NA	ADAM metallopeptidase with thrombospondin type 1 motif, 9 [Source:ZFIN;Acc:ZDB-GENE-070814-6]	adamts9	4.35e-10	4.52e-07	-46.4799
7930	ENSDARG00000075405	19	11863103	11863103	+	coding	100001584	aarF domain containing kinase 5 [Source:ZFIN;Acc:ZDB-GENE-081104-149]	adck5	2.17e-09	1.69e-06	-50.3485
15351	ENSDARG00000088137	24	25300741	25300741	-	coding	NA	adhesion G protein-coupled receptor G2a [Source:ZFIN;Acc:ZDB-GENE-140106-206]	adgrg2a	4.76e-06	0.000985998	35.4885
1759	ENSDARG00000027638	10	19005749	19005749	-	coding	557259	adrenoceptor alpha 1Ab [Source:ZFIN;Acc:ZDB-GENE-060503-384]	adra1ab	1.73e-05	0.00283922	-39.5833
19794	ENSDARG00000056331	8	24976242	24976242	-	coding	798918	adenosylhomocysteinase-like 1 [Source:ZFIN;Acc:ZDB-GENE-021206-7]	ahcyl1	4.91e-06	0.00101223	-35.5337
19793	ENSDARG00000056331	8	24976227	24976227	-	coding	798918	adenosylhomocysteinase-like 1 [Source:ZFIN;Acc:ZDB-GENE-021206-7]	ahcyl1	5.31e-07	0.000162414	-39.8948
11782	ENSDARG00000075551	21	39306790	39306790	-	coding	557064	apoptosis-inducing factor, mitochondrion-associated, 5 [Source:ZFIN;Acc:ZDB-GENE-091118-96]	aifm5	1.13e-16	1.3e-12	-69.4143
19193	ENSDARG00000077842	7	24103819	24103819	-	coding	572549	ajuba LIM protein [Source:ZFIN;Acc:ZDB-GENE-030131-9341]	ajuba	5.36e-07	0.000163694	37.3411
12671	ENSDARG00000086880	22	30742907	30742907	+	coding	NA	NA	AL831726.1	1.87e-06	0.000456821	-33.6378
341	ENSDARG00000113858	1	8581611	8581611	+	coding	NA	NA	AL928650.4	6.19e-16	5.63e-12	58.7309
340	ENSDARG00000113858	1	8581147	8581147	+	coding	NA	NA	AL928650.4	5.78e-15	3.73e-11	-54.8955
339	ENSDARG00000113858	1	8581101	8581101	+	coding	NA	NA	AL928650.4	2.48e-14	1.27e-10	-57.2379
16187	ENSDARG00000037935	3	32085828	32085828	+	coding	492710	aldehyde dehydrogenase 16 family, member A1 [Source:ZFIN;Acc:ZDB-GENE-070112-2062]	aldh16a1	7.15e-07	0.000207584	38.1439
17991	ENSDARG00000077004	6	22086006	22086006	+	coding	NA	aldehyde dehydrogenase 1 family, member L1 [Source:ZFIN;Acc:ZDB-GENE-100519-4]	aldh1l1	1.14e-05	0.00202813	35.4991
17993	ENSDARG00000077004	6	22093663	22093663	+	coding	NA	aldehyde dehydrogenase 1 family, member L1 [Source:ZFIN;Acc:ZDB-GENE-100519-4]	aldh1l1	6.24e-06	0.00123378	31.0216
17458	ENSDARG00000035606	5	19485499	19485499	+	coding	NA	aldehyde dehydrogenase 3 family, member B2 [Source:ZFIN;Acc:ZDB-GENE-060531-79]	aldh3b2	1.5e-05	0.00252823	-35.3476
4462	ENSDARG00000038207	11	41958350	41958350	+	coding	394133	aldehyde dehydrogenase 4 family, member A1 [Source:ZFIN;Acc:ZDB-GENE-040426-1179]	aldh4a1	8.85e-06	0.00164937	31.6248
17263	ENSDARG00000024030	5	4806973	4806973	+	coding	569092	angiopoietin-like 2a [Source:ZFIN;Acc:ZDB-GENE-080721-15]	angptl2a	1.93e-11	3.36e-08	46.0242
882	ENSDARG00000009026	1	14152471	14152471	+	coding	568926	ankyrin 2a, neuronal [Source:ZFIN;Acc:ZDB-GENE-111215-3]	ank2a	1.91e-10	2.26e-07	47.5701
16202	ENSDARG00000054320	3	32399649	32399649	+	coding	558153	adaptor-related protein complex 2, alpha 1 subunit [Source:ZFIN;Acc:ZDB-GENE-090302-2]	ap2a1	6.07e-05	0.00783533	31.0307
1675	ENSDARG00000074328	10	15789357	15789357	+	coding	565507	amyloid beta (A4) precursor protein-binding, family A, member 1b [Source:ZFIN;Acc:ZDB-GENE-070925-3]	apba1b	6.71e-06	0.00131097	28.0543
14948	ENSDARG00000063474	24	18771785	18771785	-	coding	100329953	ADP-ribosylation factor guanine nucleotide-exchange factor 1 (brefeldin A-inhibited) [Source:ZFIN;Acc:ZDB-GENE-030131-108]	arfgef1	7.97e-06	0.00151334	-34.329
16365	ENSDARG00000052950	3	39328263	39328263	-	coding	NA	Rho GTPase activating protein 23a [Source:ZFIN;Acc:ZDB-GENE-121019-1]	arhgap23a	4.17e-05	0.00577891	-36.1509
13545	ENSDARG00000039265	23	25007602	25007602	+	coding	393416	Rho GTPase activating protein 4a [Source:ZFIN;Acc:ZDB-GENE-040426-1229]	arhgap4a	7.24e-06	0.00139812	30.6775
6562	ENSDARG00000099918	15	34074318	34074318	+	coding	393834	ADP-ribosylation factor-like 4aa [Source:ZFIN;Acc:ZDB-GENE-040426-1878]	arl4aa	4.72e-07	0.000147796	37.4608
18698	ENSDARG00000077044	6	43240871	43240871	+	coding	450076	ADP-ribosylation factor-like 6 interacting protein 5a [Source:ZFIN;Acc:ZDB-GENE-031113-22]	arl6ip5a	1.65e-08	9.03e-06	42.3486
20416	ENSDARG00000002299	9	55586212	55586212	-	coding	NA	arylsulfatase H [Source:ZFIN;Acc:ZDB-GENE-081104-120]	arsh	2.29e-07	8.07e-05	-36.956
20302	ENSDARG00000026635	9	45693919	45693919	+	coding	554673	ankyrin repeat and SOCS box containing 1 [Source:ZFIN;Acc:ZDB-GENE-040718-234]	asb1	1.43e-09	1.2e-06	43.5508
15557	ENSDARG00000099461	24	34100857	34100857	+	coding	559467	ankyrin repeat and SOCS box containing 10 [Source:ZFIN;Acc:ZDB-GENE-060929-1106]	asb10	1.85e-06	0.000453062	33.4802
17797	ENSDARG00000004243	6	13688280	13688280	+	coding	407667	acid-sensing (proton-gated) ion channel family member 4b [Source:ZFIN;Acc:ZDB-GENE-040513-6]	asic4b	4.67e-07	0.000146418	-40.4705
9303	ENSDARG00000068323	2	34573221	34573221	+	coding	791157	astrotactin 1 [Source:ZFIN;Acc:ZDB-GENE-050320-140]	astn1	4.2e-07	0.000134335	-38.4794
10357	ENSDARG00000060537	20	44621136	44621136	+	coding	100331225	ATPase family, AAA domain containing 2B [Source:ZFIN;Acc:ZDB-GENE-110411-210]	atad2b	7.62e-05	0.00941458	25.6944
3356	ENSDARG00000102893	11	853763	853763	-	coding	NA	ATG7 autophagy related 7 homolog (S. cerevisiae) [Source:ZFIN;Acc:ZDB-GENE-030131-1633]	atg7	3.11e-05	0.00457055	32.1429
6070	ENSDARG00000036442	14	32512813	32512813	-	coding	NA	ATPase phospholipid transporting 11C [Source:ZFIN;Acc:ZDB-GENE-030616-51]	atp11c	2.5e-12	6.2e-09	41.8651
16890	ENSDARG00000012684	4	16093593	16093593	-	coding	378746	ATPase plasma membrane Ca2+ transporting 1a [Source:ZFIN;Acc:ZDB-GENE-030925-29]	atp2b1a	1.61e-05	0.00267748	-28.8579
13791	ENSDARG00000115869	23	39034733	39034733	+	coding	NA	ATPase phospholipid transporting 9A (putative) [Source:HGNC Symbol;Acc:HGNC:13540]	ATP9A	7.24e-06	0.00139812	-39.4118
5598	ENSDARG00000042236	14	10707987	10707987	+	coding	323299	alpha thalassemia/mental retardation syndrome X-linked homolog (human) [Source:ZFIN;Acc:ZDB-GENE-030912-11]	atrx	1.5e-11	2.72e-08	37.7358
2436	ENSDARG00000056427	10	27195502	27195502	-	coding	368890	autism susceptibility candidate 2a [Source:ZFIN;Acc:ZDB-GENE-030616-571]	auts2a	3.27e-09	2.36e-06	49.1228
2437	ENSDARG00000056427	10	27195528	27195528	-	coding	368890	autism susceptibility candidate 2a [Source:ZFIN;Acc:ZDB-GENE-030616-571]	auts2a	3.94e-08	1.87e-05	46.4474
18428	ENSDARG00000077352	6	39251115	39251115	+	coding	793635	beta-1,4-N-acetyl-galactosaminyl transferase 1b [Source:ZFIN;Acc:ZDB-GENE-100728-3]	b4galnt1b	5.63e-05	0.00737916	27.7653
10965	ENSDARG00000075169	21	27472071	27472071	+	coding	568986	Bardet-Biedl syndrome 1 [Source:ZFIN;Acc:ZDB-GENE-060126-1]	bbs1	5.92e-05	0.00768485	29.7258
6742	ENSDARG00000079217	16	7015177	7015177	+	coding	NA	Bardet-Biedl syndrome 9 [Source:ZFIN;Acc:ZDB-GENE-081027-4]	bbs9	2.06e-06	0.000497454	-33.282
3190	ENSDARG00000103981	10	37927827	37927827	+	coding	323481	basic helix-loop-helix family, member a9 [Source:ZFIN;Acc:ZDB-GENE-030131-2201]	bhlha9	7.36e-11	1.04e-07	27.5947
6926	ENSDARG00000061682	17	20989700	20989700	-	coding	568201	BicC family RNA binding protein 1a [Source:ZFIN;Acc:ZDB-GENE-101223-3]	bicc1a	1.2e-05	0.00211848	-35.0678
4296	ENSDARG00000075571	11	37070246	37070246	+	coding	557383	bicaudal D homolog 2 (Drosophila) [Source:ZFIN;Acc:ZDB-GENE-120717-1]	bicd2	5.24e-05	0.00696625	26.5218
9788	ENSDARG00000005002	20	20937372	20937372	+	coding	334316	BRF1, RNA polymerase III transcription initiation factor b [Source:ZFIN;Acc:ZDB-GENE-030131-6248]	brf1b	1.21e-14	6.98e-11	60.2459
9302	ENSDARG00000014302	2	34483508	34483508	-	coding	NA	bone morphogenetic protein/retinoic acid inducible neural-specific 2 [Source:ZFIN;Acc:ZDB-GENE-070912-621]	brinp2	1.63e-08	8.92e-06	-45.1991
10508	ENSDARG00000013659	20	51723182	51723182	-	coding	492786	BRO1 domain and CAAX motif containing [Source:ZFIN;Acc:ZDB-GENE-041114-137]	brox	3.8e-06	0.000821657	34.2772
16818	ENSDARG00000063255	4	11841965	11841965	-	coding	562893	BTB (POZ) domain containing 11a [Source:ZFIN;Acc:ZDB-GENE-050419-142]	btbd11a	6.21e-05	0.00798985	-31.5402
5204	ENSDARG00000109361	14	2035815	2035815	-	coding	NA	NA	BX005294.2	1.6e-06	0.000402243	31.3333
11820	ENSDARG00000114306	21	40040053	40040053	-	coding	560089	Danio rerio multidrug and toxin extrusion protein 1-like (mate4), mRNA. [Source:RefSeq mRNA;Acc:NM_001287544]	BX248108.1	4.71e-10	4.82e-07	-54.9559
13104	ENSDARG00000100234	23	9355519	9355519	+	coding	NA	NA	BX511246.1	6.98e-07	0.000203438	-33.9583
13103	ENSDARG00000100234	23	9354697	9354697	+	coding	NA	NA	BX511246.1	9.43e-11	1.26e-07	-49.7876
2955	ENSDARG00000116394	10	34061129	34061129	-	coding	NA	NA	BX548044.8	9.82e-07	0.000269191	39.7444
7215	ENSDARG00000106248	17	40216479	40216479	-	coding	797812	NA	BX548062.1	1.17e-05	0.00206803	-36.8132
11592	ENSDARG00000091187	21	37072575	37072575	-	coding	NA	NA	BX649250.1	1.91e-05	0.00307881	40.7447
9354	ENSDARG00000109933	2	36110185	36110185	+	coding	NA	NA	BX681417.4	3.36e-08	1.64e-05	-35.4962
1887	ENSDARG00000107353	10	21513671	21513671	+	coding	100006777	NA	BX957322.3	1.4e-11	2.57e-08	49.7596
1888	ENSDARG00000107353	10	21513691	21513691	+	coding	100006777	NA	BX957322.3	4.41e-10	4.57e-07	-46.9625
4465	ENSDARG00000098374	11	42184832	42184832	-	coding	NA	NA	CABZ01030862.1	2.63e-06	0.000606325	-30.0769
6112	ENSDARG00000101188	14	45271288	45271288	+	coding	570939	NA	CABZ01048053.1	3.17e-08	1.56e-05	42.5641
19597	ENSDARG00000106522	8	5845126	5845126	-	coding	NA	NA	CABZ01102147.1	9.48e-06	0.00174631	28.7101
322	ENSDARG00000099708	1	8401491	8401491	+	coding	NA	calcium channel, voltage-dependent, T type, alpha 1H subunit b [Source:ZFIN;Acc:ZDB-GENE-090312-128]	cacna1hb	7.89e-11	1.1e-07	52.7778
319	ENSDARG00000099708	1	8401437	8401437	+	coding	NA	calcium channel, voltage-dependent, T type, alpha 1H subunit b [Source:ZFIN;Acc:ZDB-GENE-090312-128]	cacna1hb	3.17e-10	3.45e-07	50.5878
318	ENSDARG00000099708	1	8401430	8401430	+	coding	NA	calcium channel, voltage-dependent, T type, alpha 1H subunit b [Source:ZFIN;Acc:ZDB-GENE-090312-128]	cacna1hb	1.81e-09	1.45e-06	49.8818
320	ENSDARG00000099708	1	8401457	8401457	+	coding	NA	calcium channel, voltage-dependent, T type, alpha 1H subunit b [Source:ZFIN;Acc:ZDB-GENE-090312-128]	cacna1hb	3.3e-10	3.58e-07	48.9287
321	ENSDARG00000099708	1	8401489	8401489	+	coding	NA	calcium channel, voltage-dependent, T type, alpha 1H subunit b [Source:ZFIN;Acc:ZDB-GENE-090312-128]	cacna1hb	7.21e-09	4.54e-06	47.1861
13574	ENSDARG00000076030	23	26946751	26946751	+	coding	NA	calcium channel, voltage-dependent, beta 3b [Source:ZFIN;Acc:ZDB-GENE-090127-1]	cacnb3b	8.15e-07	0.000230527	33.707
16601	ENSDARG00000039240	3	56390012	56390012	+	coding	100331116	calcium channel, voltage-dependent, gamma subunit 5b [Source:ZFIN;Acc:ZDB-GENE-120104-3]	cacng5b	2.32e-05	0.00360725	-33.3694
18583	ENSDARG00000070567	6	41357687	41357687	+	coding	100001129	Ca2+-dependent activator protein for secretion b [Source:ZFIN;Acc:ZDB-GENE-110621-2]	cadpsb	1.75e-11	3.1e-08	-48.216
10967	ENSDARG00000055338	21	27491677	27491677	-	coding	565825	si:dkeyp-50d11.2 [Source:ZFIN;Acc:ZDB-GENE-091113-22]	CAPN1	1.28e-09	1.1e-06	43.1327
6445	ENSDARG00000090969	15	559848	559848	-	coding	100002104	cerebellin 18 [Source:ZFIN;Acc:ZDB-GENE-111109-3]	cbln18	2.64e-07	9.1e-05	40.5763
19767	ENSDARG00000052379	8	23629312	23629312	+	coding	556259	coiled-coil domain containing 22 [Source:ZFIN;Acc:ZDB-GENE-050913-93]	ccdc22	2.69e-05	0.00407331	-33.4413
19769	ENSDARG00000052379	8	23631673	23631673	+	coding	556259	coiled-coil domain containing 22 [Source:ZFIN;Acc:ZDB-GENE-050913-93]	ccdc22	6.89e-08	2.98e-05	-40.0881
14701	ENSDARG00000045391	24	15124810	15124810	-	coding	NA	CD226 molecule [Source:ZFIN;Acc:ZDB-GENE-070112-1322]	cd226	1.18e-05	0.0020861	-34.1927
10135	ENSDARG00000016464	20	35204541	35204541	+	coding	566003	CDC42 binding protein kinase alpha (DMPK-like) b [Source:ZFIN;Acc:ZDB-GENE-080219-17]	cdc42bpab	1.33e-07	5.13e-05	39.7204
13860	ENSDARG00000075960	23	40742047	40742047	+	coding	NA	cadherin 24, type 2a [Source:ZFIN;Acc:ZDB-GENE-090312-96]	cdh24a	5.55e-13	1.75e-09	-33.2059
19677	ENSDARG00000003867	8	7499272	7499272	-	coding	494112	cyclin-dependent kinase 20 [Source:ZFIN;Acc:ZDB-GENE-041212-84]	cdk20	7.34e-11	1.04e-07	36.8702
16259	ENSDARG00000037916	3	34821988	34821988	+	coding	568402	cyclin-dependent kinase 5, regulatory subunit 1a (p35) [Source:ZFIN;Acc:ZDB-GENE-080723-17]	cdk5r1a	6.63e-05	0.00842359	-30.1045
7670	ENSDARG00000061328	18	44057002	44057002	-	coding	280652	cell adhesion associated, oncogene regulated [Source:ZFIN;Acc:ZDB-GENE-021115-4]	cdon	9.48e-09	5.71e-06	47.9487
14333	ENSDARG00000023028	24	9881664	9881664	+	coding	334102	carnitine deficiency-associated gene expressed in ventricle 3 [Source:ZFIN;Acc:ZDB-GENE-030131-6034]	cdv3	1.22e-12	3.38e-09	-47.9863
15816	ENSDARG00000058259	25	19756116	19756116	+	coding	556520	cadherin EGF LAG seven-pass G-type receptor 1b [Source:ZFIN;Acc:ZDB-GENE-050823-4]	celsr1b	4.7e-05	0.00637261	-25.5128
12090	ENSDARG00000002365	22	5762048	5762048	-	coding	NA	ceramide synthase 5 [Source:ZFIN;Acc:ZDB-GENE-030131-1740]	cers5	5.24e-06	0.00106678	30.4532
5771	ENSDARG00000101510	14	14663034	14663034	+	coding	100006257	centrin, EF-hand protein, 2 [Source:ZFIN;Acc:ZDB-GENE-091118-94]	cetn2	1.97e-10	2.32e-07	33.6842
4661	ENSDARG00000075903	12	18996277	18996277	-	coding	100330176	chondroadherin-like b [Source:ZFIN;Acc:ZDB-GENE-121205-5]	chadlb	7.24e-05	0.0090386	28.1095
19031	ENSDARG00000021405	7	20748236	20748236	-	coding	NA	chromodomain helicase DNA binding protein 3 [Source:ZFIN;Acc:ZDB-GENE-121031-4]	chd3	1.09e-06	0.000293737	-37.2727
14404	ENSDARG00000007418	24	11074859	11074859	-	coding	550542	charged multivesicular body protein 4C [Source:ZFIN;Acc:ZDB-GENE-050417-389]	chmp4c	1.22e-05	0.00215262	-30.8047
10884	ENSDARG00000069505	21	25794824	25794824	+	coding	678612	zgc:136892 [Source:ZFIN;Acc:ZDB-GENE-060421-4745]	CLDN4 (1 of many)	8.06e-05	0.00984955	-32.884
11282	ENSDARG00000089914	21	33505235	33505235	+	coding	100537648	clathrin interactor 1b [Source:ZFIN;Acc:ZDB-GENE-111011-3]	clint1b	1.67e-10	2.01e-07	37.1853
16371	ENSDARG00000037865	3	39579914	39579914	+	coding	492340	ceroid-lipofuscinosis, neuronal 3 [Source:ZFIN;Acc:ZDB-GENE-041114-174]	cln3	2.93e-09	2.16e-06	-37.4492
5044	ENSDARG00000078087	13	40499009	40499009	-	coding	562504	Danio rerio cyclin and CBS domain divalent metal cation transport mediator 1 (cnnm1), mRNA. [Source:RefSeq mRNA;Acc:NM_001328528]	CNNM1	2.64e-07	9.1e-05	-35.1795
15805	ENSDARG00000004174	25	17340124	17340124	+	coding	448949	CCR4-NOT transcription complex, subunit 1 [Source:ZFIN;Acc:ZDB-GENE-040915-1]	cnot1	1.47e-05	0.00248589	32.0437
4249	ENSDARG00000073802	11	33517645	33517645	+	coding	798019	contactin associated protein-like 5 like [Source:ZFIN;Acc:ZDB-GENE-140106-102]	cntnap5l	2.88e-06	0.000653307	-42.0879
10709	ENSDARG00000012593	21	6613883	6613883	+	coding	100334431	procollagen, type V, alpha 1 [Source:ZFIN;Acc:ZDB-GENE-041105-6]	col5a1	1.46e-05	0.00246923	-35.3571
16156	ENSDARG00000054610	3	30929734	30929734	-	coding	100002113	coronin, actin binding protein, 1A [Source:ZFIN;Acc:ZDB-GENE-030131-9512]	coro1a	3.91e-08	1.86e-05	-30.9868
12850	ENSDARG00000052604	23	2160305	2160305	+	coding	NA	cytoplasmic polyadenylation element binding protein 2 [Source:ZFIN;Acc:ZDB-GENE-130530-639]	cpeb2	2.14e-08	1.12e-05	46.5647
12851	ENSDARG00000052604	23	2160313	2160313	+	coding	NA	cytoplasmic polyadenylation element binding protein 2 [Source:ZFIN;Acc:ZDB-GENE-130530-639]	cpeb2	3.21e-08	1.57e-05	45.6575
15470	ENSDARG00000104177	24	31397975	31397975	+	coding	393136	copine III [Source:ZFIN;Acc:ZDB-GENE-040426-763]	cpne3	5.54e-09	3.65e-06	-37.9079
15471	ENSDARG00000104177	24	31397976	31397976	+	coding	393136	copine III [Source:ZFIN;Acc:ZDB-GENE-040426-763]	cpne3	1.36e-10	1.7e-07	-43.3266
13677	ENSDARG00000098252	23	35347719	35347719	-	coding	NA	copine family member IX [Source:ZFIN;Acc:ZDB-GENE-090311-49]	cpne9	6.35e-05	0.00813558	31.108
147	ENSDARG00000077688	1	5584491	5584491	+	coding	100005630	carboxypeptidase O [Source:ZFIN;Acc:ZDB-GENE-070619-6]	cpo	6.54e-05	0.00833224	35.5471
7940	ENSDARG00000034178	19	11941593	11941593	-	coding	432372	cleavage and polyadenylation specific factor 1 [Source:ZFIN;Acc:ZDB-GENE-040709-2]	cpsf1	4.03e-07	0.000129643	-38.1536
7935	ENSDARG00000034178	19	11906209	11906209	-	coding	432372	cleavage and polyadenylation specific factor 1 [Source:ZFIN;Acc:ZDB-GENE-040709-2]	cpsf1	1.86e-06	0.000456683	-40.4741
11066	ENSDARG00000116832	21	30356425	30356425	+	coding	NA	NA	CR749164.1	9.14e-06	0.00169339	34.7681
11067	ENSDARG00000116832	21	30359832	30359832	+	coding	NA	NA	CR749164.1	3.09e-06	0.000694197	-35.061
11849	ENSDARG00000108118	21	40342024	40342024	-	coding	NA	NA	CR847523.1	1.46e-14	8.17e-11	-56.2189
11848	ENSDARG00000108118	21	40338137	40338137	-	coding	NA	NA	CR847523.1	5.45e-14	2.45e-10	-56.7278
12347	ENSDARG00000105974	22	12479396	12479396	+	coding	NA	NA	CR847870.3	7.35e-06	0.00141618	34.632
19248	ENSDARG00000054856	7	24829929	24829929	+	coding	553815	zgc:113305 [Source:ZFIN;Acc:ZDB-GENE-050522-31]	CSKMT	4.37e-08	2.04e-05	46.2208
19252	ENSDARG00000054856	7	24829972	24829972	+	coding	553815	zgc:113305 [Source:ZFIN;Acc:ZDB-GENE-050522-31]	CSKMT	4.38e-07	0.000138965	43.7374
19251	ENSDARG00000054856	7	24829958	24829958	+	coding	553815	zgc:113305 [Source:ZFIN;Acc:ZDB-GENE-050522-31]	CSKMT	1.4e-06	0.000361775	42.0635
19250	ENSDARG00000054856	7	24829955	24829955	+	coding	553815	zgc:113305 [Source:ZFIN;Acc:ZDB-GENE-050522-31]	CSKMT	1.5e-06	0.00038178	41.4474
19253	ENSDARG00000054856	7	24830212	24830212	+	coding	553815	zgc:113305 [Source:ZFIN;Acc:ZDB-GENE-050522-31]	CSKMT	1.69e-06	0.000420636	39.9057
19249	ENSDARG00000054856	7	24829935	24829935	+	coding	553815	zgc:113305 [Source:ZFIN;Acc:ZDB-GENE-050522-31]	CSKMT	3.62e-06	0.00078966	38.4416
19254	ENSDARG00000054856	7	24830233	24830233	+	coding	553815	zgc:113305 [Source:ZFIN;Acc:ZDB-GENE-050522-31]	CSKMT	1.62e-05	0.00269604	37.4169
8383	ENSDARG00000001559	19	36217865	36217865	-	coding	NA	CUB and Sushi multiple domains 2 [Source:ZFIN;Acc:ZDB-GENE-030616-39]	csmd2	6.53e-05	0.00831818	30.1497
5215	ENSDARG00000110089	14	2076564	2076564	+	coding	NA	NA	CT573264.1	4.35e-05	0.00597386	28.6146
5214	ENSDARG00000110089	14	2076542	2076542	+	coding	NA	NA	CT573264.1	5.63e-05	0.00737189	27.4617
15582	ENSDARG00000102441	24	34677748	34677748	-	coding	30741	catenin (cadherin-associated protein), alpha 1 [Source:ZFIN;Acc:ZDB-GENE-991207-24]	ctnna1	3.45e-21	2.34e-16	62.0253
20294	ENSDARG00000100065	9	45147253	45147253	-	coding	NA	NA	CU467837.1	1.59e-05	0.00266004	32.8812
14999	ENSDARG00000100303	24	19867379	19867379	+	coding	NA	NA	CU638714.1	6.26e-06	0.00123673	-27.6786
8803	ENSDARG00000098777	19	48284270	48284270	+	coding	NA	NA	CU693379.1	6.47e-09	4.15e-06	27.8846
17516	ENSDARG00000116863	5	37494953	37494953	+	coding	564748	NA	CU984579.1	6.58e-08	2.87e-05	-37.9186
8854	ENSDARG00000003382	2	5709959	5709959	-	coding	406771	CWC25 spliceosome-associated protein homolog (S. cerevisiae) [Source:ZFIN;Acc:ZDB-GENE-040426-2817]	cwc25	5.94e-06	0.00118448	30.9091
16910	ENSDARG00000002128	4	17646756	17646756	+	coding	387304	CWF19-like 1, cell cycle control [Source:ZFIN;Acc:ZDB-GENE-031204-5]	cwf19l1	8.58e-08	3.58e-05	-41.7228
10290	ENSDARG00000069411	20	40758139	40758139	-	coding	565892	connexin 34.5 [Source:ZFIN;Acc:ZDB-GENE-050224-2]	cx34.5	5.66e-13	1.78e-09	50.4127
2434	ENSDARG00000043658	10	27156018	27156018	+	coding	791793	CXADR, Ig-like cell adhesion molecule [Source:ZFIN;Acc:ZDB-GENE-020814-2]	cxadr	8.55e-09	5.23e-06	47.0007
2337	ENSDARG00000079850	10	26271041	26271041	-	coding	553300	dachsous cadherin-related 1b [Source:ZFIN;Acc:ZDB-GENE-050208-41]	dchs1b	7.79e-10	7.29e-07	49.5851
1843	ENSDARG00000076765	10	20517644	20517644	-	coding	NA	DDHD domain containing 2 [Source:ZFIN;Acc:ZDB-GENE-080519-4]	ddhd2	3.35e-07	0.000110624	-37.1388
1841	ENSDARG00000076765	10	20508587	20508587	-	coding	NA	DDHD domain containing 2 [Source:ZFIN;Acc:ZDB-GENE-080519-4]	ddhd2	1.66e-05	0.0027435	-38.0882
1842	ENSDARG00000076765	10	20508618	20508618	-	coding	NA	DDHD domain containing 2 [Source:ZFIN;Acc:ZDB-GENE-080519-4]	ddhd2	2.01e-07	7.24e-05	-44.0476
1840	ENSDARG00000076765	10	20508487	20508487	-	coding	NA	DDHD domain containing 2 [Source:ZFIN;Acc:ZDB-GENE-080519-4]	ddhd2	8.1e-13	2.42e-09	-60.9229
1513	ENSDARG00000014373	10	6897038	6897038	+	coding	30263	DEAD (Asp-Glu-Ala-Asp) box polypeptide 4 [Source:ZFIN;Acc:ZDB-GENE-990415-272]	ddx4	2.2e-05	0.00345927	-27.2326
20144	ENSDARG00000062696	9	22497221	22497221	+	coding	NA	diacylglycerol kinase, gamma [Source:ZFIN;Acc:ZDB-GENE-081105-39]	dgkg	2.09e-06	0.000503013	-41.1306
19412	ENSDARG00000014439	7	39090253	39090253	+	coding	553380	diacylglycerol kinase, zeta a [Source:ZFIN;Acc:ZDB-GENE-111104-3]	dgkza	2.11e-05	0.00334653	-25.2453
18432	ENSDARG00000016348	6	39552497	39552497	-	coding	568954	disco-interacting protein 2 homolog Bb [Source:ZFIN;Acc:ZDB-GENE-100729-4]	dip2bb	3.89e-10	4.09e-07	-49.932
18433	ENSDARG00000016348	6	39552498	39552498	-	coding	568954	disco-interacting protein 2 homolog Bb [Source:ZFIN;Acc:ZDB-GENE-100729-4]	dip2bb	9.42e-11	1.26e-07	-52.2029
9385	ENSDARG00000009372	2	37059636	37059636	-	coding	565395	DIRAS family, GTP-binding RAS-like 1b [Source:ZFIN;Acc:ZDB-GENE-070912-620]	diras1b	4.7e-06	0.000976629	-37.5762
8859	ENSDARG00000033259	2	5856271	5856271	+	coding	566106	DIS3 like 3'-5' exoribonuclease 2 [Source:ZFIN;Acc:ZDB-GENE-070705-171]	dis3l2	6.12e-05	0.00789077	-26.0949
7113	ENSDARG00000042846	17	31195950	31195950	+	coding	405793	dispatched homolog 2 (Drosophila) [Source:ZFIN;Acc:ZDB-GENE-030915-1]	disp2	2.17e-05	0.00342196	30.0325
9179	ENSDARG00000014280	2	29677181	29677181	+	coding	569898	discs, large (Drosophila) homolog-associated protein 1a [Source:ZFIN;Acc:ZDB-GENE-030616-580]	dlgap1a	4.35e-05	0.00597755	-33.4187
4885	ENSDARG00000076247	13	4213507	4213507	+	coding	NA	delta-like 2 homolog (Drosophila) [Source:ZFIN;Acc:ZDB-GENE-081107-4]	dlk2	4.38e-08	2.04e-05	-32.4638
4585	ENSDARG00000014626	12	5708773	5708773	+	coding	30585	distal-less homeobox 3b [Source:ZFIN;Acc:ZDB-GENE-980526-280]	dlx3b	3.21e-05	0.00468173	37.5
597	ENSDARG00000008487	1	10932661	10932661	-	coding	83773	dystrophin [Source:ZFIN;Acc:ZDB-GENE-010426-1]	dmd	5.34e-10	5.34e-07	51.3605
596	ENSDARG00000008487	1	10932648	10932648	-	coding	83773	dystrophin [Source:ZFIN;Acc:ZDB-GENE-010426-1]	dmd	1.32e-07	5.11e-05	44.0476
599	ENSDARG00000008487	1	10993972	10993972	-	coding	83773	dystrophin [Source:ZFIN;Acc:ZDB-GENE-010426-1]	dmd	4.35e-07	0.000138103	42.9245
598	ENSDARG00000008487	1	10944949	10944949	-	coding	83773	dystrophin [Source:ZFIN;Acc:ZDB-GENE-010426-1]	dmd	1.08e-07	4.36e-05	-39.8441
6745	ENSDARG00000087373	16	9109320	9109320	+	coding	NA	dynein, axonemal, heavy chain 5 [Source:ZFIN;Acc:ZDB-GENE-110411-177]	dnah5	9.19e-07	0.000254612	38.1144
17127	ENSDARG00000010042	5	1405982	1405982	+	coding	NA	dynamin 1a [Source:ZFIN;Acc:ZDB-GENE-081104-27]	dnm1a	1.34e-06	0.000347854	42.4794
4695	ENSDARG00000074121	12	31701052	31701052	+	coding	100005174	dynamin binding protein [Source:ZFIN;Acc:ZDB-GENE-101026-2]	dnmbp	1.13e-05	0.00202004	27.5207
19762	ENSDARG00000052402	8	23362317	23362317	+	coding	321084	DNA (cytosine-5-)-methyltransferase 3 beta, duplicate a [Source:ZFIN;Acc:ZDB-GENE-050314-4]	dnmt3ba	1.28e-05	0.00223	-31.9467
19643	ENSDARG00000001968	8	6799395	6799395	-	coding	571688	dedicator of cytokinesis 5 [Source:ZFIN;Acc:ZDB-GENE-080108-4]	dock5	8.38e-11	1.15e-07	38.1965
17738	ENSDARG00000016311	6	12671715	12671715	-	coding	100151488	dedicator of cytokinesis 9b [Source:ZFIN;Acc:ZDB-GENE-090916-2]	dock9b	2.91e-06	0.000660406	-37.0354
15441	ENSDARG00000102671	24	30461321	30461321	+	coding	NA	dihydropyrimidine dehydrogenase a, tandem duplicate 1 [Source:ZFIN;Acc:ZDB-GENE-061013-727]	dpyda.1	4.46e-08	2.07e-05	-35.6922
15074	ENSDARG00000032131	24	20987684	20987684	+	coding	282554	dopamine receptor D3 [Source:ZFIN;Acc:ZDB-GENE-021119-1]	drd3	2.82e-10	3.12e-07	43.9988
3263	ENSDARG00000024865	10	38883637	38883637	+	coding	568643	Down syndrome cell adhesion molecule a [Source:ZFIN;Acc:ZDB-GENE-050310-7]	dscama	4.72e-08	2.17e-05	38.8365
4820	ENSDARG00000101858	13	1648455	1648455	+	coding	NA	dystonin [Source:HGNC Symbol;Acc:HGNC:1090]	DST	1.78e-07	6.56e-05	-38.0151
16288	ENSDARG00000089260	3	36228320	36228320	+	coding	322715	dihydrouridine synthase 1-like (S. cerevisiae) [Source:ZFIN;Acc:ZDB-GENE-030131-1435]	dus1l	7.88e-06	0.00149953	-33.4751
19297	ENSDARG00000007370	7	25671015	25671015	-	coding	560924	dysferlin, limb girdle muscular dystrophy 2B (autosomal recessive) [Source:ZFIN;Acc:ZDB-GENE-070501-1]	dysf	1.53e-09	1.27e-06	28.1553
19293	ENSDARG00000007370	7	25644657	25644657	-	coding	560924	dysferlin, limb girdle muscular dystrophy 2B (autosomal recessive) [Source:ZFIN;Acc:ZDB-GENE-070501-1]	dysf	6.2e-06	0.00122631	26.124
8295	ENSDARG00000070463	19	29288858	29288858	-	coding	791146	E2F transcription factor 3 [Source:ZFIN;Acc:ZDB-GENE-070112-882]	e2f3	1.77e-05	0.00289856	-26.6829
1260	ENSDARG00000011876	1	36690911	36690911	+	coding	114550	endothelin receptor type Aa [Source:ZFIN;Acc:ZDB-GENE-010906-2]	ednraa	3.07e-05	0.00452246	28.7799
20367	ENSDARG00000053498	9	53813284	53813284	-	coding	560081	endothelin receptor type Bb [Source:ZFIN;Acc:ZDB-GENE-081105-182]	ednrbb	6.3e-05	0.00807875	30.9885
17764	ENSDARG00000044521	6	13190221	13190221	-	coding	563160	eukaryotic translation elongation factor 1 beta 2 [Source:ZFIN;Acc:ZDB-GENE-030131-7310]	eef1b2	7.5e-07	0.000216027	-42.7875
18716	ENSDARG00000087873	6	43438513	43438513	-	coding	100003999	2-epi-5-epi-valiolone synthase [Source:ZFIN;Acc:ZDB-GENE-131121-365]	eevs	5.92e-09	3.86e-06	43.3181
18715	ENSDARG00000087873	6	43438490	43438490	-	coding	100003999	2-epi-5-epi-valiolone synthase [Source:ZFIN;Acc:ZDB-GENE-131121-365]	eevs	3.34e-06	0.000739294	34.2857
9450	ENSDARG00000005163	2	42922926	42922926	+	coding	393800	EFR3 homolog A (S. cerevisiae) [Source:ZFIN;Acc:ZDB-GENE-040426-1681]	efr3a	4.84e-05	0.00652376	-29.8557
5992	ENSDARG00000037421	14	21334087	21334087	-	coding	NA	early growth response 1 [Source:ZFIN;Acc:ZDB-GENE-980526-320]	egr1	4.53e-07	0.000142957	-34.5218
7056	ENSDARG00000043643	17	24305456	24305456	+	coding	560857	EH domain binding protein 1 [Source:ZFIN;Acc:ZDB-GENE-091006-4]	ehbp1	5.8e-06	0.00116139	37.7778
7057	ENSDARG00000043643	17	24305506	24305506	+	coding	560857	EH domain binding protein 1 [Source:ZFIN;Acc:ZDB-GENE-091006-4]	ehbp1	3.23e-06	0.000720013	34.975
2413	ENSDARG00000079895	10	26913980	26913980	+	coding	100331563	EH domain binding protein 1-like 1b [Source:ZFIN;Acc:ZDB-GENE-091204-238]	ehbp1l1b	2.47e-07	8.62e-05	44.5647
14853	ENSDARG00000008292	24	16984975	16984975	+	coding	327341	eukaryotic translation initiation factor 2, subunit 3 gamma [Source:ZFIN;Acc:ZDB-GENE-030131-5552]	eif2s3	5.43e-08	2.44e-05	38
676	ENSDARG00000074213	1	11696856	11696856	+	coding	NA	eukaryotic translation initiation factor 3, subunit Bb [Source:ZFIN;Acc:ZDB-GENE-090312-175]	eif3bb	8.62e-10	7.91e-07	52.1859
10101	ENSDARG00000042005	20	34695272	34695272	+	coding	541509	elongator acetyltransferase complex subunit 3 [Source:ZFIN;Acc:ZDB-GENE-050327-35]	elp3	7.51e-06	0.00144122	39.3109
13500	ENSDARG00000057255	23	21264448	21264448	+	coding	565399	ER membrane protein complex subunit 1 [Source:ZFIN;Acc:ZDB-GENE-060810-98]	emc1	3.83e-05	0.00539206	28.7332
7348	ENSDARG00000053517	17	43082916	43082916	-	coding	570011	si:dkey-1f12.3 [Source:ZFIN;Acc:ZDB-GENE-030131-1677]	EML5	5.47e-08	2.45e-05	43.1628
14104	ENSDARG00000031248	24	6673847	6673847	-	coding	402794	enkurin, TRPC channel interacting protein [Source:ZFIN;Acc:ZDB-GENE-070718-1]	enkur	8.35e-11	1.14e-07	-46.4806
18788	ENSDARG00000017354	6	45900849	45900849	-	coding	30689	eph receptor A2 a [Source:ZFIN;Acc:ZDB-GENE-990415-63]	epha2a	1.12e-06	0.000299366	-28.923
8135	ENSDARG00000096359	19	22367675	22367675	-	coding	101885652	epiplakin 1 [Source:ZFIN;Acc:ZDB-GENE-030416-1]	eppk1	1.25e-05	0.00219158	-30.9524
12046	ENSDARG00000101979	22	1194984	1194984	+	coding	100334248	EPS8-like 3a [Source:ZFIN;Acc:ZDB-GENE-091204-460]	eps8l3a	1.23e-06	0.000325393	-36.714
207	ENSDARG00000063207	1	6864786	6864786	+	coding	100007677	erb-b2 receptor tyrosine kinase 4a [Source:ZFIN;Acc:ZDB-GENE-030918-4]	erbb4a	8.67e-10	7.96e-07	51.2532
210	ENSDARG00000063207	1	6887937	6887937	+	coding	100007677	erb-b2 receptor tyrosine kinase 4a [Source:ZFIN;Acc:ZDB-GENE-030918-4]	erbb4a	1.79e-05	0.00292366	35.0877
13984	ENSDARG00000045453	24	2509634	2509634	+	coding	767742	coagulation factor XIII, A1 polypeptide a, tandem duplicate 1 [Source:ZFIN;Acc:ZDB-GENE-060929-1250]	f13a1a.1	1.76e-05	0.0028799	-38.9077
10068	ENSDARG00000042055	20	34413383	34413383	+	coding	559657	family with sequence similarity 129, member Aa [Source:ZFIN;Acc:ZDB-GENE-041014-181]	fam129aa	1.3e-06	0.000339154	39.1697
1400	ENSDARG00000075564	1	50695283	50695283	-	coding	NA	family with sequence similarity 13, member A [Source:ZFIN;Acc:ZDB-GENE-050208-102]	fam13a	2.9e-11	4.71e-08	38.0606
19352	ENSDARG00000053380	7	31326886	31326886	+	coding	436705	family with sequence similarity 189, member A1 [Source:ZFIN;Acc:ZDB-GENE-040718-129]	fam189a1	5.48e-05	0.00721361	31.4354
13457	ENSDARG00000013346	23	19480789	19480789	-	coding	566775	family with sequence similarity 208, member Ab [Source:ZFIN;Acc:ZDB-GENE-090311-29]	fam208ab	8.18e-07	0.000231387	-25.8738
4412	ENSDARG00000029795	11	40647072	40647072	-	coding	NA	family with sequence similarity 213, member B [Source:ZFIN;Acc:ZDB-GENE-040426-2556]	fam213b	5.6e-10	5.56e-07	47.549
15731	ENSDARG00000071449	24	39625468	39625468	-	coding	796439	family with sequence similarity 234, member A [Source:ZFIN;Acc:ZDB-GENE-091204-17]	fam234a	6.13e-06	0.00121641	30.7831
10736	ENSDARG00000117093	21	7178209	7178209	-	coding	567731	family with sequence similarity 69, member B [Source:ZFIN;Acc:ZDB-GENE-080721-1]	fam69b	6.41e-07	0.000189626	-35.0602
14013	ENSDARG00000105040	24	2899978	2899978	-	coding	NA	family with sequence similarity 69, member C [Source:ZFIN;Acc:ZDB-GENE-030131-8001]	fam69c	1.04e-07	4.22e-05	-40.5526
18157	ENSDARG00000016429	6	26950613	26950613	+	coding	567490	FERM, RhoGEF and pleckstrin domain protein 2 [Source:ZFIN;Acc:ZDB-GENE-030131-2993]	farp2	3.38e-08	1.65e-05	42.1154
4733	ENSDARG00000087657	12	33425623	33425623	+	coding	559001	fatty acid synthase [Source:ZFIN;Acc:ZDB-GENE-030131-7802]	fasn	2.38e-05	0.00367875	30.3571
1148	ENSDARG00000017591	1	17446084	17446084	+	coding	406172	FAT atypical cadherin 1a [Source:ZFIN;Acc:ZDB-GENE-050425-1]	fat1a	2.33e-06	0.000548856	38.1661
2220	ENSDARG00000087709	10	25118739	25118739	-	coding	NA	si:ch211-214k5.6 [Source:ZFIN;Acc:ZDB-GENE-061207-18]	FAT3 (1 of many)	7.26e-16	6.37e-12	48.7146
13925	ENSDARG00000043046	23	45874359	45874359	+	coding	322181	F-box and leucine-rich repeat protein 5 [Source:ZFIN;Acc:ZDB-GENE-030131-900]	fbxl5	1.92e-07	6.99e-05	-36.7284
13923	ENSDARG00000043046	23	45874310	45874310	+	coding	322181	F-box and leucine-rich repeat protein 5 [Source:ZFIN;Acc:ZDB-GENE-030131-900]	fbxl5	1.6e-09	1.32e-06	-37.3787
13924	ENSDARG00000043046	23	45874358	45874358	+	coding	322181	F-box and leucine-rich repeat protein 5 [Source:ZFIN;Acc:ZDB-GENE-030131-900]	fbxl5	2.04e-12	5.19e-09	-57.3975
13412	ENSDARG00000022623	23	16750400	16750400	+	coding	494034	F-box protein 44 [Source:ZFIN;Acc:ZDB-GENE-041212-85]	fbxo44	3.5e-06	0.000767817	-29.931
3825	ENSDARG00000088801	11	18464849	18464849	-	coding	100151562	FYVE, RhoGEF and PH domain containing 5a [Source:ZFIN;Acc:ZDB-GENE-090428-3]	fgd5a	2.82e-08	1.42e-05	44.3145
16652	ENSDARG00000045854	4	5194743	5194743	+	coding	NA	fibroblast growth factor 23 [Source:ZFIN;Acc:ZDB-GENE-050201-4]	fgf23	3.66e-05	0.00520194	35.5432
13410	ENSDARG00000033567	23	16688585	16688585	-	coding	449552	FK506 binding protein 1Ab [Source:ZFIN;Acc:ZDB-GENE-040927-9]	fkbp1ab	2.72e-07	9.3e-05	-38.9583
16631	ENSDARG00000101919	3	60722250	60722250	+	coding	NA	forkhead box J1a [Source:ZFIN;Acc:ZDB-GENE-060929-1178]	foxj1a	3.07e-05	0.004528	-37.1835
16632	ENSDARG00000101919	3	60722257	60722257	+	coding	NA	forkhead box J1a [Source:ZFIN;Acc:ZDB-GENE-060929-1178]	foxj1a	7.3e-06	0.00140875	-38.9305
7994	ENSDARG00000024619	19	15618416	15618416	+	coding	566899	forkhead box O6 b [Source:ZFIN;Acc:ZDB-GENE-060503-776]	foxo6b	1.57e-10	1.92e-07	52.7485
2030	ENSDARG00000069333	10	22965717	22965717	-	coding	793236	NA	FP102052.1	1.19e-10	1.52e-07	-54.0223
2315	ENSDARG00000076856	10	26035929	26035929	+	coding	555681	Fras1 related extracellular matrix protein 2a [Source:ZFIN;Acc:ZDB-GENE-081119-3]	frem2a	9.17e-10	8.33e-07	53.1915
2303	ENSDARG00000076856	10	25985584	25985584	+	coding	555681	Fras1 related extracellular matrix protein 2a [Source:ZFIN;Acc:ZDB-GENE-081119-3]	frem2a	2.1e-05	0.00333562	35.0562
5383	ENSDARG00000089009	14	4199607	4199607	-	coding	101882587	FERM and PDZ domain containing 1b [Source:ZFIN;Acc:ZDB-GENE-140328-1]	frmpd1b	6.61e-05	0.00839514	26.1106
2945	ENSDARG00000056001	10	33989797	33989797	+	coding	NA	furry homolog b (Drosophila) [Source:ZFIN;Acc:ZDB-GENE-080215-5]	fryb	3.56e-10	3.8e-07	46.3524
9443	ENSDARG00000095083	2	42272644	42272644	+	coding	NA	finTRIM family, member 10 [Source:ZFIN;Acc:ZDB-GENE-070912-585]	ftr10	3.03e-06	0.000682454	-35.4213
13002	ENSDARG00000074360	23	5742654	5742654	+	coding	NA	finTRIM family, member 57 [Source:ZFIN;Acc:ZDB-GENE-090312-35]	ftr57	9.87e-06	0.00180254	-35.8072
6638	ENSDARG00000097373	15	41733919	41733919	-	coding	NA	finTRIM family, member 90 [Source:ZFIN;Acc:ZDB-GENE-131122-80]	ftr90	4e-06	0.000856453	-30.9614
13831	ENSDARG00000104500	23	39993371	39993371	+	coding	565649	FYVE and coiled-coil domain containing 1a [Source:ZFIN;Acc:ZDB-GENE-110411-276]	fyco1a	4.46e-06	0.000935515	35.7336
11975	ENSDARG00000068989	21	42072846	42072846	-	coding	768183	gamma-aminobutyric acid (GABA) A receptor, alpha 1 [Source:ZFIN;Acc:ZDB-GENE-061013-194]	gabra1	5.97e-05	0.00773774	-35.7456
3016	ENSDARG00000027153	10	35387050	35387050	-	coding	570876	gamma-aminobutyric acid (GABA) A receptor, rho 3a [Source:ZFIN;Acc:ZDB-GENE-080722-20]	gabrr3a	1.18e-18	3.03e-14	67.4242
3017	ENSDARG00000027153	10	35389477	35389477	-	coding	570876	gamma-aminobutyric acid (GABA) A receptor, rho 3a [Source:ZFIN;Acc:ZDB-GENE-080722-20]	gabrr3a	7.16e-10	6.8e-07	50.0963
18059	ENSDARG00000104571	6	23935199	23935199	+	coding	431763	growth arrest and DNA-damage-inducible, alpha, b [Source:ZFIN;Acc:ZDB-GENE-040704-60]	gadd45ab	8.63e-07	0.000241728	-39.9123
6137	ENSDARG00000076811	14	45519446	45519446	-	coding	100334730	glucosidase, alpha; neutral AB [Source:ZFIN;Acc:ZDB-GENE-110930-9]	ganab	3.39e-05	0.00489461	-36.7647
16095	ENSDARG00000005643	3	25991272	25991272	+	coding	402822	glycine C-acetyltransferase [Source:ZFIN;Acc:ZDB-GENE-060518-3]	gcat	1.53e-05	0.00257619	-31.2188
3237	ENSDARG00000077284	10	38452716	38452716	-	coding	555247	glycerophosphodiester phosphodiesterase domain containing 5a [Source:ZFIN;Acc:ZDB-GENE-091204-253]	gdpd5a	8.85e-07	0.000246765	31.6346
11527	ENSDARG00000079257	21	36408819	36408819	+	coding	799538	gem (nuclear organelle) associated protein 5 [Source:ZFIN;Acc:ZDB-GENE-031112-9]	gemin5	1.14e-05	0.00203542	32.156
1795	ENSDARG00000044015	10	19743179	19743179	-	coding	NA	GDNF family receptor alpha 2b [Source:ZFIN;Acc:ZDB-GENE-091204-26]	gfra2b	2.9e-07	9.83e-05	-43.2438
14444	ENSDARG00000052131	24	11544131	11544131	-	coding	NA	GLI family zinc finger 3 [Source:ZFIN;Acc:ZDB-GENE-041111-162]	gli3	4.95e-09	3.32e-06	-40.4598
18280	ENSDARG00000010958	6	28975425	28975425	-	coding	100170791	glomulin, FKBP associated protein b [Source:ZFIN;Acc:ZDB-GENE-080723-14]	glmnb	1.92e-05	0.00310091	-33.1685
367	ENSDARG00000070543	1	8777411	8777411	-	coding	570493	glutamate receptor, ionotropic, N-methyl D-aspartate 2A, b [Source:ZFIN;Acc:ZDB-GENE-070424-223]	grin2ab	5.87e-10	5.79e-07	43.7535
386	ENSDARG00000070543	1	8907301	8907301	-	coding	570493	glutamate receptor, ionotropic, N-methyl D-aspartate 2A, b [Source:ZFIN;Acc:ZDB-GENE-070424-223]	grin2ab	2.12e-07	7.57e-05	-38.4091
3507	ENSDARG00000098667	11	14022534	14022534	+	coding	NA	glutamate receptor, ionotropic, N-methyl-D-aspartate 3Bb [Source:ZFIN;Acc:ZDB-GENE-131122-77]	grin3bb	8.15e-06	0.00154106	-35.855
2231	ENSDARG00000004445	10	25252630	25252630	+	coding	568406	glutamate receptor, metabotropic 5a [Source:ZFIN;Acc:ZDB-GENE-090821-9]	grm5a	7.18e-09	4.53e-06	45.3906
19678	ENSDARG00000012519	8	7513240	7513240	-	coding	565206	host cell factor C1b [Source:ZFIN;Acc:ZDB-GENE-030131-2411]	hcfc1b	2.35e-11	3.97e-08	54.3656
6543	ENSDARG00000101422	15	33699318	33699318	+	coding	100148903	histone deacetylase 12 [Source:ZFIN;Acc:ZDB-GENE-131121-613]	hdac12	1.28e-08	7.3e-06	41.9608
19675	ENSDARG00000008384	8	7436346	7436346	-	coding	565482	histone deacetylase 6 [Source:ZFIN;Acc:ZDB-GENE-030131-3232]	hdac6	8.88e-07	0.00024737	34.245
18592	ENSDARG00000078894	6	41510797	41510797	-	coding	560620	HemK methyltransferase family member 1 [Source:ZFIN;Acc:ZDB-GENE-050208-185]	hemk1	5.15e-06	0.00105215	-33.0682
6455	ENSDARG00000059231	15	2440945	2440945	+	coding	561607	hephaestin-like 1a [Source:ZFIN;Acc:ZDB-GENE-070801-4]	hephl1a	2.69e-06	0.000618113	36.1013
927	ENSDARG00000077804	1	15253221	15253221	+	coding	100329505	heparan-alpha-glucosaminide N-acetyltransferase [Source:ZFIN;Acc:ZDB-GENE-140106-144]	hgsnat	1.51e-05	0.00254202	38.5097
18915	ENSDARG00000105314	7	5908167	5908167	+	coding	100006331	histone cluster 1 H2A family member 4 [Source:ZFIN;Acc:ZDB-GENE-050731-6]	hist1h2a4	5.3e-05	0.00702275	31.6259
10041	ENSDARG00000016936	20	34170002	34170002	-	coding	559150	hemicentin 1 [Source:ZFIN;Acc:ZDB-GENE-041014-322]	hmcn1	3.14e-10	3.42e-07	53.3987
10042	ENSDARG00000016936	20	34170020	34170020	-	coding	559150	hemicentin 1 [Source:ZFIN;Acc:ZDB-GENE-041014-322]	hmcn1	3.03e-07	0.000101667	42.7536
10046	ENSDARG00000016936	20	34185992	34185992	-	coding	559150	hemicentin 1 [Source:ZFIN;Acc:ZDB-GENE-041014-322]	hmcn1	4.63e-10	4.76e-07	-48.4205
10047	ENSDARG00000016936	20	34216751	34216751	-	coding	559150	hemicentin 1 [Source:ZFIN;Acc:ZDB-GENE-041014-322]	hmcn1	1.55e-14	8.53e-11	-50.0722
10130	ENSDARG00000004735	20	35063040	35063040	+	coding	334490	heterogeneous nuclear ribonucleoprotein Ub [Source:ZFIN;Acc:ZDB-GENE-030131-6422]	hnrnpub	6.85e-09	4.36e-06	41.7004
13699	ENSDARG00000070353	23	36053004	36053004	+	coding	58059	homeobox C13a [Source:ZFIN;Acc:ZDB-GENE-000822-4]	hoxc13a	4.21e-05	0.00581714	26.0853
20100	ENSDARG00000059256	9	1990120	1990120	-	coding	30407	homeobox D13a [Source:ZFIN;Acc:ZDB-GENE-990415-119]	hoxd13a	1.3e-07	5.04e-05	38.5091
15843	ENSDARG00000015709	25	30221429	30221429	+	coding	327417	hydroxysteroid (17-beta) dehydrogenase 12a [Source:ZFIN;Acc:ZDB-GENE-030131-5628]	hsd17b12a	7.51e-05	0.00930819	31.2723
18411	ENSDARG00000088140	6	34947414	34947414	-	coding	768185	hydroxysteroid (17-beta) dehydrogenase 7 [Source:ZFIN;Acc:ZDB-GENE-061013-378]	hsd17b7	2.32e-06	0.000546654	31.9402
10257	ENSDARG00000053097	20	40476151	40476151	-	coding	140427	heat shock transcription factor 2 [Source:ZFIN;Acc:ZDB-GENE-011128-1]	hsf2	4.63e-07	0.000145297	36.6411
2382	ENSDARG00000056649	10	26661983	26661983	+	coding	394178	HIV-1 Tat specific factor 1 [Source:ZFIN;Acc:ZDB-GENE-040426-1578]	htatsf1	5.25e-07	0.000161127	37.9385
17616	ENSDARG00000058165	6	10087948	10087948	+	coding	559806	5-hydroxytryptamine (serotonin) receptor 2A, genome duplicate b [Source:ZFIN;Acc:ZDB-GENE-120215-60]	htr2ab	3.38e-08	1.64e-05	42.2606
7103	ENSDARG00000054128	17	28608261	28608261	-	coding	100002065	im:7136021 [Source:ZFIN;Acc:ZDB-GENE-041008-74]	im:7136021	2.11e-06	0.000505439	33.0973
18247	ENSDARG00000074283	6	28157067	28157067	+	coding	NA	inositol polyphosphate-5-phosphatase D [Source:ZFIN;Acc:ZDB-GENE-100922-30]	inpp5d	2.66e-05	0.00402779	-34.0335
694	ENSDARG00000089930	1	11876727	11876727	-	coding	323898	IQ motif containing E [Source:ZFIN;Acc:ZDB-GENE-090312-217]	iqce	6.07e-07	0.000181192	39.462
7724	ENSDARG00000005468	18	46367779	46367779	-	coding	NA	interferon regulatory factor 2 binding protein 1 [Source:ZFIN;Acc:ZDB-GENE-050420-389]	irf2bp1	2.75e-05	0.00413995	-30.597
16263	ENSDARG00000037917	3	34876947	34876947	+	coding	407685	integrin, alpha 3a [Source:ZFIN;Acc:ZDB-GENE-090805-3]	itga3a	1.8e-06	0.000442509	-28.2285
16262	ENSDARG00000037917	3	34876939	34876939	+	coding	407685	integrin, alpha 3a [Source:ZFIN;Acc:ZDB-GENE-090805-3]	itga3a	1.06e-06	0.000286984	-28.4806
16579	ENSDARG00000018393	3	55178582	55178582	-	coding	571549	KN motif and ankyrin repeat domains 2 [Source:ZFIN;Acc:ZDB-GENE-040724-121]	kank2	9.21e-08	3.8e-05	-33.8003
4570	ENSDARG00000090895	12	4691336	4691336	+	coding	564520	KAT8 regulatory NSL complex subunit 1a [Source:ZFIN;Acc:ZDB-GENE-121219-5]	kansl1a	6.41e-05	0.00819504	28.6526
15896	ENSDARG00000104734	3	17678244	17678244	+	coding	555517	K(lysine) acetyltransferase 2A [Source:ZFIN;Acc:ZDB-GENE-080403-11]	kat2a	5.07e-07	0.000156646	-37.182
19360	ENSDARG00000051852	7	33082822	33082822	+	coding	565419	potassium voltage-gated channel, Shaw-related subfamily, member 1a [Source:ZFIN;Acc:ZDB-GENE-061220-10]	kcnc1a	6.15e-08	2.7e-05	36.4146
17626	ENSDARG00000062687	6	10558543	10558543	+	coding	NA	potassium channel, voltage gated eag related subfamily H, member 7 [Source:ZFIN;Acc:ZDB-GENE-120214-39]	kcnh7	5.85e-07	0.000175867	-37.4826
3295	ENSDARG00000002666	10	39306961	39306961	+	coding	556608	potassium inwardly-rectifying channel, subfamily J, member 1b [Source:ZFIN;Acc:ZDB-GENE-070620-9]	kcnj1b	2.65e-05	0.00402218	38.3542
7405	ENSDARG00000052898	17	45455378	45455378	+	coding	571330	potassium channel, subfamily K, member 3b [Source:ZFIN;Acc:ZDB-GENE-120709-43]	kcnk3b	2.3e-05	0.00358596	30.199
19834	ENSDARG00000003098	8	28336436	28336436	-	coding	415256	lysine (K)-specific demethylase 5Bb [Source:ZFIN;Acc:ZDB-GENE-030424-1]	kdm5bb	3.86e-05	0.00542817	-36.2222
19105	ENSDARG00000088087	7	21769755	21769755	+	coding	556678	lysine (K)-specific demethylase 6B, a [Source:ZFIN;Acc:ZDB-GENE-091005-1]	kdm6ba	3.13e-08	1.54e-05	32.2222
12451	ENSDARG00000062187	22	22438518	22438518	+	coding	562052	kinesin family member 14 [Source:ZFIN;Acc:ZDB-GENE-030131-5759]	kif14	1.54e-06	0.000390862	33.6496
18185	ENSDARG00000061817	6	27234267	27234267	+	coding	100330443	kinesin family member 1Aa [Source:ZFIN;Acc:ZDB-GENE-100913-3]	kif1aa	1.07e-05	0.00193202	-36.3887
11683	ENSDARG00000060661	21	38103822	38103822	+	coding	562805	Kruppel-like factor 8 [Source:ZFIN;Acc:ZDB-GENE-070424-152]	klf8	4.83e-09	3.25e-06	-48.0956
10361	ENSDARG00000087688	20	44864264	44864264	-	coding	NA	kelch-like family member 29 [Source:ZFIN;Acc:ZDB-GENE-121114-1]	klhl29	4.4e-05	0.00602611	-28.5236
7535	ENSDARG00000030251	18	13199794	13199794	-	coding	553604	kelch-like family member 36 [Source:ZFIN;Acc:ZDB-GENE-050522-324]	klhl36	4.36e-05	0.00599086	26.2089
14157	ENSDARG00000079312	24	7520777	7520777	+	coding	560793	lysine (K)-specific methyltransferase 2Ca [Source:ZFIN;Acc:ZDB-GENE-080520-3]	kmt2ca	8.02e-05	0.00980384	-28.9694
16936	ENSDARG00000007523	4	22439692	22439692	-	coding	NA	lysine (K)-specific methyltransferase 2E [Source:ZFIN;Acc:ZDB-GENE-030131-4120]	kmt2e	1.56e-06	0.000393766	36.7424
16155	ENSDARG00000075461	3	30873421	30873421	-	coding	569041	lysine methyltransferase 5C [Source:ZFIN;Acc:ZDB-GENE-080523-2]	kmt5c	7.95e-05	0.00973587	-30.0663
607	ENSDARG00000070239	1	11087119	11087119	-	coding	327226	kinetochore scaffold 1 [Source:ZFIN;Acc:ZDB-GENE-030131-5437]	knl1	1.85e-05	0.0030031	33.5775
16086	ENSDARG00000038066	3	25371743	25371743	-	coding	436607	karyopherin alpha 2 (RAG cohort 1, importin alpha 1) [Source:ZFIN;Acc:ZDB-GENE-040718-22]	kpna2	3.13e-05	0.00459217	-25.2624
8714	ENSDARG00000098916	19	45999112	45999112	-	coding	321836	KRIT1, ankyrin repeat containing [Source:ZFIN;Acc:ZDB-GENE-030131-555]	krit1	4.55e-07	0.000143495	31.5152
12812	ENSDARG00000015025	23	597751	597751	-	coding	NA	L1 cell adhesion molecule, paralog b [Source:ZFIN;Acc:ZDB-GENE-980526-512]	l1camb	3.87e-06	0.000832467	-41.4141
16957	ENSDARG00000045524	4	25739956	25739956	+	coding	556605	laminin, beta 1b [Source:ZFIN;Acc:ZDB-GENE-041210-197]	lamb1b	2e-06	0.000485181	27.5362
8620	ENSDARG00000101785	19	43306581	43306581	+	coding	100151049	lysosomal protein transmembrane 5 [Source:ZFIN;Acc:ZDB-GENE-170303-1]	laptm5	6.14e-08	2.7e-05	-36.2004
11896	ENSDARG00000019280	21	41031471	41031471	-	coding	NA	leucyl-tRNA synthetase b [Source:ZFIN;Acc:ZDB-GENE-030114-7]	larsb	1.63e-10	1.98e-07	-46.415
16898	ENSDARG00000019644	4	16833469	16833469	-	coding	NA	lactate dehydrogenase Ba [Source:ZFIN;Acc:ZDB-GENE-991026-6]	ldhba	1.85e-06	0.000453062	39.7004
8297	ENSDARG00000004311	19	29349649	29349649	+	coding	368278	low density lipoprotein receptor adaptor protein 1a [Source:ZFIN;Acc:ZDB-GENE-030328-13]	ldlrap1a	1.48e-05	0.00250436	-37.3984
16611	ENSDARG00000040528	3	57744204	57744204	-	coding	405809	lectin, galactoside-binding, soluble, 3 binding protein b [Source:ZFIN;Acc:ZDB-GENE-040426-2262]	lgals3bpb	1.77e-05	0.00289339	-35.641
20077	ENSDARG00000041358	8	51391693	51391693	-	coding	654830	leucine-rich repeat LGI family, member 3 [Source:ZFIN;Acc:ZDB-GENE-060217-4]	lgi3	4.04e-05	0.0056337	-38.0952
1581	ENSDARG00000063194	10	11347956	11347956	-	coding	560688	lin-54 DREAM MuvB core complex component [Source:ZFIN;Acc:ZDB-GENE-060929-440]	lin54	5.85e-07	0.000175973	43.9693
6311	ENSDARG00000106873	14	49665199	49665199	+	coding	100536545	NA	LO018188.1	8.17e-11	1.13e-07	53.5421
6310	ENSDARG00000106873	14	49665000	49665000	+	coding	100536545	NA	LO018188.1	2.88e-07	9.78e-05	41.2327
3784	ENSDARG00000116193	11	18183556	18183556	+	coding	NA	NA	LO018315.10	5.86e-05	0.00761341	32
10931	ENSDARG00000055132	21	26915655	26915655	-	coding	101882983	leucine rich repeat and fibronectin type III domain containing 4a [Source:ZFIN;Acc:ZDB-GENE-091113-56]	lrfn4a	1.11e-07	4.45e-05	43.1183
4852	ENSDARG00000102684	13	2262078	2262078	-	coding	NA	leucine rich repeat containing 1 [Source:ZFIN;Acc:ZDB-GENE-050320-1]	lrrc1	5.52e-09	3.64e-06	41.4652
18331	ENSDARG00000079670	6	30147455	30147455	-	coding	NA	leucine rich repeat containing 7 [Source:ZFIN;Acc:ZDB-GENE-130530-876]	lrrc7	8.47e-11	1.16e-07	-49.3008
18332	ENSDARG00000079670	6	30148421	30148421	-	coding	NA	leucine rich repeat containing 7 [Source:ZFIN;Acc:ZDB-GENE-130530-876]	lrrc7	6.81e-12	1.4e-08	-53.2178
1778	ENSDARG00000080015	10	19338650	19338650	+	coding	NA	leucine rich repeat transmembrane neuronal 4 like 1 [Source:ZFIN;Acc:ZDB-GENE-080327-15]	lrrtm4l1	1.02e-05	0.00185888	40.097
19620	ENSDARG00000099386	8	6414798	6414798	+	coding	NA	leucine rich repeat transmembrane neuronal 4 like 2 [Source:ZFIN;Acc:ZDB-GENE-080327-14]	lrrtm4l2	4.11e-07	0.000131789	47.4734
20251	ENSDARG00000061274	9	38484441	38484441	+	coding	795400	lanosterol synthase (2,3-oxidosqualene-lanosterol cyclase) [Source:ZFIN;Acc:ZDB-GENE-050119-7]	lss	6.05e-07	0.000180667	-33.4481
6583	ENSDARG00000020483	15	34675772	34675772	+	coding	554305	lymphotoxin alpha (TNF superfamily, member 1) [Source:ZFIN;Acc:ZDB-GENE-050601-3]	lta	1.96e-06	0.000476144	30.7895
5851	ENSDARG00000062598	14	16379040	16379040	-	coding	100535432	leukotriene C4 synthase [Source:ZFIN;Acc:ZDB-GENE-110411-32]	ltc4s	2.36e-07	8.29e-05	29.3396
2042	ENSDARG00000003984	10	23114703	23114703	+	coding	100000122	si:dkey-175g6.5 [Source:ZFIN;Acc:ZDB-GENE-091204-127]	LTN1	1.88e-05	0.00304835	-25.073
6146	ENSDARG00000029609	14	45820052	45820052	-	coding	447834	MACRO domain containing 1 [Source:ZFIN;Acc:ZDB-GENE-040912-100]	macrod1	9.47e-10	8.53e-07	45.9821
483	ENSDARG00000033852	1	9808715	9808715	-	coding	393886	mitotic arrest deficient 1 like 1 [Source:ZFIN;Acc:ZDB-GENE-040426-1081]	mad1l1	3.59e-07	0.000117477	43.4286
3873	ENSDARG00000003169	11	18873844	18873844	+	coding	474349	membrane associated guanylate kinase, WW and PDZ domain containing 1b [Source:ZFIN;Acc:ZDB-GENE-030131-5110]	magi1b	3.7e-05	0.00525251	31.4027
3886	ENSDARG00000003169	11	19038535	19038535	+	coding	474349	membrane associated guanylate kinase, WW and PDZ domain containing 1b [Source:ZFIN;Acc:ZDB-GENE-030131-5110]	magi1b	1.4e-09	1.18e-06	-43.6597
7073	ENSDARG00000071357	17	24658891	24658891	+	coding	100005183	mitogen-activated protein kinase kinase kinase kinase 3b [Source:ZFIN;Acc:ZDB-GENE-090428-1]	map4k3b	8.1e-07	0.000229486	-37.1754
19844	ENSDARG00000110581	8	29763515	29763515	+	coding	406782	mitogen-activated protein kinase 4 [Source:ZFIN;Acc:ZDB-GENE-040426-2835]	mapk4	3.32e-07	0.000109981	-34.4642
19257	ENSDARG00000032458	7	24975106	24975106	+	coding	100005996	MAP/microtubule affinity-regulating kinase 2b [Source:ZFIN;Acc:ZDB-GENE-080215-4]	mark2b	3.01e-07	0.000101136	38.9517
19256	ENSDARG00000032458	7	24975089	24975089	+	coding	100005996	MAP/microtubule affinity-regulating kinase 2b [Source:ZFIN;Acc:ZDB-GENE-080215-4]	mark2b	2.89e-05	0.00430114	31.5413
3463	ENSDARG00000086505	11	13287982	13287982	-	coding	100535762	microtubule associated serine/threonine kinase 3b [Source:ZFIN;Acc:ZDB-GENE-111209-1]	mast3b	1.87e-05	0.00303309	37.8571
8624	ENSDARG00000030215	19	43326091	43326091	+	coding	403023	matrilin 1 [Source:ZFIN;Acc:ZDB-GENE-050307-3]	matn1	6.3e-07	0.000186849	-41.1494
8625	ENSDARG00000030215	19	43326124	43326124	+	coding	403023	matrilin 1 [Source:ZFIN;Acc:ZDB-GENE-050307-3]	matn1	1.38e-10	1.72e-07	-49.375
2887	ENSDARG00000043371	10	33391690	33391690	+	coding	406405	malate dehydrogenase 2, NAD (mitochondrial) [Source:ZFIN;Acc:ZDB-GENE-040426-2143]	mdh2	2.46e-07	8.57e-05	-42.381
19688	ENSDARG00000014218	8	7622169	7622169	-	coding	335250	methyl CpG binding protein 2 [Source:ZFIN;Acc:ZDB-GENE-030131-7190]	mecp2	4.44e-06	0.000931417	34.5405
13495	ENSDARG00000079199	23	21146466	21146466	-	coding	NA	multiple EGF-like-domains 6a [Source:ZFIN;Acc:ZDB-GENE-090312-12]	megf6a	5.14e-07	0.00015828	38.5606
16093	ENSDARG00000014761	3	25851667	25851667	+	coding	445192	major facilitator superfamily domain containing 6-like [Source:ZFIN;Acc:ZDB-GENE-040801-105]	mfsd6l	5.42e-05	0.00715084	31.3172
10511	ENSDARG00000008184	20	51767756	51767756	-	coding	567041	melanoma inhibitory activity family, member 3 [Source:ZFIN;Acc:ZDB-GENE-041014-270]	mia3	8.82e-06	0.00164437	29.6515
10515	ENSDARG00000008184	20	51813714	51813714	-	coding	567041	melanoma inhibitory activity family, member 3 [Source:ZFIN;Acc:ZDB-GENE-041014-270]	mia3	2.82e-07	9.59e-05	-26.0941
19489	ENSDARG00000075608	7	65632499	65632499	+	coding	NA	microtubule associated monooxygenase, calponin and LIM domain containing 2a [Source:ZFIN;Acc:ZDB-GENE-110110-2]	mical2a	3.58e-06	0.000783063	33.174
19771	ENSDARG00000028295	8	23730530	23730530	+	coding	559882	makorin, ring finger protein, 4 [Source:ZFIN;Acc:ZDB-GENE-030131-5954]	mkrn4	2.67e-05	0.0040513	-36.7826
3251	ENSDARG00000114451	10	38619427	38619427	+	coding	NA	matrix metallopeptidase 13a [Source:ZFIN;Acc:ZDB-GENE-031202-2]	mmp13a	2.57e-11	4.25e-08	44.6383
16212	ENSDARG00000077290	3	32628444	32628444	+	coding	NA	matrix metallopeptidase 25a [Source:ZFIN;Acc:ZDB-GENE-070820-22]	mmp25a	4.5e-06	0.000942127	-30.2704
11794	ENSDARG00000073988	21	39508863	39508863	+	coding	556663	MAX network transcriptional repressor b [Source:ZFIN;Acc:ZDB-GENE-070820-8]	mntb	2.98e-07	0.000100424	42.5784
19828	ENSDARG00000061177	8	27668592	27668592	-	coding	556024	Moloney leukemia virus 10b, tandem duplicate 1 [Source:ZFIN;Acc:ZDB-GENE-030131-9089]	mov10b.1	2.89e-05	0.0043071	34.4972
14270	ENSDARG00000045416	24	8999742	8999742	-	coding	550396	metallophosphoesterase 1 [Source:ZFIN;Acc:ZDB-GENE-050417-195]	mppe1	2.23e-10	2.56e-07	-52.9609
15722	ENSDARG00000105209	24	39274772	39274772	+	coding	NA	si:ch73-103b11.2 [Source:ZFIN;Acc:ZDB-GENE-080917-14]	MPRIP	1.34e-06	0.000348623	36.7554
1530	ENSDARG00000019521	10	7779465	7779465	-	coding	337514	myeloid-specific peroxidase [Source:ZFIN;Acc:ZDB-GENE-030131-9460]	mpx	6.44e-05	0.00822876	32.6471
13387	ENSDARG00000028894	23	15916153	15916153	-	coding	393709	MRG/MORF4L binding protein [Source:ZFIN;Acc:ZDB-GENE-040426-1698]	mrgbp	6.02e-09	3.91e-06	-46.1696
4493	ENSDARG00000078835	12	47902	47902	+	coding	100149182	mitochondrial ribosomal protein L58 [Source:ZFIN;Acc:ZDB-GENE-121214-202]	mrpl58	2.75e-09	2.05e-06	48.6252
9954	ENSDARG00000042221	20	26491626	26491626	-	coding	100034522	methylenetetrahydrofolate dehydrogenase (NADP+ dependent) 1 like [Source:ZFIN;Acc:ZDB-GENE-041001-133]	mthfd1l	8.04e-10	7.47e-07	52.5
19307	ENSDARG00000037560	7	25841671	25841671	+	coding	560881	myotubularin 1 [Source:ZFIN;Acc:ZDB-GENE-051113-128]	mtm1	2.04e-06	0.000493549	36.7362
13021	ENSDARG00000058799	23	6089505	6089505	+	coding	393530	myosin binding protein Ha [Source:ZFIN;Acc:ZDB-GENE-040426-1531]	mybpha	1.05e-05	0.00189321	37.2596
17508	ENSDARG00000067995	5	32284087	32284087	-	coding	799300	myosin, heavy polypeptide 1.2, skeletal muscle [Source:ZFIN;Acc:ZDB-GENE-070705-73]	myhz1.2	1.6e-05	0.00266511	-28.1373
8238	ENSDARG00000008859	19	26370820	26370820	+	coding	335888	myosin regulatory light chain interacting protein a [Source:ZFIN;Acc:ZDB-GENE-030131-7831]	mylipa	7.88e-06	0.00150074	-34.9379
3122	ENSDARG00000075752	10	36994338	36994338	-	coding	566880	myosin XVIIIAa [Source:ZFIN;Acc:ZDB-GENE-080425-5]	myo18aa	1.85e-09	1.47e-06	44.0825
14501	ENSDARG00000075113	24	12840380	12840380	+	coding	792333	nanog homeobox [Source:ZFIN;Acc:ZDB-GENE-030131-5486]	nanog	4.92e-09	3.3e-06	-46.798
735	ENSDARG00000045620	1	12341649	12341649	+	coding	322780	N-acetylneuraminic acid synthase a [Source:ZFIN;Acc:ZDB-GENE-030131-1500]	nansa	3.72e-06	0.000806226	37.2126
1537	ENSDARG00000094312	10	8128938	8128938	-	coding	NA	NADH dehydrogenase (ubiquinone) 1 alpha subcomplex, 9b [Source:ZFIN;Acc:ZDB-GENE-091116-31]	ndufa9b	6.03e-09	3.91e-06	33.7209
7480	ENSDARG00000063293	18	7506310	7506310	+	coding	NA	neuropilin (NRP) and tolloid (TLL)-like 2b [Source:ZFIN;Acc:ZDB-GENE-060503-638]	neto2b	2.59e-05	0.00395194	28.9675
5804	ENSDARG00000099694	14	15739797	15739797	-	coding	553620	neuralized E3 ubiquitin protein ligase 1B [Source:ZFIN;Acc:ZDB-GENE-050522-102]	neurl1b	4.13e-05	0.00573617	-27.866
10869	ENSDARG00000091512	21	25261956	25261956	-	coding	567709	nuclear factor related to kappaB binding protein [Source:ZFIN;Acc:ZDB-GENE-030131-6419]	nfrkb	1.15e-06	0.000307635	31.0345
10425	ENSDARG00000101549	20	48785218	48785218	+	coding	493627	NK2 homeobox 2b [Source:ZFIN;Acc:ZDB-GENE-050217-3]	nkx2.2b	8.76e-07	0.000244791	-33.4449
18294	ENSDARG00000056193	6	29273805	29273805	-	coding	30086	NME/NM23 family member 7 [Source:ZFIN;Acc:ZDB-GENE-000210-35]	nme7	3.42e-07	0.000112685	-40.7705
17859	ENSDARG00000078592	6	16714132	16714132	-	coding	446115	nodal modulator [Source:ZFIN;Acc:ZDB-GENE-040826-3]	nomo	1.69e-06	0.000420104	-34.5175
10678	ENSDARG00000103554	21	4777734	4777734	-	coding	30718	notch 1a [Source:ZFIN;Acc:ZDB-GENE-990415-173]	notch1a	4.55e-06	0.000951035	31.0534
16619	ENSDARG00000074671	3	59456154	59456154	-	coding	405872	neuronal pentraxin 1 like [Source:ZFIN;Acc:ZDB-GENE-040426-2418]	nptx1l	6.86e-05	0.00864884	28.1764
13692	ENSDARG00000031161	23	35809499	35809499	-	coding	NA	nuclear receptor subfamily 1, group D, member 4a [Source:ZFIN;Acc:ZDB-GENE-080403-5]	nr1d4a	2.95e-05	0.00437853	31.2904
16961	ENSDARG00000045527	4	25842826	25842826	-	coding	553649	nuclear receptor subfamily 2, group C, member 1 [Source:ZFIN;Acc:ZDB-GENE-041210-198]	nr2c1	7.64e-05	0.00944261	-29.2735
16960	ENSDARG00000045527	4	25839988	25839988	-	coding	553649	nuclear receptor subfamily 2, group C, member 1 [Source:ZFIN;Acc:ZDB-GENE-041210-198]	nr2c1	8.26e-07	0.000233359	-30.8952
16962	ENSDARG00000045527	4	25842827	25842827	-	coding	553649	nuclear receptor subfamily 2, group C, member 1 [Source:ZFIN;Acc:ZDB-GENE-041210-198]	nr2c1	9.9e-10	8.86e-07	-42.0635
9380	ENSDARG00000019596	2	36852345	36852345	+	coding	565850	nardilysin a (N-arginine dibasic convertase) [Source:ZFIN;Acc:ZDB-GENE-070912-417]	nrd1a	8.14e-07	0.000230276	-40.2468
4796	ENSDARG00000063635	13	760159	760159	+	coding	555686	neurexin 1b [Source:ZFIN;Acc:ZDB-GENE-070206-3]	nrxn1b	2.99e-06	0.000674509	-31.1111
4795	ENSDARG00000063635	13	750984	750984	+	coding	555686	neurexin 1b [Source:ZFIN;Acc:ZDB-GENE-070206-3]	nrxn1b	5.49e-10	5.47e-07	-40.3218
11616	ENSDARG00000060705	21	37374996	37374996	+	coding	564592	nuclear receptor binding SET domain protein 1b [Source:ZFIN;Acc:ZDB-GENE-080519-2]	nsd1b	4.96e-07	0.000153924	36.2121
7366	ENSDARG00000070590	17	43551850	43551850	-	coding	799449	5'-nucleotidase, cytosolic IAb [Source:ZFIN;Acc:ZDB-GENE-131120-153]	nt5c1ab	6.8e-06	0.00132417	31.0505
19402	ENSDARG00000077537	7	38529675	38529675	+	coding	794545	nudix (nucleoside diphosphate linked moiety X)-type motif 19 [Source:ZFIN;Acc:ZDB-GENE-081022-80]	nudt19	7.81e-05	0.009598	-29.2735
11852	ENSDARG00000074955	21	40368767	40368767	-	coding	777756	nucleoporin 98 [Source:ZFIN;Acc:ZDB-GENE-040426-1180]	nup98	7.92e-12	1.58e-08	-55.5303
15619	ENSDARG00000022101	24	35959414	35959414	+	coding	NA	obscurin, cytoskeletal calmodulin and titin-interacting RhoGEF b [Source:ZFIN;Acc:ZDB-GENE-070119-5]	obscnb	1.73e-05	0.00284167	33.1466
4897	ENSDARG00000087227	13	4694442	4694442	-	coding	NA	oncoprotein induced transcript 3 [Source:ZFIN;Acc:ZDB-GENE-130530-907]	oit3	4.24e-06	0.000897576	-25.6748
4105	ENSDARG00000044861	11	25481971	25481971	+	coding	436716	opsin 1 (cone pigments), long-wave-sensitive, 2 [Source:ZFIN;Acc:ZDB-GENE-040718-141]	opn1lw2	1.59e-05	0.00265307	35.8119
4104	ENSDARG00000017274	11	25472956	25472956	+	coding	30435	opsin 1 (cone pigments), short-wave-sensitive 2 [Source:ZFIN;Acc:ZDB-GENE-990604-40]	opn1sw2	7.57e-06	0.00145014	36.0195
9285	ENSDARG00000007553	2	32844611	32844611	+	coding	352918	opsin 4.1 [Source:ZFIN;Acc:ZDB-GENE-030314-2]	opn4.1	4.68e-05	0.00634712	-29.4201
3058	ENSDARG00000091143	10	36278761	36278761	+	coding	100861447	odorant receptor, family G, subfamily 106, member 10 [Source:ZFIN;Acc:ZDB-GENE-070806-62]	or106-10	4.42e-07	0.000139726	31.863
3051	ENSDARG00000100546	10	36185909	36185909	+	coding	NA	odorant receptor, family D, subfamily 108, member 2 [Source:ZFIN;Acc:ZDB-GENE-070806-65]	or108-2	7.67e-05	0.00946925	-33.2176
3050	ENSDARG00000100546	10	36185441	36185441	+	coding	NA	odorant receptor, family D, subfamily 108, member 2 [Source:ZFIN;Acc:ZDB-GENE-070806-65]	or108-2	1.01e-09	8.98e-07	-48.1725
6502	ENSDARG00000092238	15	31407851	31407851	-	coding	NA	odorant receptor, family D, subfamily 111, member 9 [Source:ZFIN;Acc:ZDB-GENE-010308-11]	or111-9	1.28e-05	0.00222588	34.3117
1534	ENSDARG00000053487	10	7934268	7934268	-	coding	NA	oxysterol binding protein 2 [Source:ZFIN;Acc:ZDB-GENE-091113-18]	osbp2	2.31e-08	1.2e-05	31.0345
19419	ENSDARG00000068460	7	39471316	39471316	-	coding	NA	otogelin [Source:ZFIN;Acc:ZDB-GENE-120228-1]	otog	3.01e-05	0.00444463	-27.7894
15011	ENSDARG00000027500	24	20082856	20082856	-	coding	394150	oxidative stress responsive 1b [Source:ZFIN;Acc:ZDB-GENE-040426-723]	oxsr1b	6.32e-06	0.00124734	-32.0513
7553	ENSDARG00000063019	18	14910873	14910873	-	coding	557828	pannexin 2 [Source:ZFIN;Acc:ZDB-GENE-050419-55]	panx2	6.75e-05	0.00853723	27.7778
2692	ENSDARG00000004627	10	31002899	31002899	-	coding	100149056	pannexin 3 [Source:ZFIN;Acc:ZDB-GENE-091204-114]	panx3	6.95e-06	0.00134875	40.9167
7024	ENSDARG00000071021	17	23687285	23687285	-	coding	777719	3'-phosphoadenosine 5'-phosphosulfate synthase 2a [Source:ZFIN;Acc:ZDB-GENE-061110-85]	papss2a	2.75e-06	0.000630505	-34.2286
7313	ENSDARG00000008203	17	42275154	42275154	+	coding	564359	paired box 1a [Source:ZFIN;Acc:ZDB-GENE-070112-182]	pax1a	5.2e-05	0.00692151	-33.5931
10419	ENSDARG00000073814	20	48699147	48699147	-	coding	572108	paired box 1b [Source:ZFIN;Acc:ZDB-GENE-060503-372]	pax1b	2.04e-07	7.35e-05	-36.1739
1916	ENSDARG00000098963	10	21723705	21723705	+	coding	NA	protocadherin 1 gamma 13 [Source:ZFIN;Acc:ZDB-GENE-050609-8]	pcdh1g13	3.24e-07	0.00010771	31.4815
1917	ENSDARG00000104057	10	21727729	21727729	+	coding	NA	protocadherin 1 gamma 14 [Source:ZFIN;Acc:ZDB-GENE-050609-9]	pcdh1g14	5.32e-06	0.0010802	26.3361
1902	ENSDARG00000099646	10	21662621	21662621	+	coding	553987	protocadherin 1 gamma 3 [Source:ZFIN;Acc:ZDB-GENE-050608-3]	pcdh1g3	7.22e-13	2.19e-09	54.7016
1922	ENSDARG00000101865	10	21801560	21801560	+	coding	554014	protocadherin 1 gamma 30 [Source:ZFIN;Acc:ZDB-GENE-050609-23]	pcdh1g30	4.13e-08	1.94e-05	44.5089
1926	ENSDARG00000101865	10	21801638	21801638	+	coding	554014	protocadherin 1 gamma 30 [Source:ZFIN;Acc:ZDB-GENE-050609-23]	pcdh1g30	4.88e-09	3.28e-06	42.3988
1925	ENSDARG00000101865	10	21801636	21801636	+	coding	554014	protocadherin 1 gamma 30 [Source:ZFIN;Acc:ZDB-GENE-050609-23]	pcdh1g30	1.36e-07	5.25e-05	38.6012
1924	ENSDARG00000101865	10	21801625	21801625	+	coding	554014	protocadherin 1 gamma 30 [Source:ZFIN;Acc:ZDB-GENE-050609-23]	pcdh1g30	5.12e-07	0.000157726	37.2971
1923	ENSDARG00000101865	10	21801623	21801623	+	coding	554014	protocadherin 1 gamma 30 [Source:ZFIN;Acc:ZDB-GENE-050609-23]	pcdh1g30	9.44e-06	0.00174107	32.8399
5269	ENSDARG00000088136	14	2265338	2265338	-	coding	493601	protocadherin 2 alpha a 15 [Source:ZFIN;Acc:ZDB-GENE-041118-15]	pcdh2aa15	1.63e-10	1.98e-07	53.2143
5267	ENSDARG00000071904	14	2221678	2221678	-	coding	493589	protocadherin 2 alpha b 1 [Source:ZFIN;Acc:ZDB-GENE-041118-1]	pcdh2ab1	6.01e-13	1.88e-09	58.1594
5266	ENSDARG00000071904	14	2221102	2221102	-	coding	493589	protocadherin 2 alpha b 1 [Source:ZFIN;Acc:ZDB-GENE-041118-1]	pcdh2ab1	1.51e-14	8.35e-11	-56.264
5194	ENSDARG00000098788	14	1948438	1948438	-	coding	554075	protocadherin 2 gamma 5 [Source:ZFIN;Acc:ZDB-GENE-050610-27]	pcdh2g5	2.15e-08	1.13e-05	49.5098
5199	ENSDARG00000098788	14	2002558	2002558	-	coding	554075	protocadherin 2 gamma 5 [Source:ZFIN;Acc:ZDB-GENE-050610-27]	pcdh2g5	1.88e-05	0.00304127	30.9416
5198	ENSDARG00000098788	14	2002037	2002037	-	coding	554075	protocadherin 2 gamma 5 [Source:ZFIN;Acc:ZDB-GENE-050610-27]	pcdh2g5	3.57e-07	0.000117086	-42.9817
5298	ENSDARG00000077023	14	2368253	2368253	-	coding	NA	protocadherin b [Source:ZFIN;Acc:ZDB-GENE-020731-3]	pcdhb	1.15e-06	0.000305893	34.902
14512	ENSDARG00000020956	24	12925909	12925909	-	coding	NA	phosphoenolpyruvate carboxykinase 2 (mitochondrial) [Source:ZFIN;Acc:ZDB-GENE-040426-2266]	pck2	5.05e-08	2.3e-05	-46.7595
16798	ENSDARG00000063299	4	11414564	11414564	+	coding	NA	piccolo presynaptic cytomatrix protein a [Source:ZFIN;Acc:ZDB-GENE-030131-8115]	pcloa	1.9e-07	6.93e-05	39.0043
1052	ENSDARG00000062198	1	16650676	16650676	+	coding	NA	pericentriolar material 1 [Source:ZFIN;Acc:ZDB-GENE-030131-428]	pcm1	1.04e-06	0.000281406	43.8914
17641	ENSDARG00000033012	6	11288843	11288843	-	coding	325536	pericentrin [Source:ZFIN;Acc:ZDB-GENE-030829-26]	pcnt	5.18e-06	0.00105721	-28.9959
15323	ENSDARG00000045305	24	24739107	24739107	-	coding	100151215	phosphodiesterase 7A [Source:ZFIN;Acc:ZDB-GENE-031222-10]	pde7a	1.46e-07	5.57e-05	-40.9437
1189	ENSDARG00000011023	1	17735805	17735805	-	coding	554148	PDZ and LIM domain 3a [Source:ZFIN;Acc:ZDB-GENE-050505-1]	pdlim3a	7.59e-10	7.14e-07	46.7985
4093	ENSDARG00000002750	11	25050418	25050418	+	coding	563332	PHD finger protein 20, a [Source:ZFIN;Acc:ZDB-GENE-070912-270]	phf20a	8.32e-09	5.12e-06	45.7143
5877	ENSDARG00000091029	14	17067163	17067163	-	coding	544654	paired-like homeobox 2bb [Source:ZFIN;Acc:ZDB-GENE-050407-3]	phox2bb	6.12e-08	2.69e-05	-38.9867
6480	ENSDARG00000014137	15	19750319	19750319	-	coding	445286	phosphatidylinositol binding clathrin assembly protein b [Source:ZFIN;Acc:ZDB-GENE-030131-6795]	picalmb	8.81e-06	0.00164293	-28.8474
2954	ENSDARG00000068817	10	34046631	34046631	-	coding	NA	Pim proto-oncogene, serine/threonine kinase, related 149 [Source:ZFIN;Acc:ZDB-GENE-141211-52]	pimr149	3.6e-05	0.00514044	31.99
5531	ENSDARG00000071880	14	8722174	8722174	-	coding	NA	Pim proto-oncogene, serine/threonine kinase, related 56 [Source:ZFIN;Acc:ZDB-GENE-141211-37]	pimr56	2.64e-10	2.95e-07	33.0097
5532	ENSDARG00000071880	14	8722190	8722190	-	coding	NA	Pim proto-oncogene, serine/threonine kinase, related 56 [Source:ZFIN;Acc:ZDB-GENE-141211-37]	pimr56	1.91e-06	0.000465722	26.7774
5534	ENSDARG00000071880	14	8722502	8722502	-	coding	NA	Pim proto-oncogene, serine/threonine kinase, related 56 [Source:ZFIN;Acc:ZDB-GENE-141211-37]	pimr56	2.27e-07	8.02e-05	26.506
8646	ENSDARG00000098600	19	43878251	43878251	+	coding	NA	PITH (C-terminal proteasome-interacting domain of thioredoxin-like) domain containing 1 [Source:ZFIN;Acc:ZDB-GENE-040426-2366]	pithd1	2.54e-05	0.00388795	-27.3764
4113	ENSDARG00000056805	11	25772608	25772608	-	coding	NA	phospholipase C, eta 2b [Source:ZFIN;Acc:ZDB-GENE-101112-1]	plch2b	4.77e-09	3.23e-06	44.0404
17982	ENSDARG00000017211	6	21926343	21926343	-	coding	570222	plexin b1b [Source:ZFIN;Acc:ZDB-GENE-090812-4]	plxnb1b	4.14e-11	6.38e-08	60
15248	ENSDARG00000045308	24	23851322	23851322	+	coding	317740	polymerase (DNA directed), alpha 1 [Source:ZFIN;Acc:ZDB-GENE-030114-9]	pola1	2.41e-05	0.00371311	-33.1044
15249	ENSDARG00000045308	24	23854894	23854894	+	coding	317740	polymerase (DNA directed), alpha 1 [Source:ZFIN;Acc:ZDB-GENE-030114-9]	pola1	2.81e-06	0.000641351	-38.1151
17353	ENSDARG00000058533	5	12777921	12777921	+	coding	553405	polymerase (DNA directed), epsilon [Source:ZFIN;Acc:ZDB-GENE-070705-557]	pole	6.74e-05	0.00853536	-31.9181
6514	ENSDARG00000104267	15	32737110	32737110	+	coding	337176	periostin, osteoblast specific factor b [Source:ZFIN;Acc:ZDB-GENE-030131-9120]	postnb	3.71e-05	0.0052558	32.7977
19758	ENSDARG00000007682	8	23215414	23215414	+	coding	338304	pancreatic progenitor cell differentiation and proliferation factor a [Source:ZFIN;Acc:ZDB-GENE-030219-204]	ppdpfa	3.07e-05	0.004528	-38.2134
9714	ENSDARG00000015474	20	20233236	20233236	-	coding	373881	protein phosphatase 2, regulatory subunit B', epsilon isoform a [Source:ZFIN;Acc:ZDB-GENE-030904-7]	ppp2r5ea	3.66e-09	2.58e-06	-44.3798
5492	ENSDARG00000025106	14	7790684	7790684	-	coding	550554	protein phosphatase 3, catalytic subunit, beta isozyme [Source:ZFIN;Acc:ZDB-GENE-050417-406]	ppp3cb	2.65e-14	1.34e-10	51.1111
14655	ENSDARG00000045371	24	14451794	14451794	+	coding	563151	PR domain containing 14 [Source:ZFIN;Acc:ZDB-GENE-030131-2709]	prdm14	4.36e-07	0.000138343	35.3788
14957	ENSDARG00000071692	24	19078277	19078277	+	coding	557288	phosphatidylinositol-3,4,5-trisphosphate-dependent Rac exchange factor 2 [Source:ZFIN;Acc:ZDB-GENE-091113-37]	prex2	4.83e-05	0.00651432	-29.9887
3928	ENSDARG00000037593	11	19467838	19467838	+	coding	368250	prickle homolog 2b [Source:ZFIN;Acc:ZDB-GENE-030724-6]	prickle2b	7.21e-07	0.000209126	42.0817
3927	ENSDARG00000037593	11	19462960	19462960	+	coding	368250	prickle homolog 2b [Source:ZFIN;Acc:ZDB-GENE-030724-6]	prickle2b	4.36e-10	4.53e-07	-35.1559
397	ENSDARG00000008723	1	9044529	9044529	+	coding	100006675	protein kinase C, beta a [Source:ZFIN;Acc:ZDB-GENE-040426-1354]	prkcba	9.18e-09	5.56e-06	48.6667
16200	ENSDARG00000010246	3	32360894	32360894	-	coding	321974	protein arginine methyltransferase 1 [Source:ZFIN;Acc:ZDB-GENE-030131-693]	prmt1	3.06e-08	1.52e-05	-26.4934
2170	ENSDARG00000086302	10	24656419	24656419	-	coding	556416	proline and serine rich 1 [Source:ZFIN;Acc:ZDB-GENE-111003-1]	proser1	4.26e-06	0.000901524	39.8707
7118	ENSDARG00000055158	17	32861974	32861974	-	coding	30679	prospero homeobox 1a [Source:ZFIN;Acc:ZDB-GENE-980526-397]	prox1a	2.06e-05	0.00328541	-33.2459
7119	ENSDARG00000055158	17	32862058	32862058	-	coding	30679	prospero homeobox 1a [Source:ZFIN;Acc:ZDB-GENE-980526-397]	prox1a	1.6e-08	8.79e-06	-39.5238
9481	ENSDARG00000053101	2	45656459	45656459	-	coding	406810	pre-mRNA processing factor 38B [Source:ZFIN;Acc:ZDB-GENE-040426-2878]	prpf38b	4.26e-07	0.000135814	43
16203	ENSDARG00000075849	3	32444911	32444911	+	coding	557848	proline rich 12b [Source:ZFIN;Acc:ZDB-GENE-130625-2]	prr12b	6.72e-08	2.92e-05	-31.1817
13914	ENSDARG00000077405	23	45205628	45205628	+	coding	402866	PC4 and SFRS1 interacting protein 1b [Source:ZFIN;Acc:ZDB-GENE-030131-3273]	psip1b	5.66e-06	0.00113692	-28.4011
7830	ENSDARG00000101295	19	10875755	10875755	-	coding	415202	proteasome 26S subunit, non-ATPase 4a [Source:ZFIN;Acc:ZDB-GENE-040625-104]	psmd4a	4.62e-05	0.00628439	-35.2593
8720	ENSDARG00000102114	19	46081401	46081401	-	coding	NA	phosphatidylserine synthase 1b [Source:ZFIN;Acc:ZDB-GENE-081031-18]	ptdss1b	3.01e-11	4.88e-08	46.5753
4613	ENSDARG00000018418	12	9259603	9259603	-	coding	30651	parathyroid hormone 1 receptor b [Source:ZFIN;Acc:ZDB-GENE-991123-12]	pth1rb	1.92e-05	0.00310129	35.5682
14177	ENSDARG00000078297	24	7714099	7714099	-	coding	NA	protein tyrosine phosphatase, receptor type, h [Source:ZFIN;Acc:ZDB-GENE-091118-90]	ptprh	3.2e-07	0.000106612	-33.6102
18548	ENSDARG00000028389	6	41067161	41067161	-	coding	NA	RAB44, member RAS oncogene family [Source:ZFIN;Acc:ZDB-GENE-040724-117]	rab44	4.55e-11	6.89e-08	-49.7015
20376	ENSDARG00000038917	9	54360554	54360554	-	coding	553029	RAD50 homolog, double strand break repair protein [Source:ZFIN;Acc:ZDB-GENE-050506-110]	rad50	1.07e-06	0.000289235	-35.5
7281	ENSDARG00000005861	17	41625505	41625505	-	coding	568210	Ral GTPase activating protein, alpha subunit 2 (catalytic) [Source:ZFIN;Acc:ZDB-GENE-131122-56]	ralgapa2	9.36e-07	0.000258533	-37.134
11131	ENSDARG00000074222	21	31059275	31059275	-	coding	100170821	RAP1 GTPase activating protein 2b [Source:ZFIN;Acc:ZDB-GENE-080722-11]	rap1gap2b	6.77e-06	0.00131971	34.5238
9344	ENSDARG00000036257	2	35837614	35837614	+	coding	793730	RAS protein activator like 2 [Source:ZFIN;Acc:ZDB-GENE-070912-180]	rasal2	3.82e-05	0.00538209	-31.831
1851	ENSDARG00000044044	10	20644954	20644954	-	coding	100006341	Ras association (RalGDS/AF-6) domain family member 2b [Source:ZFIN;Acc:ZDB-GENE-041221-6]	rassf2b	4.73e-07	0.000148048	42.6427
8312	ENSDARG00000029058	19	31003405	31003405	-	coding	321726	retinoblastoma binding protein 4 [Source:ZFIN;Acc:ZDB-GENE-030131-445]	rbbp4	1.7e-05	0.00280505	33.3835
8313	ENSDARG00000029058	19	31003620	31003620	-	coding	321726	retinoblastoma binding protein 4 [Source:ZFIN;Acc:ZDB-GENE-030131-445]	rbbp4	2.44e-06	0.000570716	31.1012
8314	ENSDARG00000029058	19	31003628	31003628	-	coding	321726	retinoblastoma binding protein 4 [Source:ZFIN;Acc:ZDB-GENE-030131-445]	rbbp4	5.71e-06	0.00114567	30.4
8315	ENSDARG00000029058	19	31003655	31003655	-	coding	321726	retinoblastoma binding protein 4 [Source:ZFIN;Acc:ZDB-GENE-030131-445]	rbbp4	4.84e-05	0.00652447	28.5322
12824	ENSDARG00000077400	23	866112	866112	-	coding	101882554	RNA binding motif protein 10 [Source:ZFIN;Acc:ZDB-GENE-100922-245]	rbm10	2.76e-05	0.0041485	-38.2239
19238	ENSDARG00000006545	7	24643686	24643686	-	coding	436881	GP1 homolog, RAB6A GEF complex partner 1 [Source:ZFIN;Acc:ZDB-GENE-040718-352]	rgp1	2.3e-08	1.19e-05	43.6723
491	ENSDARG00000037646	1	9912960	9912960	+	coding	559197	regulator of G protein signaling 11 [Source:ZFIN;Acc:ZDB-GENE-080220-46]	rgs11	3.03e-15	2.17e-11	-54.2454
9219	ENSDARG00000038859	2	30762091	30762091	-	coding	436704	regulator of G protein signaling 20 [Source:ZFIN;Acc:ZDB-GENE-040718-128]	rgs20	8.07e-05	0.00986184	-34.8247
16570	ENSDARG00000036541	3	54916228	54916228	-	coding	798402	rhomboid 5 homolog 1a (Drosophila) [Source:ZFIN;Acc:ZDB-GENE-040704-75]	rhbdf1a	5.89e-06	0.00117703	39.966
2997	ENSDARG00000043211	10	35118761	35118761	-	coding	406351	receptor-interacting serine-threonine kinase 4 [Source:ZFIN;Acc:ZDB-GENE-040426-2042]	ripk4	3.81e-18	8.05e-14	64.6667
7069	ENSDARG00000063553	17	24596076	24596076	+	coding	562452	rearranged L-myc fusion [Source:ZFIN;Acc:ZDB-GENE-050208-257]	rlf	4.11e-05	0.00570652	31.7109
4908	ENSDARG00000036282	13	7051126	7051126	+	coding	791890	ribonuclease T2 [Source:ZFIN;Acc:ZDB-GENE-030131-2513]	rnaset2	2.91e-05	0.00433408	-26.4735
11317	ENSDARG00000032373	21	34003614	34003614	-	coding	327056	ring finger protein 145b [Source:ZFIN;Acc:ZDB-GENE-030131-5264]	rnf145b	1.06e-05	0.00191248	36.0624
1481	ENSDARG00000076227	10	5406477	5406477	+	coding	561183	receptor tyrosine kinase-like orphan receptor 2 [Source:ZFIN;Acc:ZDB-GENE-060427-5]	ror2	2.79e-08	1.41e-05	42.9853
3634	ENSDARG00000005738	11	16099724	16099724	-	coding	415250	ribosome production factor 1 homolog [Source:ZFIN;Acc:ZDB-GENE-040625-177]	rpf1	3.41e-07	0.000112473	-27.8197
7812	ENSDARG00000058089	19	8894910	8894910	-	coding	334701	regulation of nuclear pre-mRNA domain containing 2a [Source:ZFIN;Acc:ZDB-GENE-030131-6641]	rprd2a	5.87e-08	2.6e-05	-39.3789
13972	ENSDARG00000063701	24	2356133	2356133	-	coding	338237	ras responsive element binding protein 1a [Source:ZFIN;Acc:ZDB-GENE-030219-137]	rreb1a	1.09e-06	0.000292995	-32.9673
9762	ENSDARG00000021143	20	20659411	20659411	+	coding	327065	reticulon 1b [Source:ZFIN;Acc:ZDB-GENE-030710-3]	rtn1b	8.33e-15	5.11e-11	49.3628
14708	ENSDARG00000004131	24	15171449	15171449	-	coding	100151439	rotatin [Source:ZFIN;Acc:ZDB-GENE-090609-5]	rttn	1.67e-06	0.00041595	-33.7241
10013	ENSDARG00000004697	20	33905333	33905333	+	coding	436617	retinoid X receptor, gamma b [Source:ZFIN;Acc:ZDB-GENE-040718-34]	rxrgb	2.48e-10	2.8e-07	-53.2883
8076	ENSDARG00000057649	19	20454279	20454279	-	coding	378993	SATB homeobox 1a [Source:ZFIN;Acc:ZDB-GENE-031010-36]	satb1a	1.58e-06	0.000397522	-33.4167
16206	ENSDARG00000054010	3	32484147	32484147	+	coding	553490	SR-related CTD-associated factor 1 [Source:ZFIN;Acc:ZDB-GENE-120215-214]	scaf1	4.17e-06	0.000886414	-33.1767
13587	ENSDARG00000005775	23	27275239	27275239	-	coding	58152	sodium channel, voltage gated, type VIII, alpha subunit a [Source:ZFIN;Acc:ZDB-GENE-000828-1]	scn8aa	6.14e-06	0.00121703	32.4013
13589	ENSDARG00000005775	23	27285409	27285409	-	coding	58152	sodium channel, voltage gated, type VIII, alpha subunit a [Source:ZFIN;Acc:ZDB-GENE-000828-1]	scn8aa	2.68e-05	0.00405681	30.2958
13590	ENSDARG00000005775	23	27293185	27293185	-	coding	58152	sodium channel, voltage gated, type VIII, alpha subunit a [Source:ZFIN;Acc:ZDB-GENE-000828-1]	scn8aa	8.61e-06	0.00161181	28.1921
13585	ENSDARG00000005775	23	27254758	27254758	-	coding	58152	sodium channel, voltage gated, type VIII, alpha subunit a [Source:ZFIN;Acc:ZDB-GENE-000828-1]	scn8aa	1.17e-05	0.00206909	28.1892
13588	ENSDARG00000005775	23	27283447	27283447	-	coding	58152	sodium channel, voltage gated, type VIII, alpha subunit a [Source:ZFIN;Acc:ZDB-GENE-000828-1]	scn8aa	3.2e-06	0.000714436	26.6813
16408	ENSDARG00000078866	3	41084397	41084397	-	coding	NA	sidekick cell adhesion molecule 1a [Source:ZFIN;Acc:ZDB-GENE-081104-374]	sdk1a	6.19e-05	0.00796589	-28.203
17370	ENSDARG00000059729	5	13465123	13465123	+	coding	558964	SEC14-like lipid binding 8 [Source:ZFIN;Acc:ZDB-GENE-060526-180]	sec14l8	3.98e-06	0.000853263	26.9103
19566	ENSDARG00000045946	7	69941399	69941399	+	coding	553407	SEC24 homolog D, COPII coat complex component [Source:ZFIN;Acc:ZDB-GENE-070117-2501]	sec24d	6.82e-07	0.000199377	-42.6906
10026	ENSDARG00000042138	20	33956897	33956897	-	coding	796481	selectin P [Source:ZFIN;Acc:ZDB-GENE-110107-2]	selp	3e-06	0.000676766	-35.1303
16795	ENSDARG00000019235	4	11356115	11356115	+	coding	NA	sema domain, immunoglobulin domain (Ig), short basic domain, secreted, (semaphorin) 3Aa [Source:ZFIN;Acc:ZDB-GENE-991209-3]	sema3aa	1.16e-06	0.000309829	39.7989
14818	ENSDARG00000058821	24	16702851	16702851	+	coding	561295	sema domain, seven thrombospondin repeats (type 1 and type 1-like), transmembrane domain (TM) and short cytoplasmic domain, (semaphorin) 5A [Source:ZFIN;Acc:ZDB-GENE-030131-8969]	sema5a	5.78e-12	1.23e-08	-54.8021
6268	ENSDARG00000019963	14	49092524	49092524	-	coding	445143	sideroflexin 1 [Source:ZFIN;Acc:ZDB-GENE-040801-45]	sfxn1	2.6e-07	8.99e-05	42.5489
6942	ENSDARG00000039697	17	21330378	21330378	-	coding	407656	shootin 1 [Source:ZFIN;Acc:ZDB-GENE-121127-1]	shtn1	5.98e-07	0.000178961	46.0145
6131	ENSDARG00000087994	14	45492270	45492270	-	coding	100334796	si:ch211-114c17.1 [Source:ZFIN;Acc:ZDB-GENE-140106-201]	si:ch211-114c17.1	1.71e-13	6.6e-10	53.6782
10507	ENSDARG00000095420	20	51680953	51680953	-	coding	NA	si:ch211-14a11.1 [Source:ZFIN;Acc:ZDB-GENE-050420-219]	si:ch211-14a11.1	6.16e-08	2.71e-05	44.8462
3767	ENSDARG00000097323	11	18030819	18030819	+	coding	103911825	si:ch211-14i3.2 [Source:ZFIN;Acc:ZDB-GENE-131121-318]	si:ch211-14i3.2	9.43e-12	1.83e-08	49.2105
3768	ENSDARG00000097323	11	18030891	18030891	+	coding	103911825	si:ch211-14i3.2 [Source:ZFIN;Acc:ZDB-GENE-131121-318]	si:ch211-14i3.2	2.45e-09	1.87e-06	45.7659
13252	ENSDARG00000109646	23	12456506	12456506	+	coding	555850	si:ch211-153a8.4 [Source:ZFIN;Acc:ZDB-GENE-030131-6830]	si:ch211-153a8.4	6.12e-06	0.00121453	-30.0729
17597	ENSDARG00000094605	5	69993312	69993312	+	coding	NA	si:ch211-154e10.1 [Source:ZFIN;Acc:ZDB-GENE-081104-136]	si:ch211-154e10.1	6.23e-07	0.000185023	-29.7143
3423	ENSDARG00000022334	11	12176577	12176577	+	coding	556118	si:ch211-156l18.7 [Source:ZFIN;Acc:ZDB-GENE-130530-566]	si:ch211-156l18.7	1.29e-08	7.32e-06	43.8384
3422	ENSDARG00000022334	11	12176569	12176569	+	coding	556118	si:ch211-156l18.7 [Source:ZFIN;Acc:ZDB-GENE-130530-566]	si:ch211-156l18.7	9.59e-08	3.94e-05	36.4055
3425	ENSDARG00000022334	11	12184133	12184133	+	coding	556118	si:ch211-156l18.7 [Source:ZFIN;Acc:ZDB-GENE-130530-566]	si:ch211-156l18.7	3.28e-05	0.00476928	-35.13
3421	ENSDARG00000022334	11	12176120	12176120	+	coding	556118	si:ch211-156l18.7 [Source:ZFIN;Acc:ZDB-GENE-130530-566]	si:ch211-156l18.7	8.65e-09	5.28e-06	-44.7846
4563	ENSDARG00000063555	12	3770287	3770287	-	coding	NA	si:ch211-166g5.4 [Source:ZFIN;Acc:ZDB-GENE-121214-319]	si:ch211-166g5.4	3.7e-05	0.00525022	-35.6061
19807	ENSDARG00000097877	8	25748006	25748006	+	coding	571155	si:ch211-167b20.8 [Source:ZFIN;Acc:ZDB-GENE-081104-147]	si:ch211-167b20.8	4.6e-05	0.00625916	-33.8506
6116	ENSDARG00000088195	14	45367786	45367786	-	coding	322178	si:ch211-168f7.5 [Source:ZFIN;Acc:ZDB-GENE-030131-897]	si:ch211-168f7.5	1.98e-08	1.05e-05	43.4884
8308	ENSDARG00000061804	19	30904579	30904579	-	coding	100034579	si:ch211-194e15.5 [Source:ZFIN;Acc:ZDB-GENE-060503-393]	si:ch211-194e15.5	1.29e-06	0.000336577	-35.9848
8307	ENSDARG00000061804	19	30900582	30900582	-	coding	100034579	si:ch211-194e15.5 [Source:ZFIN;Acc:ZDB-GENE-060503-393]	si:ch211-194e15.5	2.76e-07	9.43e-05	-37.641
7987	ENSDARG00000104274	19	13424858	13424858	+	coding	101885131	si:ch211-204a13.2 [Source:ZFIN;Acc:ZDB-GENE-060503-303]	si:ch211-204a13.2	1.3e-05	0.00225848	-29.0787
7988	ENSDARG00000104274	19	13424868	13424868	+	coding	101885131	si:ch211-204a13.2 [Source:ZFIN;Acc:ZDB-GENE-060503-303]	si:ch211-204a13.2	1.25e-06	0.000328083	-34.3844
9880	ENSDARG00000030107	20	21655556	21655556	-	coding	NA	si:ch211-207i1.2 [Source:ZFIN;Acc:ZDB-GENE-041014-149]	si:ch211-207i1.2	2.81e-16	2.8e-12	61.9726
9886	ENSDARG00000030107	20	21708963	21708963	-	coding	NA	si:ch211-207i1.2 [Source:ZFIN;Acc:ZDB-GENE-041014-149]	si:ch211-207i1.2	4.85e-12	1.07e-08	57.0208
13138	ENSDARG00000030262	23	9914722	9914722	-	coding	798392	si:ch211-220i18.4 [Source:ZFIN;Acc:ZDB-GENE-090312-151]	si:ch211-220i18.4	2.49e-07	8.68e-05	-37.8071
12266	ENSDARG00000071578	22	10069674	10069674	+	coding	100034442	si:ch211-222k6.3 [Source:ZFIN;Acc:ZDB-GENE-050208-567]	si:ch211-222k6.3	1.76e-12	4.55e-09	59.4009
17114	ENSDARG00000104166	4	75980125	75980125	-	coding	108183520	si:ch211-232d10.1 [Source:ZFIN;Acc:ZDB-GENE-081103-11]	si:ch211-232d10.1	2.87e-05	0.00428028	25.7015
10091	ENSDARG00000054723	20	34592062	34592062	+	coding	NA	si:ch211-242b18.1 [Source:ZFIN;Acc:ZDB-GENE-030131-1518]	si:ch211-242b18.1	8.85e-09	5.38e-06	42.5307
8159	ENSDARG00000040004	19	22993616	22993616	+	coding	569167	si:ch211-244a23.1 [Source:ZFIN;Acc:ZDB-GENE-060503-789]	si:ch211-244a23.1	4.43e-06	0.000930159	-33.4103
12200	ENSDARG00000068749	22	9242426	9242426	+	coding	NA	si:ch211-250k18.5 [Source:ZFIN;Acc:ZDB-GENE-070912-244]	si:ch211-250k18.5	2.06e-06	0.000496222	32.7421
12203	ENSDARG00000093761	22	9287806	9287806	+	coding	NA	si:ch211-250k18.7 [Source:ZFIN;Acc:ZDB-GENE-070912-246]	si:ch211-250k18.7	4.91e-05	0.00659886	-30.4054
12204	ENSDARG00000093761	22	9287846	9287846	+	coding	NA	si:ch211-250k18.7 [Source:ZFIN;Acc:ZDB-GENE-070912-246]	si:ch211-250k18.7	4.38e-06	0.000921946	-32.4468
12205	ENSDARG00000093761	22	9287875	9287875	+	coding	NA	si:ch211-250k18.7 [Source:ZFIN;Acc:ZDB-GENE-070912-246]	si:ch211-250k18.7	1.14e-06	0.000304736	-35.1064
3518	ENSDARG00000104047	11	14289444	14289444	+	coding	567688	si:ch211-262i1.3 [Source:ZFIN;Acc:ZDB-GENE-141222-7]	si:ch211-262i1.3	5.26e-07	0.000161218	-47.343
14303	ENSDARG00000059333	24	9460424	9460424	+	coding	NA	si:ch211-285f17.1 [Source:ZFIN;Acc:ZDB-GENE-000607-77]	si:ch211-285f17.1	6.36e-08	2.78e-05	-43.9235
14100	ENSDARG00000096932	24	6117801	6117801	+	coding	101886867	si:ch211-37e10.2 [Source:ZFIN;Acc:ZDB-GENE-131121-415]	si:ch211-37e10.2	3.76e-05	0.00532033	-36.9351
16567	ENSDARG00000076144	3	54752027	54752027	+	coding	100334824	si:ch211-74m13.3 [Source:ZFIN;Acc:ZDB-GENE-060503-219]	si:ch211-74m13.3	7.54e-07	0.000216728	-38.1366
4572	ENSDARG00000075022	12	4824956	4824956	-	coding	NA	si:ch211-93e11.8 [Source:ZFIN;Acc:ZDB-GENE-121214-283]	si:ch211-93e11.8	8.43e-06	0.00158432	37.4074
7857	ENSDARG00000101686	19	11266521	11266521	+	coding	NA	si:ch73-171o20.2 [Source:ZFIN;Acc:ZDB-GENE-141212-363]	si:ch73-171o20.2	2.09e-08	1.1e-05	-41.2052
18240	ENSDARG00000044441	6	28070862	28070862	+	coding	108190403	si:ch73-194h10.2 [Source:ZFIN;Acc:ZDB-GENE-100921-21]	si:ch73-194h10.2	2.75e-09	2.05e-06	44.4429
18236	ENSDARG00000044441	6	28056817	28056817	+	coding	108190403	si:ch73-194h10.2 [Source:ZFIN;Acc:ZDB-GENE-100921-21]	si:ch73-194h10.2	5.41e-07	0.000164922	-44.4974
5294	ENSDARG00000102095	14	2357768	2357768	-	coding	NA	si:ch73-233f7.5 [Source:ZFIN;Acc:ZDB-GENE-141215-58]	si:ch73-233f7.5	1.98e-16	2.12e-12	52.8538
5292	ENSDARG00000099487	14	2351208	2351208	-	coding	NA	si:ch73-233f7.7 [Source:ZFIN;Acc:ZDB-GENE-141215-50]	si:ch73-233f7.7	4.3e-09	2.95e-06	38.7582
5291	ENSDARG00000099487	14	2351191	2351191	-	coding	NA	si:ch73-233f7.7 [Source:ZFIN;Acc:ZDB-GENE-141215-50]	si:ch73-233f7.7	4.79e-08	2.2e-05	38.1168
5293	ENSDARG00000099487	14	2351211	2351211	-	coding	NA	si:ch73-233f7.7 [Source:ZFIN;Acc:ZDB-GENE-141215-50]	si:ch73-233f7.7	1.16e-08	6.73e-06	35.7592
1456	ENSDARG00000104415	1	58465894	58465894	+	coding	NA	si:ch73-236c18.6 [Source:ZFIN;Acc:ZDB-GENE-121213-9]	si:ch73-236c18.6	7.85e-05	0.0096377	29.0822
13920	ENSDARG00000092260	23	45543511	45543511	+	coding	100537620	si:ch73-290k24.6 [Source:ZFIN;Acc:ZDB-GENE-110411-49]	si:ch73-290k24.6	1.28e-09	1.1e-06	-47.1292
12729	ENSDARG00000087407	22	34661520	34661520	+	coding	103909638	si:ch73-304f21.1 [Source:ZFIN;Acc:ZDB-GENE-131121-162]	si:ch73-304f21.1	4.3e-08	2.01e-05	30.1621
17157	ENSDARG00000045982	5	1940470	1940470	+	coding	NA	si:ch73-55i23.1 [Source:ZFIN;Acc:ZDB-GENE-140106-38]	si:ch73-55i23.1	1.32e-06	0.000343305	29.768
8892	ENSDARG00000058719	2	6368814	6368814	-	coding	557127	si:dkey-119f1.1 [Source:ZFIN;Acc:ZDB-GENE-070705-287]	si:dkey-119f1.1	1.74e-06	0.000431373	-31.9141
19742	ENSDARG00000094473	8	21406861	21406861	+	coding	NA	si:dkey-163f12.6 [Source:ZFIN;Acc:ZDB-GENE-041210-350]	si:dkey-163f12.6	5.08e-05	0.0067857	26.3451
19741	ENSDARG00000094473	8	21406809	21406809	+	coding	NA	si:dkey-163f12.6 [Source:ZFIN;Acc:ZDB-GENE-041210-350]	si:dkey-163f12.6	4.53e-05	0.0061883	25.034
4994	ENSDARG00000092725	13	37634556	37634556	-	coding	NA	si:dkey-188i13.8 [Source:ZFIN;Acc:ZDB-GENE-090312-93]	si:dkey-188i13.8	2.57e-08	1.31e-05	-37.3078
18476	ENSDARG00000096949	6	40039809	40039809	-	coding	NA	si:dkey-197j19.5 [Source:ZFIN;Acc:ZDB-GENE-131121-633]	si:dkey-197j19.5	6e-05	0.00776787	28.2258
10351	ENSDARG00000032838	20	43627403	43627403	+	coding	560719	si:dkey-206f10.1 [Source:ZFIN;Acc:ZDB-GENE-041014-154]	si:dkey-206f10.1	8.46e-06	0.00158789	-32.7652
10574	ENSDARG00000088989	20	54018427	54018427	+	coding	565442	si:dkey-241l7.5 [Source:ZFIN;Acc:ZDB-GENE-041014-237]	si:dkey-241l7.5	1.68e-05	0.00276903	-32.4592
10575	ENSDARG00000088989	20	54018428	54018428	+	coding	565442	si:dkey-241l7.5 [Source:ZFIN;Acc:ZDB-GENE-041014-237]	si:dkey-241l7.5	1.38e-08	7.74e-06	-41.3255
12235	ENSDARG00000079236	22	9933091	9933091	-	coding	NA	si:dkey-253d23.11 [Source:ZFIN;Acc:ZDB-GENE-050208-631]	si:dkey-253d23.11	5.65e-09	3.71e-06	51.0658
12234	ENSDARG00000079236	22	9932915	9932915	-	coding	NA	si:dkey-253d23.11 [Source:ZFIN;Acc:ZDB-GENE-050208-631]	si:dkey-253d23.11	4.79e-11	7.17e-08	50.9335
12221	ENSDARG00000058566	22	9887795	9887795	-	coding	NA	si:dkey-253d23.5 [Source:ZFIN;Acc:ZDB-GENE-050208-729]	si:dkey-253d23.5	5.95e-10	5.85e-07	52.551
12224	ENSDARG00000094427	22	9906687	9906687	-	coding	NA	si:dkey-253d23.8 [Source:ZFIN;Acc:ZDB-GENE-050208-568]	si:dkey-253d23.8	7.78e-07	0.000222339	-34.9099
1182	ENSDARG00000092022	1	17700120	17700120	-	coding	100321607	si:dkey-256e7.8 [Source:ZFIN;Acc:ZDB-GENE-090313-283]	si:dkey-256e7.8	1.04e-09	9.23e-07	46.0526
20013	ENSDARG00000074828	8	50493599	50493599	+	coding	NA	si:dkey-263f15.2 [Source:ZFIN;Acc:ZDB-GENE-081105-67]	si:dkey-263f15.2	6.42e-06	0.0012623	-35.169
669	ENSDARG00000093636	1	11616155	11616155	-	coding	797712	si:dkey-26i13.5 [Source:ZFIN;Acc:ZDB-GENE-090312-166]	si:dkey-26i13.5	1.86e-07	6.78e-05	36.4123
17705	ENSDARG00000097743	6	12318400	12318400	+	coding	NA	si:dkey-276j7.2 [Source:ZFIN;Acc:ZDB-GENE-131127-420]	si:dkey-276j7.2	8.03e-06	0.00152303	-36.1657
18912	ENSDARG00000105334	7	4248242	4248242	+	coding	NA	si:dkey-28d5.14 [Source:ZFIN;Acc:ZDB-GENE-060503-730]	si:dkey-28d5.14	1.75e-05	0.00286879	-31.7949
1741	ENSDARG00000078839	10	18462981	18462981	-	coding	563710	si:dkey-28o19.1 [Source:ZFIN;Acc:ZDB-GENE-091118-30]	si:dkey-28o19.1	2.39e-06	0.000560765	40.6437
17016	ENSDARG00000096000	4	43296946	43296946	-	coding	NA	si:dkey-29j8.2 [Source:ZFIN;Acc:ZDB-GENE-110913-58]	si:dkey-29j8.2	1.6e-05	0.00266414	-26.9792
13466	ENSDARG00000070857	23	20069807	20069807	-	coding	NA	si:dkey-32e6.6 [Source:ZFIN;Acc:ZDB-GENE-081031-90]	si:dkey-32e6.6	3.55e-05	0.00507584	-28.2143
9989	ENSDARG00000115066	20	33561807	33561807	+	coding	561480	si:dkey-65b13.8 [Source:ZFIN;Acc:ZDB-GENE-041014-336]	si:dkey-65b13.8	3.88e-06	0.000834015	29.5652
13893	ENSDARG00000103586	23	43228884	43228884	+	coding	100148904	si:dkey-65j6.2 [Source:ZFIN;Acc:ZDB-GENE-090313-319]	si:dkey-65j6.2	6.21e-09	4.01e-06	38.8467
9674	ENSDARG00000043394	20	19313209	19313209	-	coding	572485	si:dkey-71h2.2 [Source:ZFIN;Acc:ZDB-GENE-041014-145]	si:dkey-71h2.2	6.59e-14	2.86e-10	-57.58
19117	ENSDARG00000078731	7	21937671	21937671	+	coding	556241	si:dkey-85k7.12 [Source:ZFIN;Acc:ZDB-GENE-130530-855]	si:dkey-85k7.12	2.8e-05	0.00419722	30.6548
5593	ENSDARG00000093612	14	10613107	10613107	-	coding	563325	si:dkey-92i17.2 [Source:ZFIN;Acc:ZDB-GENE-030131-6759]	si:dkey-92i17.2	2.73e-11	4.48e-08	30.8411
12922	ENSDARG00000105341	23	3569804	3569804	+	coding	NA	si:dkey-9l20.3 [Source:ZFIN;Acc:ZDB-GENE-090313-369]	si:dkey-9l20.3	6e-13	1.88e-09	51.2796
12924	ENSDARG00000105341	23	3586361	3586361	+	coding	NA	si:dkey-9l20.3 [Source:ZFIN;Acc:ZDB-GENE-090313-369]	si:dkey-9l20.3	9.51e-08	3.91e-05	47.5007
12921	ENSDARG00000105341	23	3551317	3551317	+	coding	NA	si:dkey-9l20.3 [Source:ZFIN;Acc:ZDB-GENE-090313-369]	si:dkey-9l20.3	1.92e-05	0.00309837	35.4484
12926	ENSDARG00000105341	23	3590428	3590428	+	coding	NA	si:dkey-9l20.3 [Source:ZFIN;Acc:ZDB-GENE-090313-369]	si:dkey-9l20.3	5.67e-06	0.00113801	35.1054
8930	ENSDARG00000090623	2	7342634	7342634	+	coding	NA	si:dkeyp-106c3.1 [Source:ZFIN;Acc:ZDB-GENE-050411-73]	si:dkeyp-106c3.1	7.17e-07	0.000208116	-32.0303
14510	ENSDARG00000041828	24	12913613	12913613	+	coding	NA	si:dkeyp-28d2.4 [Source:ZFIN;Acc:ZDB-GENE-091204-68]	si:dkeyp-28d2.4	7.33e-05	0.00913121	-35.4545
4406	ENSDARG00000102160	11	40472918	40472918	-	coding	100330331	si:dkeyp-61b2.1 [Source:ZFIN;Acc:ZDB-GENE-141216-430]	si:dkeyp-61b2.1	3.83e-06	0.000827178	31.6844
19233	ENSDARG00000079281	7	24570499	24570499	+	coding	559449	si:dkeyp-75h12.2 [Source:ZFIN;Acc:ZDB-GENE-030131-7512]	si:dkeyp-75h12.2	2.17e-06	0.00051804	35.7143
1345	ENSDARG00000036479	1	49512101	49512101	+	coding	NA	si:dkeyp-80c12.4 [Source:ZFIN;Acc:ZDB-GENE-090313-403]	si:dkeyp-80c12.4	2.76e-07	9.42e-05	30.7692
270	ENSDARG00000100166	1	8030124	8030124	-	coding	100148061	si:dkeyp-9d4.3 [Source:ZFIN;Acc:ZDB-GENE-110914-175]	si:dkeyp-9d4.3	5.17e-06	0.00105562	38.7234
9403	ENSDARG00000023185	2	37990293	37990293	+	coding	560271	si:rp71-1g18.13 [Source:ZFIN;Acc:ZDB-GENE-040724-111]	si:rp71-1g18.13	2.9e-05	0.0043224	-28.2962
17213	ENSDARG00000096920	5	3618133	3618133	-	coding	NA	si:zfos-375h5.1 [Source:ZFIN;Acc:ZDB-GENE-131121-284]	si:zfos-375h5.1	4.84e-10	4.92e-07	48.6964
15714	ENSDARG00000090106	24	38577532	38577532	-	coding	NA	solute carrier family 17 (vesicular glutamate transporter), member 7b [Source:ZFIN;Acc:ZDB-GENE-131125-32]	slc17a7b	2.39e-09	1.83e-06	-50.0863
707	ENSDARG00000042988	1	12040713	12040713	+	coding	751686	solute carrier family 24 (sodium/potassium/calcium exchanger), member 2 [Source:ZFIN;Acc:ZDB-GENE-060825-277]	slc24a2	4.75e-12	1.05e-08	50.0225
10922	ENSDARG00000037012	21	26723742	26723742	+	coding	399488	solute carrier family 3 (amino acid transporter heavy chain), member 2b [Source:ZFIN;Acc:ZDB-GENE-040122-2]	slc3a2b	7.69e-09	4.8e-06	41.7977
5423	ENSDARG00000090982	14	6377164	6377164	-	coding	NA	solute carrier family 44 (choline transporter), member 1b [Source:ZFIN;Acc:ZDB-GENE-050309-63]	slc44a1b	4.86e-05	0.00654739	30.1449
2166	ENSDARG00000077313	10	24632758	24632758	+	coding	556282	solute carrier family 46, member 3 [Source:ZFIN;Acc:ZDB-GENE-100105-2]	slc46a3	4.49e-07	0.000141715	39.3048
3410	ENSDARG00000063133	11	10720200	10720200	-	coding	798983	solute carrier family 4, sodium bicarbonate transporter, member 10a [Source:ZFIN;Acc:ZDB-GENE-100215-3]	slc4a10a	2.6e-05	0.00396604	-31.6904
14	ENSDARG00000010376	1	2026937	2026937	+	coding	100004287	solute carrier family 5 (sodium/myo-inositol cotransporter), member 3a [Source:ZFIN;Acc:ZDB-GENE-090312-3]	slc5a3a	3.11e-09	2.26e-06	36.9565
18556	ENSDARG00000000730	6	41122337	41122337	-	coding	368923	solute carrier family 6 member 22, tandem duplicate 1 [Source:ZFIN;Acc:ZDB-GENE-030616-629]	slc6a22.1	1.05e-10	1.38e-07	-50.0694
6974	ENSDARG00000043406	17	22476920	22476920	+	coding	797199	solute carrier family 8 (sodium/calcium exchanger), member 1b [Source:ZFIN;Acc:ZDB-GENE-060110-3]	slc8a1b	4.83e-05	0.00651609	-30.8563
18213	ENSDARG00000061896	6	27660445	27660445	+	coding	NA	solute carrier organic anion transporter family, member 2A1 [Source:ZFIN;Acc:ZDB-GENE-060606-3]	slco2a1	1.58e-06	0.000398046	-44.5076
12524	ENSDARG00000061414	22	26799947	26799947	+	coding	100538153	SLX4 structure-specific endonuclease subunit homolog (S. cerevisiae) [Source:ZFIN;Acc:ZDB-GENE-050208-359]	slx4	1.63e-05	0.00270337	36.6614
18465	ENSDARG00000077946	6	39859011	39859011	+	coding	567476	SWI/SNF related, matrix associated, actin dependent regulator of chromatin, subfamily c, member 2 [Source:ZFIN;Acc:ZDB-GENE-100728-1]	smarcc2	1.92e-09	1.52e-06	49.1755
334	ENSDARG00000015803	1	8539548	8539548	+	coding	407723	Smith-Magenis syndrome chromosome region, candidate 8b [Source:ZFIN;Acc:ZDB-GENE-061122-1]	smcr8b	5.23e-14	2.37e-10	57.151
3028	ENSDARG00000100481	10	35611196	35611196	-	coding	100334020	SMG6 nonsense mediated mRNA decay factor [Source:ZFIN;Acc:ZDB-GENE-081107-52]	smg6	4.26e-12	9.66e-09	-49.6795
3029	ENSDARG00000100481	10	35611256	35611256	-	coding	100334020	SMG6 nonsense mediated mRNA decay factor [Source:ZFIN;Acc:ZDB-GENE-081107-52]	smg6	1.47e-13	5.78e-10	-56.015
5422	ENSDARG00000002538	14	6241933	6241933	+	coding	393168	SMU1, DNA replication regulator and spliceosomal factor a [Source:ZFIN;Acc:ZDB-GENE-040426-916]	smu1a	1.87e-07	6.81e-05	42
4277	ENSDARG00000029402	11	36290881	36290881	-	coding	406511	sortilin 1a [Source:ZFIN;Acc:ZDB-GENE-040426-2329]	sort1a	3.42e-05	0.00492265	30.9927
6823	ENSDARG00000069499	16	54636538	54636538	-	coding	NA	sperm associated antigen 1b [Source:ZFIN;Acc:ZDB-GENE-061013-512]	spag1b	2.28e-05	0.0035564	32.1008
18553	ENSDARG00000025397	6	41083057	41083057	-	coding	368925	serine/arginine-rich splicing factor 3a [Source:ZFIN;Acc:ZDB-GENE-030616-631]	srsf3a	1.16e-08	6.76e-06	-45.5408
11867	ENSDARG00000098955	21	40461873	40461873	+	coding	557912	slingshot protein phosphatase 2b [Source:ZFIN;Acc:ZDB-GENE-081205-4]	ssh2b	4.79e-05	0.00646647	-34.2191
7847	ENSDARG00000005230	19	11231565	11231565	-	coding	83414	signal sequence receptor, beta [Source:ZFIN;Acc:ZDB-GENE-010413-1]	ssr2	2.55e-11	4.22e-08	-53.4461
5055	ENSDARG00000039064	13	40725899	40725899	-	coding	554166	ST3 beta-galactoside alpha-2,3-sialyltransferase 7 [Source:ZFIN;Acc:ZDB-GENE-060322-2]	st3gal7	1.41e-05	0.00241224	-31.7151
5054	ENSDARG00000039064	13	40725898	40725898	-	coding	554166	ST3 beta-galactoside alpha-2,3-sialyltransferase 7 [Source:ZFIN;Acc:ZDB-GENE-060322-2]	st3gal7	5.19e-08	2.35e-05	-47.4321
9025	ENSDARG00000058473	2	9330749	9330749	-	coding	322609	ST6 (alpha-N-acetyl-neuraminyl-2,3-beta-galactosyl-1,3)-N-acetylgalactosaminide alpha-2,6-sialyltransferase 3 [Source:ZFIN;Acc:ZDB-GENE-030131-1329]	st6galnac3	1.73e-05	0.00283766	-38.6261
12302	ENSDARG00000076484	22	10343417	10343417	-	coding	570626	stabilin 1 [Source:ZFIN;Acc:ZDB-GENE-050208-554]	stab1	1.33e-08	7.55e-06	46.8384
6538	ENSDARG00000098954	15	33626838	33626838	-	coding	100005208	StAR-related lipid transfer (START) domain containing 13b [Source:ZFIN;Acc:ZDB-GENE-050506-146]	stard13b	2.8e-05	0.00419939	35.5163
6535	ENSDARG00000098954	15	33473504	33473504	-	coding	100005208	StAR-related lipid transfer (START) domain containing 13b [Source:ZFIN;Acc:ZDB-GENE-050506-146]	stard13b	5.07e-06	0.00103916	31.521
895	ENSDARG00000074867	1	14477565	14477565	+	coding	100334881	tromal interaction molecule 2a [Source:ZFIN;Acc:ZDB-GENE-130530-765]	stim2a	5.25e-07	0.000160927	45.045
12044	ENSDARG00000018516	22	894247	894247	+	coding	NA	serine/threonine kinase 38b [Source:ZFIN;Acc:ZDB-GENE-081031-2]	stk38b	4.01e-05	0.00560627	26.0776
14986	ENSDARG00000038428	24	19555096	19555096	+	coding	337298	sulfatase 1 [Source:ZFIN;Acc:ZDB-GENE-030131-9242]	sulf1	5.39e-05	0.00711566	-28.6894
2984	ENSDARG00000078658	10	35023034	35023034	-	coding	568453	SPT20 homolog, SAGA complex component [Source:ZFIN;Acc:ZDB-GENE-091204-264]	supt20	1.9e-19	6.33e-15	61.9449
8311	ENSDARG00000035944	19	30995535	30995535	+	coding	100034635	syncoilin, intermediate filament protein [Source:ZFIN;Acc:ZDB-GENE-060503-747]	sync	1.16e-05	0.00205617	-34.6649
8310	ENSDARG00000035944	19	30995167	30995167	+	coding	100034635	syncoilin, intermediate filament protein [Source:ZFIN;Acc:ZDB-GENE-060503-747]	sync	4.28e-09	2.94e-06	-40.5081
330	ENSDARG00000025034	1	8424852	8424852	-	coding	570094	synaptogyrin 3b [Source:ZFIN;Acc:ZDB-GENE-070822-6]	syngr3b	2.19e-09	1.7e-06	-46.7159
3942	ENSDARG00000037587	11	19627886	19627886	-	coding	558290	si:dkey-30j16.3 [Source:ZFIN;Acc:ZDB-GENE-141212-294]	SYNPR	1.43e-05	0.00244013	37.4332
12433	ENSDARG00000099999	22	20327359	20327359	-	coding	664768	transcription factor 3b [Source:ZFIN;Acc:ZDB-GENE-051113-64]	tcf3b	6.63e-05	0.00842033	-28.1433
10486	ENSDARG00000077387	20	51349076	51349076	-	coding	100331698	t-complex-associated-testis-expressed 1 [Source:ZFIN;Acc:ZDB-GENE-120406-12]	tcte1	2.4e-05	0.00370119	32.2479
10147	ENSDARG00000070052	20	35449678	35449678	+	coding	565665	tudor domain containing 6 [Source:ZFIN;Acc:ZDB-GENE-041001-210]	tdrd6	1.53e-05	0.0025713	-30.2754
13901	ENSDARG00000098477	23	44137029	44137029	+	coding	NA	tec protein tyrosine kinase [Source:ZFIN;Acc:ZDB-GENE-030131-7499]	tec	5.04e-07	0.00015591	-25.0262
14548	ENSDARG00000058710	24	13338137	13338137	-	coding	NA	telomeric repeat binding factor (NIMA-interacting) 1 [Source:ZFIN;Acc:ZDB-GENE-090612-2]	terf1	1.74e-07	6.41e-05	-39.7145
17409	ENSDARG00000062646	5	14311556	14311556	-	coding	103283056	tet methylcytosine dioxygenase 3 [Source:ZFIN;Acc:ZDB-GENE-060526-109]	tet3	7.75e-05	0.00954254	33.3744
13441	ENSDARG00000056932	23	17855210	17855210	-	coding	436994	tuftelin interacting protein 11 [Source:ZFIN;Acc:ZDB-GENE-040718-479]	tfip11	5.99e-07	0.000179254	29.9481
8185	ENSDARG00000012060	19	24425978	24425978	-	coding	571317	thrombospondin 3b [Source:ZFIN;Acc:ZDB-GENE-060503-84]	thbs3b	7.79e-05	0.00958404	-31.9425
2266	ENSDARG00000078430	10	25612469	25612469	-	coding	567621	T cell lymphoma invasion and metastasis 1a [Source:ZFIN;Acc:ZDB-GENE-080325-1]	tiam1a	4.15e-10	4.33e-07	53.1056
14784	ENSDARG00000071594	24	16143413	16143413	+	coding	560369	si:dkey-118j18.1 [Source:ZFIN;Acc:ZDB-GENE-120709-89]	TIMM21	1.29e-09	1.1e-06	-44.262
10888	ENSDARG00000002391	21	26080557	26080557	-	coding	450051	TLC domain containing 1 [Source:ZFIN;Acc:ZDB-GENE-041010-173]	tlcd1	3.28e-06	0.000728828	-34.2411
10490	ENSDARG00000052322	20	51476003	51476003	+	coding	403139	toll-like receptor 5b [Source:ZFIN;Acc:ZDB-GENE-040219-15]	tlr5b	1.87e-13	7.1e-10	46.0145
4914	ENSDARG00000028748	13	9861267	9861267	-	coding	NA	transmembrane 9 superfamily member 3 [Source:ZFIN;Acc:ZDB-GENE-040426-2714]	tm9sf3	9.81e-07	0.000268886	-32.9948
3787	ENSDARG00000060954	11	18223389	18223389	+	coding	563581	transmembrane and coiled-coil domain family 1b [Source:ZFIN;Acc:ZDB-GENE-061013-154]	tmcc1b	4.87e-07	0.000151427	35.0647
3788	ENSDARG00000060954	11	18223501	18223501	+	coding	563581	transmembrane and coiled-coil domain family 1b [Source:ZFIN;Acc:ZDB-GENE-061013-154]	tmcc1b	4.36e-05	0.00598253	30.3738
13822	ENSDARG00000078924	23	39710094	39710094	+	coding	449956	transmembrane and coiled-coil domains 4 [Source:ZFIN;Acc:ZDB-GENE-041008-216]	tmco4	2.64e-08	1.34e-05	-43.7745
5523	ENSDARG00000016336	14	8461398	8461398	+	coding	559069	transmembrane and coiled-coil domains 6 [Source:ZFIN;Acc:ZDB-GENE-070410-47]	tmco6	1.76e-07	6.5e-05	40.1108
9960	ENSDARG00000042341	20	27089421	27089421	+	coding	619265	transmembrane protein 251 [Source:ZFIN;Acc:ZDB-GENE-041001-121]	tmem251	3.26e-11	5.19e-08	50.1465
10867	ENSDARG00000056239	21	25242197	25242197	+	coding	402977	transmembrane protein 45B [Source:ZFIN;Acc:ZDB-GENE-040426-1904]	tmem45b	3.2e-05	0.00467025	32.6246
19111	ENSDARG00000069388	7	21805848	21805848	+	coding	100004517	transmembrane protein 88 b [Source:ZFIN;Acc:ZDB-GENE-060929-644]	tmem88b	5.44e-07	0.00016569	34.1729
727	ENSDARG00000078318	1	12247558	12247558	+	coding	100149766	tropomodulin 1 [Source:ZFIN;Acc:ZDB-GENE-090312-131]	tmod1	7.37e-10	6.96e-07	45.7596
726	ENSDARG00000078318	1	12238793	12238793	+	coding	100149766	tropomodulin 1 [Source:ZFIN;Acc:ZDB-GENE-090312-131]	tmod1	2.14e-06	0.000511513	38.9558
11406	ENSDARG00000079393	21	35025454	35025454	+	coding	100148042	transmembrane protease, serine 15 [Source:ZFIN;Acc:ZDB-GENE-091204-83]	tmprss15	2.36e-10	2.68e-07	-50.3708
11405	ENSDARG00000079393	21	35011442	35011442	+	coding	100148042	transmembrane protease, serine 15 [Source:ZFIN;Acc:ZDB-GENE-091204-83]	tmprss15	1.31e-13	5.21e-10	-54.4755
11404	ENSDARG00000079393	21	35011441	35011441	+	coding	100148042	transmembrane protease, serine 15 [Source:ZFIN;Acc:ZDB-GENE-091204-83]	tmprss15	1.01e-15	8.23e-12	-63.6905
11098	ENSDARG00000032746	21	30712132	30712132	-	coding	562262	tumor necrosis factor (ligand) superfamily, member 10 like 3 [Source:ZFIN;Acc:ZDB-GENE-070606-1]	tnfsf10l3	5.33e-06	0.00108123	-37.0796
16247	ENSDARG00000076847	3	34275747	34275747	-	coding	560874	trinucleotide repeat containing 6C1 [Source:ZFIN;Acc:ZDB-GENE-030131-7440]	tnrc6c1	2.87e-08	1.44e-05	36.9842
4531	ENSDARG00000021372	12	849068	849068	-	coding	406245	transducer of ERBB2, 1b [Source:ZFIN;Acc:ZDB-GENE-040426-2151]	tob1b	1.39e-09	1.17e-06	41.1292
4532	ENSDARG00000021372	12	849070	849070	-	coding	406245	transducer of ERBB2, 1b [Source:ZFIN;Acc:ZDB-GENE-040426-2151]	tob1b	1.29e-08	7.32e-06	39.5419
4533	ENSDARG00000021372	12	849116	849116	-	coding	406245	transducer of ERBB2, 1b [Source:ZFIN;Acc:ZDB-GENE-040426-2151]	tob1b	2.58e-09	1.95e-06	35.1351
4530	ENSDARG00000021372	12	848928	848928	-	coding	406245	transducer of ERBB2, 1b [Source:ZFIN;Acc:ZDB-GENE-040426-2151]	tob1b	6.81e-06	0.00132691	34.1217
4534	ENSDARG00000021372	12	849121	849121	-	coding	406245	transducer of ERBB2, 1b [Source:ZFIN;Acc:ZDB-GENE-040426-2151]	tob1b	8.13e-06	0.00153807	29.697
6774	ENSDARG00000092112	16	25677547	25677547	-	coding	322645	translocase of outer mitochondrial membrane 40 homolog (yeast) [Source:ZFIN;Acc:ZDB-GENE-030131-1365]	tomm40	4.23e-06	0.00089656	37.3296
9405	ENSDARG00000002031	2	38080016	38080016	-	coding	559853	TOX high mobility group box family member 4 a [Source:ZFIN;Acc:ZDB-GENE-070912-576]	tox4a	3.41e-05	0.00491391	34.4925
12598	ENSDARG00000054858	22	28839760	28839760	+	coding	793439	tumor protein p53 binding protein, 2b [Source:ZFIN;Acc:ZDB-GENE-050208-453]	tp53bp2b	2.3e-09	1.78e-06	40.8815
12599	ENSDARG00000054858	22	28844039	28844039	+	coding	568138	tumor protein p53 binding protein, 2b [Source:ZFIN;Acc:ZDB-GENE-050208-453]	tp53bp2b	7.72e-06	0.00147354	33.119
10035	ENSDARG00000016630	20	34056611	34056611	-	coding	558883	translocated promoter region b, nuclear basket protein [Source:ZFIN;Acc:ZDB-GENE-030131-6410]	tprb	1.14e-12	3.2e-09	55.7292
10032	ENSDARG00000016630	20	34055882	34055882	-	coding	558883	translocated promoter region b, nuclear basket protein [Source:ZFIN;Acc:ZDB-GENE-030131-6410]	tprb	2.08e-09	1.63e-06	44.7426
10034	ENSDARG00000016630	20	34056608	34056608	-	coding	558883	translocated promoter region b, nuclear basket protein [Source:ZFIN;Acc:ZDB-GENE-030131-6410]	tprb	7.95e-08	3.36e-05	42.8075
10033	ENSDARG00000016630	20	34056465	34056465	-	coding	558883	translocated promoter region b, nuclear basket protein [Source:ZFIN;Acc:ZDB-GENE-030131-6410]	tprb	2.91e-06	0.000660753	39.2963
11138	ENSDARG00000044513	21	31237842	31237842	-	coding	393171	tyrosylprotein sulfotransferase 1, like [Source:ZFIN;Acc:ZDB-GENE-040316-1]	tpst1l	1.09e-05	0.00196381	32.2976
8564	ENSDARG00000019426	19	41873139	41873139	-	coding	557667	trio Rho guanine nucleotide exchange factor a [Source:ZFIN;Acc:ZDB-GENE-060503-334]	trioa	1.49e-05	0.00250941	33.9017
8562	ENSDARG00000019426	19	41846903	41846903	-	coding	557667	trio Rho guanine nucleotide exchange factor a [Source:ZFIN;Acc:ZDB-GENE-060503-334]	trioa	3.12e-09	2.27e-06	29.6717
11108	ENSDARG00000003344	21	30764595	30764595	+	coding	562120	transient receptor potential cation channel, subfamily C, member 2b [Source:ZFIN;Acc:ZDB-GENE-050712-3]	trpc2b	1.13e-06	0.000301694	-32.9777
2290	ENSDARG00000070507	10	25830748	25830748	-	coding	102725537	transient receptor potential cation channel, subfamily C, member 4a [Source:ZFIN;Acc:ZDB-GENE-131217-1]	trpc4a	7.29e-05	0.0090921	30.8802
18467	ENSDARG00000060748	6	39903091	39903091	-	coding	567785	Ts translation elongation factor, mitochondrial [Source:ZFIN;Acc:ZDB-GENE-061215-17]	tsfm	2.22e-05	0.00349248	33.8385
1350	ENSDARG00000052512	1	49666967	49666967	+	coding	768146	testis specific, 10 [Source:ZFIN;Acc:ZDB-GENE-061013-482]	tsga10	3.33e-10	3.6e-07	33.6735
6958	ENSDARG00000056659	17	22051251	22051251	-	coding	100000353	tau tubulin kinase 1b [Source:ZFIN;Acc:ZDB-GENE-100609-5]	ttbk1b	1.36e-05	0.0023395	33.8525
18373	ENSDARG00000044405	6	30677885	30677885	-	coding	393981	tetratricopeptide repeat domain 4 [Source:ZFIN;Acc:ZDB-GENE-040426-1021]	ttc4	6.82e-11	9.7e-08	-49.1451
20266	ENSDARG00000000563	9	42744391	42744391	-	coding	NA	titin, tandem duplicate 1 [Source:ZFIN;Acc:ZDB-GENE-030616-413]	ttn.1	4.71e-05	0.00638033	35.6316
684	ENSDARG00000007678	1	11790434	11790434	-	coding	NA	tweety family member 3b [Source:ZFIN;Acc:ZDB-GENE-051120-105]	ttyh3b	1.87e-14	1e-10	49.7807
685	ENSDARG00000007678	1	11790489	11790489	-	coding	NA	tweety family member 3b [Source:ZFIN;Acc:ZDB-GENE-051120-105]	ttyh3b	6.63e-12	1.37e-08	48.2773
13687	ENSDARG00000055216	23	35691289	35691289	-	coding	573122	tubulin, alpha 1c [Source:ZFIN;Acc:ZDB-GENE-061114-1]	tuba1c	2.73e-08	1.38e-05	44.7723
14019	ENSDARG00000104801	24	2941227	2941227	-	coding	550458	tubulin, beta 6 class V [Source:ZFIN;Acc:ZDB-GENE-070424-195]	tubb6	5.44e-09	3.6e-06	-44.7299
10163	ENSDARG00000020594	20	36849379	36849379	-	coding	563018	taxilin beta a [Source:ZFIN;Acc:ZDB-GENE-030131-322]	txlnba	4.4e-05	0.00602611	-31.8979
3756	ENSDARG00000057987	11	17789260	17789260	-	coding	406776	ubiquitin-like modifier activating enzyme 3 [Source:ZFIN;Acc:ZDB-GENE-040426-2825]	uba3	3.44e-08	1.67e-05	42.117
8599	ENSDARG00000018000	19	42831881	42831881	+	coding	100136855	upstream binding protein 1 [Source:ZFIN;Acc:ZDB-GENE-060503-870]	ubp1	1.03e-06	0.000279751	34.0236
13504	ENSDARG00000009549	23	21353919	21353919	+	coding	407625	ubiquitin protein ligase E3 component n-recognin 4 [Source:ZFIN;Acc:ZDB-GENE-090313-341]	ubr4	1.49e-05	0.00251856	38.458
13503	ENSDARG00000009549	23	21353762	21353762	+	coding	407625	ubiquitin protein ligase E3 component n-recognin 4 [Source:ZFIN;Acc:ZDB-GENE-090313-341]	ubr4	3e-05	0.00443714	34.7082
19144	ENSDARG00000032862	7	22695058	22695058	+	coding	570913	UDP glucuronosyltransferase 5 family, polypeptide G1 [Source:ZFIN;Acc:ZDB-GENE-080305-10]	ugt5g1	2.42e-10	2.75e-07	-28.858
7620	ENSDARG00000094862	18	33274460	33274460	+	coding	NA	vomeronasal 2 receptor, a20 [Source:ZFIN;Acc:ZDB-GENE-050419-220]	v2ra20	1.18e-05	0.002093	-33.8235
7621	ENSDARG00000056000	18	33524933	33524933	+	coding	793325	vomeronasal 2 receptor, h7 [Source:ZFIN;Acc:ZDB-GENE-050419-265]	v2rh7	7.31e-05	0.00911256	-31.8803
15038	ENSDARG00000001909	24	20425231	20425231	-	coding	555361	villin-like [Source:ZFIN;Acc:ZDB-GENE-081222-1]	vill	1.53e-07	5.75e-05	42.0921
15039	ENSDARG00000001909	24	20425234	20425234	-	coding	555361	villin-like [Source:ZFIN;Acc:ZDB-GENE-081222-1]	vill	4.8e-08	2.2e-05	41.6667
15037	ENSDARG00000001909	24	20425115	20425115	-	coding	555361	villin-like [Source:ZFIN;Acc:ZDB-GENE-081222-1]	vill	3.24e-08	1.59e-05	30.6076
13509	ENSDARG00000017986	23	21724238	21724238	-	coding	NA	vacuolar protein sorting 13 homolog D (S. cerevisiae) [Source:ZFIN;Acc:ZDB-GENE-050912-1]	vps13d	1.29e-05	0.00223973	33.1421
14338	ENSDARG00000063573	24	9945046	9945046	-	coding	563215	vacuolar protein sorting 41 homolog (S. cerevisiae) [Source:ZFIN;Acc:ZDB-GENE-030131-6671]	vps41	1.43e-05	0.0024385	-36.1505
1279	ENSDARG00000077874	1	40292624	40292624	+	coding	557256	von Willebrand factor A domain containing 10, tandem duplicate 1 [Source:ZFIN;Acc:ZDB-GENE-090313-291]	vwa10.1	5.6e-06	0.00112567	-38.8648
6558	ENSDARG00000101697	15	34003323	34003323	-	coding	100006681	si:dkey-30e9.7 [Source:ZFIN;Acc:ZDB-GENE-131121-540]	VWDE	3.42e-08	1.66e-05	33.9551
15701	ENSDARG00000079241	24	37492449	37492449	+	coding	100038787	WD repeat domain 90 [Source:ZFIN;Acc:ZDB-GENE-070424-67]	wdr90	5.04e-09	3.37e-06	34.9739
15704	ENSDARG00000079241	24	37513349	37513349	+	coding	100038787	WD repeat domain 90 [Source:ZFIN;Acc:ZDB-GENE-070424-67]	wdr90	4.68e-08	2.16e-05	32.2994
2774	ENSDARG00000014796	10	32112394	32112394	+	coding	30283	wingless-type MMTV integration site family, member 11, related [Source:ZFIN;Acc:ZDB-GENE-980526-249]	wnt11r	2.13e-08	1.12e-05	41.5385
16681	ENSDARG00000102464	4	8662584	8662584	+	coding	30105	wingless-type MMTV integration site family, member 5b [Source:ZFIN;Acc:ZDB-GENE-980526-87]	wnt5b	2.9e-16	2.88e-12	-57.5
710	ENSDARG00000038114	1	12069543	12069543	+	coding	393443	xeroderma pigmentosum, complementation group A [Source:ZFIN;Acc:ZDB-GENE-040426-1205]	xpa	4.03e-07	0.00012969	35.1748
7038	ENSDARG00000063229	17	23976108	23976108	+	coding	561138	exportin 1 (CRM1 homolog, yeast) b [Source:ZFIN;Acc:ZDB-GENE-070530-6]	xpo1b	9.22e-06	0.00170529	30.7072
14147	ENSDARG00000013933	24	7329530	7329530	+	coding	553395	X-ray repair cross complementing 2 [Source:HGNC Symbol;Acc:HGNC:12829]	XRCC2	1.14e-05	0.00202487	-38.2869
8306	ENSDARG00000035913	19	30892322	30892322	+	coding	368235	tyrosyl-tRNA synthetase [Source:ZFIN;Acc:ZDB-GENE-030425-2]	yars	2.02e-05	0.00322415	-34.188
3002	ENSDARG00000077224	10	35220263	35220263	-	coding	100004727	yippee-like 2a [Source:ZFIN;Acc:ZDB-GENE-091118-98]	ypel2a	1.64e-08	8.97e-06	37.6555
18288	ENSDARG00000017886	6	29156465	29156465	-	coding	555217	zinc finger and BTB domain containing 11 [Source:ZFIN;Acc:ZDB-GENE-030131-5055]	zbtb11	1.07e-06	0.000288001	36.2232
8357	ENSDARG00000035889	19	32515691	32515691	-	coding	550243	zinc finger and BTB domain containing 8B [Source:ZFIN;Acc:ZDB-GENE-050417-42]	zbtb8b	1.19e-05	0.00210427	39.1304
6773	ENSDARG00000077987	16	25343952	25343952	+	coding	NA	zinc finger and AT hook domain containing [Source:ZFIN;Acc:ZDB-GENE-130204-2]	zfat	7.14e-06	0.00138068	-28.6762
15208	ENSDARG00000075542	24	23246286	23246286	-	coding	556453	zinc finger homeobox 4 [Source:ZFIN;Acc:ZDB-GENE-070530-3]	zfhx4	6.14e-06	0.00121699	-31.7229
19755	ENSDARG00000042961	8	23099177	23099177	+	coding	445241	zgc:100920 [Source:ZFIN;Acc:ZDB-GENE-040801-156]	zgc:100920	7.98e-05	0.00976477	-26.1615
11100	ENSDARG00000032263	21	30727763	30727763	+	coding	550335	zgc:110224 [Source:ZFIN;Acc:ZDB-GENE-050417-120]	zgc:110224	7.16e-05	0.00895796	-29.8757
11101	ENSDARG00000032263	21	30727844	30727844	+	coding	550335	zgc:110224 [Source:ZFIN;Acc:ZDB-GENE-050417-120]	zgc:110224	5.28e-06	0.00107356	-29.9356
5988	ENSDARG00000019213	14	21198321	21198321	+	coding	678649	zgc:136929 [Source:ZFIN;Acc:ZDB-GENE-060421-4235]	zgc:136929	6.82e-07	0.000199305	28.5985
14344	ENSDARG00000095281	24	9988599	9988599	-	coding	751595	zgc:152652 [Source:ZFIN;Acc:ZDB-GENE-060818-27]	zgc:152652	2.66e-07	9.14e-05	-32.8725
18816	ENSDARG00000026086	6	46273594	46273594	+	coding	556322	zgc:162324 [Source:ZFIN;Acc:ZDB-GENE-070410-73]	zgc:162324	1.13e-07	4.52e-05	-38.6378
16065	ENSDARG00000078206	3	24614133	24614133	+	coding	792896	zgc:171506 [Source:ZFIN;Acc:ZDB-GENE-080204-96]	zgc:171506	4.41e-09	3.01e-06	-43.407
3783	ENSDARG00000092026	11	18157419	18157419	+	coding	NA	zgc:173545 [Source:ZFIN;Acc:ZDB-GENE-080215-6]	zgc:173545	1.72e-09	1.39e-06	46.8875
7548	ENSDARG00000004529	18	14307114	14307114	+	coding	NA	zgc:173742 [Source:ZFIN;Acc:ZDB-GENE-030131-6489]	zgc:173742	8.46e-06	0.0015883	36.9849
17760	ENSDARG00000104367	6	13114520	13114520	-	coding	100192215	zgc:194469 [Source:ZFIN;Acc:ZDB-GENE-081022-114]	zgc:194469	1.41e-07	5.4e-05	-43.3515
6091	ENSDARG00000075203	14	44795600	44795600	+	coding	100189619	zgc:195212 [Source:ZFIN;Acc:ZDB-GENE-081022-196]	zgc:195212	2.42e-10	2.75e-07	46.1308
487	ENSDARG00000037652	1	9880447	9880447	-	coding	393295	zgc:56409 [Source:ZFIN;Acc:ZDB-GENE-040426-1019]	zgc:56409	3.25e-11	5.19e-08	51.5873
488	ENSDARG00000037652	1	9880448	9880448	-	coding	393295	zgc:56409 [Source:ZFIN;Acc:ZDB-GENE-040426-1019]	zgc:56409	1.6e-07	5.99e-05	44.7565
489	ENSDARG00000037652	1	9880454	9880454	-	coding	393295	zgc:56409 [Source:ZFIN;Acc:ZDB-GENE-040426-1019]	zgc:56409	7.73e-11	1.08e-07	-49.6642
11577	ENSDARG00000054307	21	36985646	36985646	-	coding	337153	zgc:77151 [Source:ZFIN;Acc:ZDB-GENE-030131-9097]	zgc:77151	9.14e-09	5.53e-06	48.1203
19703	ENSDARG00000029479	8	8698378	8698378	-	coding	494496	zgc:86609 [Source:ZFIN;Acc:ZDB-GENE-050102-7]	zgc:86609	1.92e-06	0.000468713	30.1869
12881	ENSDARG00000019774	23	2878597	2878597	-	coding	386659	zinc fingers and homeoboxes 3 [Source:ZFIN;Acc:ZDB-GENE-031107-1]	zhx3	2.42e-06	0.000566727	38.9159
3840	ENSDARG00000007601	11	18593828	18593828	-	coding	564460	zinc finger, MYND-type containing 8 [Source:ZFIN;Acc:ZDB-GENE-041119-1]	zmynd8	1.26e-05	0.0022041	30.006
6738	ENSDARG00000095890	16	6784523	6784523	+	coding	NA	zinc finger protein 236 [Source:ZFIN;Acc:ZDB-GENE-041111-195]	znf236	2.42e-06	0.000566099	32.5384
18058	ENSDARG00000104823	6	23889185	23889185	+	coding	101886793	zinc finger protein 648 [Source:ZFIN;Acc:ZDB-GENE-120215-149]	znf648	1.58e-07	5.92e-05	-39.6027
19339	ENSDARG00000005549	7	30214670	30214670	-	coding	100149283	zinc finger protein 710b [Source:ZFIN;Acc:ZDB-GENE-120503-2]	znf710b	1.48e-05	0.00250375	29.0498
12223	ENSDARG00000058562	22	9899318	9899318	-	coding	NA	zinc finger protein 991 [Source:ZFIN;Acc:ZDB-GENE-050208-409]	znf991	2.24e-09	1.73e-06	49.1582
7004	ENSDARG00000112088	17	23241190	23241190	-	fiveUTR	NA	NA	AL935174.4	5.97e-06	0.00118959	-34.9573
2017	ENSDARG00000056871	10	22854865	22854865	+	fiveUTR	436945	adaptor-related protein complex 4, mu 1 subunit [Source:ZFIN;Acc:ZDB-GENE-040718-421]	ap4m1	3.28e-08	1.6e-05	42.2297
19259	ENSDARG00000069496	7	25049344	25049344	-	fiveUTR	449774	ADP-ribosylation factor-like 2 [Source:ZFIN;Acc:ZDB-GENE-041010-19]	arl2	2.59e-08	1.32e-05	31.6327
9110	ENSDARG00000055945	2	26655839	26655839	+	fiveUTR	323659	aspartate beta-hydroxylase [Source:ZFIN;Acc:ZDB-GENE-031112-5]	asph	4.48e-06	0.000939349	-32.6923
2437	ENSDARG00000056427	10	27195528	27195528	-	fiveUTR	368890	autism susceptibility candidate 2a [Source:ZFIN;Acc:ZDB-GENE-030616-571]	auts2a	3.94e-08	1.87e-05	46.4474
6109	ENSDARG00000113607	14	45213434	45213434	+	fiveUTR	566937	BEN domain containing 4 [Source:HGNC Symbol;Acc:HGNC:23815]	BEND4	2.25e-06	0.000534766	-38.4247
6108	ENSDARG00000113607	14	45213426	45213426	+	fiveUTR	566937	BEN domain containing 4 [Source:HGNC Symbol;Acc:HGNC:23815]	BEND4	1.75e-06	0.000434236	-38.6557
14186	ENSDARG00000015686	24	7861651	7861651	+	fiveUTR	503761	bone morphogenetic protein 6 [Source:ZFIN;Acc:ZDB-GENE-050306-42]	bmp6	3.85e-10	4.06e-07	-39.2067
10919	ENSDARG00000037008	21	26691879	26691879	-	fiveUTR	567403	Berardinelli-Seip congenital lipodystrophy 2 (seipin) [Source:ZFIN;Acc:ZDB-GENE-051113-140]	bscl2	6.4e-05	0.00818267	26.1905
13481	ENSDARG00000056961	23	20706178	20706178	+	fiveUTR	563478	coiled-coil domain containing 30 [Source:ZFIN;Acc:ZDB-GENE-130530-667]	ccdc30	3.89e-05	0.00545885	31.4542
4950	ENSDARG00000061070	13	29519483	29519483	+	fiveUTR	559721	carbohydrate (chondroitin 6) sulfotransferase 3a [Source:ZFIN;Acc:ZDB-GENE-090312-180]	chst3a	8.77e-06	0.00163629	-25.2137
8594	ENSDARG00000020345	19	42693913	42693913	+	fiveUTR	404604	cytoplasmic linker associated protein 2 [Source:ZFIN;Acc:ZDB-GENE-040426-2343]	clasp2	9.26e-09	5.6e-06	51.5516
19577	ENSDARG00000043716	8	4697830	4697830	+	fiveUTR	406559	claudin 5a [Source:ZFIN;Acc:ZDB-GENE-040426-2442]	cldn5a	1.74e-05	0.0028515	31.0516
10878	ENSDARG00000073707	21	25484641	25484641	-	fiveUTR	558834	connector enhancer of kinase suppressor of Ras 2b [Source:ZFIN;Acc:ZDB-GENE-030131-8048]	cnksr2b	7.47e-05	0.00926744	-28.5507
7328	ENSDARG00000116402	17	42492463	42492463	-	fiveUTR	NA	NA	CR925755.2	1.44e-07	5.51e-05	-39.5302
3130	ENSDARG00000068716	10	37145244	37145244	+	fiveUTR	768297	CUE domain containing 1a [Source:ZFIN;Acc:ZDB-GENE-061027-344]	cuedc1a	1.5e-10	1.84e-07	49.3958
3129	ENSDARG00000068716	10	37145063	37145063	+	fiveUTR	768297	CUE domain containing 1a [Source:ZFIN;Acc:ZDB-GENE-061027-344]	cuedc1a	3.49e-07	0.000114659	35.9007
8271	ENSDARG00000036069	19	27339892	27339892	+	fiveUTR	393917	DEAD (Asp-Glu-Ala-Asp) box polypeptide 39B [Source:ZFIN;Acc:ZDB-GENE-040426-1259]	ddx39b	6.42e-05	0.00820389	-30.7033
12450	ENSDARG00000022177	22	22418291	22418291	+	fiveUTR	NA	DEAD (Asp-Glu-Ala-Asp) box polypeptide 59 [Source:ZFIN;Acc:ZDB-GENE-050208-665]	ddx59	3.1e-07	0.000103652	-26.9338
16860	ENSDARG00000094646	4	13452463	13452463	+	fiveUTR	557602	dual-specificity tyrosine-(Y)-phosphorylation regulated kinase 2 [Source:ZFIN;Acc:ZDB-GENE-030131-2804]	dyrk2	4.35e-05	0.00597498	-29.5402
11316	ENSDARG00000069196	21	33995582	33995582	-	fiveUTR	557777	early B cell factor 1b [Source:ZFIN;Acc:ZDB-GENE-090814-2]	ebf1b	6.53e-07	0.000192381	-33.7224
13225	ENSDARG00000086669	23	12073133	12073133	+	fiveUTR	100148183	endothelin 3b [Source:ZFIN;Acc:ZDB-GENE-090313-235]	edn3b	5.77e-05	0.00752395	33.2488
2425	ENSDARG00000014793	10	27068403	27068403	+	fiveUTR	447839	EH-domain containing 1b [Source:ZFIN;Acc:ZDB-GENE-030131-2069]	ehd1b	1.98e-13	7.43e-10	51.1536
2426	ENSDARG00000014793	10	27068433	27068433	+	fiveUTR	447839	EH-domain containing 1b [Source:ZFIN;Acc:ZDB-GENE-030131-2069]	ehd1b	8.25e-12	1.63e-08	47.6733
1018	ENSDARG00000007356	1	16394387	16394387	-	fiveUTR	559630	fibroblast growth factor 20a [Source:ZFIN;Acc:ZDB-GENE-060110-1]	fgf20a	3.18e-10	3.46e-07	54.7967
11987	ENSDARG00000058736	21	42202676	42202676	-	fiveUTR	559693	gamma-aminobutyric acid (GABA) A receptor, alpha 6b [Source:ZFIN;Acc:ZDB-GENE-080815-1]	gabra6b	3.86e-07	0.000125196	27.1107
18002	ENSDARG00000038537	6	22145962	22145962	-	fiveUTR	798361	golgi-associated, gamma adaptin ear containing, ARF binding protein 1 [Source:ZFIN;Acc:ZDB-GENE-040822-13]	gga1	2.49e-05	0.00381943	-30.4177
18681	ENSDARG00000060120	6	43028857	43028857	-	fiveUTR	570678	glycerate kinase [Source:ZFIN;Acc:ZDB-GENE-061013-308]	glyctk	2.25e-06	0.000533849	32.8571
13886	ENSDARG00000093240	23	41821396	41821396	-	fiveUTR	568906	si:ch73-302a13.2 [Source:ZFIN;Acc:ZDB-GENE-090313-149]	GMEB2	1.66e-05	0.00274957	27.2046
9077	ENSDARG00000039196	2	11685791	11685791	+	fiveUTR	100005373	growth regulation by estrogen in breast cancer-like [Source:ZFIN;Acc:ZDB-GENE-030131-4022]	greb1l	7.6e-06	0.00145492	-35.4545
11324	ENSDARG00000006408	21	34119871	34119871	+	fiveUTR	550466	high mobility group box 3b [Source:ZFIN;Acc:ZDB-GENE-050417-290]	hmgb3b	4.72e-06	0.000979502	-32.8983
4654	ENSDARG00000008098	12	17035270	17035270	-	fiveUTR	567384	interferon-induced protein with tetratricopeptide repeats 9 [Source:ZFIN;Acc:ZDB-GENE-121214-233]	ifit9	1.66e-05	0.00274124	-25.2647
4044	ENSDARG00000070606	11	21403909	21403909	-	fiveUTR	437024	inhibitor of kappa light polypeptide gene enhancer in B-cells, kinase epsilon [Source:ZFIN;Acc:ZDB-GENE-040718-251]	ikbke	9e-06	0.00167155	-36.8889
19746	ENSDARG00000102125	8	22660270	22660270	-	fiveUTR	560461	IQ motif and Sec7 domain 2a [Source:ZFIN;Acc:ZDB-GENE-170302-3]	iqsec2a	4.63e-05	0.00629788	26.7067
1855	ENSDARG00000017880	10	20669394	20669394	-	fiveUTR	393755	Kv channel interacting protein 3b, calsenilin [Source:ZFIN;Acc:ZDB-GENE-040426-1752]	kcnip3b	8.28e-12	1.64e-08	42.8926
3134	ENSDARG00000068714	10	37173153	37173153	+	fiveUTR	NA	kinase suppressor of ras 1a [Source:ZFIN;Acc:ZDB-GENE-091113-34]	ksr1a	3.44e-07	0.000113306	44.7836
5401	ENSDARG00000025131	14	5383329	5383329	+	fiveUTR	64276	ladybird homeobox 2 [Source:ZFIN;Acc:ZDB-GENE-001206-2]	lbx2	5.84e-05	0.00760204	-30.8824
10415	ENSDARG00000102744	20	48604601	48604601	-	fiveUTR	406736	microsomal glutathione S-transferase 3a [Source:ZFIN;Acc:ZDB-GENE-040426-2767]	mgst3a	1.37e-07	5.28e-05	-28.3177
14861	ENSDARG00000045401	24	17141726	17141726	+	fiveUTR	492342	MLLT10, histone lysine methyltransferase DOT1L cofactor [Source:ZFIN;Acc:ZDB-GENE-041114-176]	mllt10	3.74e-05	0.0052969	-28.1902
9140	ENSDARG00000013072	2	28453538	28453538	+	fiveUTR	100332426	matrix metallopeptidase 15b [Source:ZFIN;Acc:ZDB-GENE-070817-6]	mmp15b	1.32e-07	5.13e-05	-38.5714
3455	ENSDARG00000043705	11	13160055	13160055	+	fiveUTR	431738	MOB kinase activator 3C [Source:ZFIN;Acc:ZDB-GENE-040704-32]	mob3c	1.15e-06	0.000306675	40.2952
14769	ENSDARG00000071596	24	15898462	15898462	+	fiveUTR	100331363	neuropilin (NRP) and tolloid (TLL)-like 1, like [Source:ZFIN;Acc:ZDB-GENE-091207-1]	neto1l	1.68e-09	1.36e-06	-41.4014
9351	ENSDARG00000004580	2	36040699	36040699	-	fiveUTR	336257	nicotinamide nucleotide adenylyltransferase 2 [Source:ZFIN;Acc:ZDB-GENE-030131-8201]	nmnat2	3.14e-05	0.00460638	-30.3067
161	ENSDARG00000096546	1	5745891	5745891	-	fiveUTR	405901	neuropilin 2a [Source:ZFIN;Acc:ZDB-GENE-040611-2]	nrp2a	4.75e-06	0.000984325	39.3548
4797	ENSDARG00000063635	13	772511	772511	+	fiveUTR	555686	neurexin 1b [Source:ZFIN;Acc:ZDB-GENE-070206-3]	nrxn1b	1.13e-08	6.6e-06	-48.9164
6274	ENSDARG00000060016	14	49152678	49152678	+	fiveUTR	556086	nuclear receptor binding SET domain protein 1a [Source:ZFIN;Acc:ZDB-GENE-080519-3]	nsd1a	1.17e-09	1.01e-06	42.7273
18560	ENSDARG00000044280	6	41186360	41186360	+	fiveUTR	360151	opsin 1 (cone pigments), medium-wave-sensitive, 2 [Source:ZFIN;Acc:ZDB-GENE-030728-5]	opn1mw2	1.14e-13	4.63e-10	-48.7126
830	ENSDARG00000089805	1	13271106	13271106	-	fiveUTR	572532	protocadherin 18a [Source:ZFIN;Acc:ZDB-GENE-000607-1]	pcdh18a	5.58e-09	3.67e-06	42.8471
15277	ENSDARG00000010555	24	24281878	24281878	-	fiveUTR	436672	pyruvate dehydrogenase E1 alpha 1 subunit b [Source:ZFIN;Acc:ZDB-GENE-040718-96]	pdha1b	2.69e-09	2.01e-06	-37.2478
4963	ENSDARG00000012563	13	32725899	32725899	-	fiveUTR	436624	prenyl (decaprenyl) diphosphate synthase, subunit 2 [Source:ZFIN;Acc:ZDB-GENE-040718-43]	pdss2	1.74e-05	0.00285775	-27.9114
4113	ENSDARG00000056805	11	25772608	25772608	-	fiveUTR	NA	phospholipase C, eta 2b [Source:ZFIN;Acc:ZDB-GENE-101112-1]	plch2b	4.77e-09	3.23e-06	44.0404
5760	ENSDARG00000103732	14	14577459	14577459	+	fiveUTR	64264	proteolipid protein 1a [Source:ZFIN;Acc:ZDB-GENE-001202-1]	plp1a	4.43e-05	0.00606465	25.541
10735	ENSDARG00000102891	21	7100488	7100488	+	fiveUTR	571919	protein phosphatase 1, regulatory subunit 26 [Source:ZFIN;Acc:ZDB-GENE-061103-607]	ppp1r26	1.13e-06	0.000302431	-32.0858
3358	ENSDARG00000076248	11	1409699	1409699	+	fiveUTR	567375	protein phosphatase 1, regulatory subunit 3Db [Source:ZFIN;Acc:ZDB-GENE-110201-1]	ppp1r3db	9.6e-06	0.0017639	-31.2409
19815	ENSDARG00000033184	8	26329756	26329756	+	fiveUTR	556042	protein kinase, cAMP-dependent, regulatory, type II, alpha A [Source:ZFIN;Acc:ZDB-GENE-030131-1007]	prkar2aa	2.6e-05	0.00396341	-31.5126
19816	ENSDARG00000033184	8	26330306	26330306	+	fiveUTR	556042	protein kinase, cAMP-dependent, regulatory, type II, alpha A [Source:ZFIN;Acc:ZDB-GENE-030131-1007]	prkar2aa	1.08e-05	0.00194814	-35.0411
16045	ENSDARG00000009311	3	24297494	24297494	+	fiveUTR	402806	parvalbumin 6 [Source:ZFIN;Acc:ZDB-GENE-040912-95]	pvalb6	1.84e-05	0.00299288	-27.849
410	ENSDARG00000058464	1	9144991	9144991	+	fiveUTR	567084	RASD family member 3 [Source:ZFIN;Acc:ZDB-GENE-060818-9]	rasd3	5.07e-09	3.38e-06	47.6163
7730	ENSDARG00000020841	18	47301099	47301099	+	fiveUTR	334784	RNA binding motif protein 7 [Source:ZFIN;Acc:ZDB-GENE-030131-6724]	rbm7	7.04e-08	3.03e-05	-41.0649
490	ENSDARG00000037646	1	9886999	9886999	+	fiveUTR	559197	regulator of G protein signaling 11 [Source:ZFIN;Acc:ZDB-GENE-080220-46]	rgs11	5.25e-13	1.68e-09	-51.2038
9221	ENSDARG00000038859	2	30770684	30770684	-	fiveUTR	436704	regulator of G protein signaling 20 [Source:ZFIN;Acc:ZDB-GENE-040718-128]	rgs20	2.7e-07	9.25e-05	-34.0145
9222	ENSDARG00000038859	2	30770705	30770705	-	fiveUTR	436704	regulator of G protein signaling 20 [Source:ZFIN;Acc:ZDB-GENE-040718-128]	rgs20	9.39e-08	3.87e-05	-34.5772
6279	ENSDARG00000043359	14	49224755	49224755	+	fiveUTR	393747	required for meiotic nuclear division 5 homolog B [Source:ZFIN;Acc:ZDB-GENE-040426-1744]	rmnd5b	1.54e-08	8.51e-06	46.4242
18360	ENSDARG00000076416	6	30433572	30433572	+	fiveUTR	NA	shroom family member 2a [Source:ZFIN;Acc:ZDB-GENE-050208-128]	shroom2a	1.06e-06	0.000287097	-41.2494
6497	ENSDARG00000078748	15	29088499	29088499	+	fiveUTR	560240	si:ch211-137a8.4 [Source:ZFIN;Acc:ZDB-GENE-030131-3742]	si:ch211-137a8.4	3.32e-05	0.00480932	32.7061
11272	ENSDARG00000103606	21	33326821	33326821	+	fiveUTR	570459	si:ch211-151g22.1 [Source:ZFIN;Acc:ZDB-GENE-091204-12]	si:ch211-151g22.1	1.63e-05	0.00270238	31.1905
14008	ENSDARG00000100251	24	2843501	2843501	+	fiveUTR	NA	si:ch211-152c8.2 [Source:ZFIN;Acc:ZDB-GENE-091204-383]	si:ch211-152c8.2	1.54e-07	5.79e-05	-33.8016
344	ENSDARG00000079873	1	8601961	8601961	+	fiveUTR	570283	si:ch211-160d14.6 [Source:ZFIN;Acc:ZDB-GENE-121214-93]	si:ch211-160d14.6	2.55e-07	8.83e-05	35.9037
15524	ENSDARG00000097630	24	32668840	32668840	+	fiveUTR	338248	si:ch211-282b22.1 [Source:ZFIN;Acc:ZDB-GENE-030219-148]	si:ch211-282b22.1	5.44e-07	0.000165722	33.4848
8993	ENSDARG00000058638	2	8611482	8611482	-	fiveUTR	100149582	si:ch211-71m22.1 [Source:ZFIN;Acc:ZDB-GENE-070705-193]	si:ch211-71m22.1	6.7e-05	0.00849111	-34.0741
17103	ENSDARG00000099864	4	73092629	73092629	+	fiveUTR	335285	si:ch73-170d6.2 [Source:ZFIN;Acc:ZDB-GENE-030131-7225]	si:ch73-170d6.2	2.85e-10	3.15e-07	-30.9832
12727	ENSDARG00000087407	22	34661451	34661451	+	fiveUTR	103909638	si:ch73-304f21.1 [Source:ZFIN;Acc:ZDB-GENE-131121-162]	si:ch73-304f21.1	1.48e-10	1.83e-07	45.4257
12728	ENSDARG00000087407	22	34661501	34661501	+	fiveUTR	103909638	si:ch73-304f21.1 [Source:ZFIN;Acc:ZDB-GENE-131121-162]	si:ch73-304f21.1	6.56e-09	4.2e-06	37.3662
12726	ENSDARG00000087407	22	34661432	34661432	+	fiveUTR	103909638	si:ch73-304f21.1 [Source:ZFIN;Acc:ZDB-GENE-131121-162]	si:ch73-304f21.1	4.97e-08	2.27e-05	33.8675
14785	ENSDARG00000096457	24	16150025	16150025	+	fiveUTR	100331646	si:dkey-118j18.2 [Source:ZFIN;Acc:ZDB-GENE-030131-8692]	si:dkey-118j18.2	4.52e-06	0.00094478	-34.9931
3414	ENSDARG00000112654	11	11374087	11374087	+	fiveUTR	100537403	si:dkey-23f9.8 [Source:ZFIN;Acc:ZDB-GENE-141216-39]	si:dkey-23f9.8	1.36e-05	0.00233583	29.8457
3415	ENSDARG00000116521	11	11387552	11387552	+	fiveUTR	100537627	si:dkey-23f9.9 [Source:ZFIN;Acc:ZDB-GENE-141216-41]	si:dkey-23f9.9	2.39e-05	0.00369491	33.443
12225	ENSDARG00000094427	22	9906789	9906789	-	fiveUTR	NA	si:dkey-253d23.8 [Source:ZFIN;Acc:ZDB-GENE-050208-568]	si:dkey-253d23.8	1.76e-07	6.49e-05	-41.9058
18502	ENSDARG00000097193	6	40429152	40429152	-	fiveUTR	557582	si:dkey-28n18.9 [Source:ZFIN;Acc:ZDB-GENE-131127-205]	si:dkey-28n18.9	7.11e-07	0.000206677	33.5714
19234	ENSDARG00000105583	7	24573865	24573865	+	fiveUTR	100006302	si:dkeyp-75h12.7 [Source:ZFIN;Acc:ZDB-GENE-160728-134]	si:dkeyp-75h12.7	2.96e-05	0.00438471	32.1264
9404	ENSDARG00000053792	2	38055812	38055812	+	fiveUTR	559922	si:rp71-1g18.1 [Source:ZFIN;Acc:ZDB-GENE-030131-5470]	si:rp71-1g18.1	1.77e-05	0.00289378	-31.1975
18543	ENSDARG00000053961	6	40990389	40990389	-	fiveUTR	560358	solute carrier family 2 (facilitated glucose transporter), member 11a [Source:ZFIN;Acc:ZDB-GENE-080723-20]	slc2a11a	4.01e-05	0.00559883	34.1586
19417	ENSDARG00000105584	7	39378811	39378811	-	fiveUTR	560601	solute carrier family 8 (sodium/lithium/calcium exchanger), member B1 [Source:ZFIN;Acc:ZDB-GENE-130530-900]	slc8b1	3.91e-09	2.73e-06	-29.3836
4474	ENSDARG00000102883	11	43226118	43226118	-	fiveUTR	NA	spectrin, beta, non-erythrocytic 1 [Source:ZFIN;Acc:ZDB-GENE-031006-3]	sptbn1	2.23e-07	7.89e-05	34.8333
10514	ENSDARG00000052471	20	51813484	51813484	+	fiveUTR	567105	TATA box binding protein (TBP)-associated factor, RNA polymerase I, A [Source:ZFIN;Acc:ZDB-GENE-041014-272]	taf1a	3.43e-05	0.00493435	-26.0536
10515	ENSDARG00000052471	20	51813714	51813714	+	fiveUTR	567105	TATA box binding protein (TBP)-associated factor, RNA polymerase I, A [Source:ZFIN;Acc:ZDB-GENE-041014-272]	taf1a	2.82e-07	9.59e-05	-26.0941
18795	ENSDARG00000040031	6	45948905	45948905	-	fiveUTR	325052	TAR DNA binding protein [Source:ZFIN;Acc:ZDB-GENE-030131-3777]	tardbp	2.32e-06	0.000548274	-34.6837
8101	ENSDARG00000005026	19	21362606	21362606	+	fiveUTR	369196	teashirt zinc finger homeobox 1 [Source:ZFIN;Acc:ZDB-GENE-030820-3]	tshz1	7.16e-06	0.00138424	-33.7275
11051	ENSDARG00000044567	21	30007581	30007581	+	fiveUTR	492510	tetratricopeptide repeat domain 1 [Source:ZFIN;Acc:ZDB-GENE-041114-80]	ttc1	1.3e-05	0.00225651	34.6667
14319	ENSDARG00000063588	24	9689831	9689831	-	fiveUTR	386712	ubiquitin-like modifier activating enzyme 5 [Source:ZFIN;Acc:ZDB-GENE-031112-2]	uba5	2.69e-07	9.24e-05	-39.5397
3069	ENSDARG00000099532	10	36406253	36406253	-	fiveUTR	324710	ubiquitin-like 3a [Source:ZFIN;Acc:ZDB-GENE-030131-3431]	ubl3a	1.14e-22	1.36e-17	64.3531
3070	ENSDARG00000099532	10	36406521	36406521	-	fiveUTR	324710	ubiquitin-like 3a [Source:ZFIN;Acc:ZDB-GENE-030131-3431]	ubl3a	1.35e-10	1.69e-07	45.9268
6773	ENSDARG00000077987	16	25343952	25343952	+	fiveUTR	NA	zinc finger and AT hook domain containing [Source:ZFIN;Acc:ZDB-GENE-130204-2]	zfat	7.14e-06	0.00138068	-28.6762
12116	ENSDARG00000095966	22	6411183	6411183	-	fiveUTR	100003705	zgc:171699 [Source:ZFIN;Acc:ZDB-GENE-071004-24]	zgc:171699	2.12e-05	0.0033599	37.1873
14342	ENSDARG00000092885	24	9979350	9979350	-	fiveUTR	100124621	zgc:171977 [Source:ZFIN;Acc:ZDB-GENE-070822-24]	zgc:171977	3.1e-07	0.000103683	-37.8192
14101	ENSDARG00000079278	24	6345507	6345507	-	fiveUTR	570025	zgc:174877 [Source:ZFIN;Acc:ZDB-GENE-041008-66]	zgc:174877	2.6e-10	2.91e-07	-52.4829
12075	ENSDARG00000076264	22	4798718	4798718	-	fiveUTR	100170800	zgc:195170 [Source:ZFIN;Acc:ZDB-GENE-080723-62]	zgc:195170	4.54e-05	0.00619621	30.9832
13623	ENSDARG00000000887	23	32101584	32101584	+	fiveUTR	405758	zgc:56699 [Source:ZFIN;Acc:ZDB-GENE-040426-2099]	zgc:56699	1.67e-05	0.00276302	-30.3723
9796	NA	20	21080347	21080347	*	intergenic	NA	NA	NA	2.61e-20	1.24e-15	73.7081
9829	NA	20	21376426	21376426	*	intergenic	NA	NA	NA	1.16e-18	3.01e-14	72.7743
11907	NA	21	41114972	41114972	*	intergenic	NA	NA	NA	1.26e-23	2.51e-18	72.5041
9680	NA	20	19792924	19792924	*	intergenic	NA	NA	NA	8.4e-18	1.53e-13	71.4319
11599	NA	21	37130832	37130832	*	intergenic	NA	NA	NA	3.75e-23	5.82e-18	69.2222
20589	NA	KN150207.1	97910	97910	*	intergenic	NA	NA	NA	3.29e-19	9.98e-15	69.0519
9684	NA	20	19864498	19864498	*	intergenic	NA	NA	NA	4.11e-20	1.79e-15	68.4265
9810	NA	20	21243835	21243835	*	intergenic	NA	NA	NA	1.34e-15	1.07e-11	67.3679
9693	NA	20	19922469	19922469	*	intergenic	NA	NA	NA	2.13e-18	5.13e-14	66.9375
2921	NA	10	33743157	33743157	*	intergenic	NA	NA	NA	9.31e-18	1.66e-13	66.9227
9827	NA	20	21376275	21376275	*	intergenic	NA	NA	NA	1.24e-17	2.09e-13	65.7356
3040	NA	10	36020944	36020944	*	intergenic	NA	NA	NA	1.33e-19	4.76e-15	65.6521
54	NA	1	3855258	3855258	*	intergenic	NA	NA	NA	7.84e-17	9.69e-13	65.3846
3001	NA	10	35165546	35165546	*	intergenic	NA	NA	NA	4.17e-18	8.56e-14	64.7431
9733	NA	20	20313908	20313908	*	intergenic	NA	NA	NA	1.82e-12	4.69e-09	64.5833
8475	NA	19	39781581	39781581	*	intergenic	NA	NA	NA	8.95e-18	1.61e-13	64.5767
11473	NA	21	35611606	35611606	*	intergenic	NA	NA	NA	2.38e-19	7.65e-15	64.1975
73	NA	1	4216501	4216501	*	intergenic	NA	NA	NA	1.15e-14	6.67e-11	63.8219
11598	NA	21	37130570	37130570	*	intergenic	NA	NA	NA	7.22e-20	2.8e-15	63.7085
11909	NA	21	41115003	41115003	*	intergenic	NA	NA	NA	2.76e-17	4.05e-13	63.668
2119	NA	10	23886082	23886082	*	intergenic	NA	NA	NA	5.76e-13	1.81e-09	63.5995
6851	NA	17	1012202	1012202	*	intergenic	NA	NA	NA	1.15e-14	6.7e-11	63.2771
10297	NA	20	40890389	40890389	*	intergenic	NA	NA	NA	1.38e-14	7.78e-11	62.9773
9860	NA	20	21499186	21499186	*	intergenic	NA	NA	NA	6.65e-19	1.83e-14	62.9199
6354	NA	14	50129197	50129197	*	intergenic	NA	NA	NA	2.09e-17	3.26e-13	62.9183
6134	NA	14	45513495	45513495	*	intergenic	NA	NA	NA	3.15e-17	4.55e-13	62.7536
9623	NA	20	16599898	16599898	*	intergenic	NA	NA	NA	3.8e-18	8.05e-14	62.7522
1808	NA	10	19977543	19977543	*	intergenic	NA	NA	NA	1.49e-14	8.3e-11	62.7459
20655	NA	KN150476.1	26100	26100	*	intergenic	NA	NA	NA	1.63e-14	8.89e-11	62.6738
2118	NA	10	23886077	23886077	*	intergenic	NA	NA	NA	6.44e-13	1.99e-09	62.2727
11981	NA	21	42104954	42104954	*	intergenic	NA	NA	NA	8.41e-14	3.55e-10	62.1972
343	NA	1	8591195	8591195	*	intergenic	NA	NA	NA	6.55e-15	4.15e-11	62.0046
6688	NA	16	663973	663973	*	intergenic	NA	NA	NA	9.95e-23	1.26e-17	62
9809	NA	20	21221591	21221591	*	intergenic	NA	NA	NA	2.55e-16	2.63e-12	61.8794
20739	NA	KN150702.1	97981	97981	*	intergenic	NA	NA	NA	1.73e-16	1.89e-12	61.8571
9857	NA	20	21493923	21493923	*	intergenic	NA	NA	NA	2.51e-15	1.86e-11	61.7949
9799	NA	20	21114143	21114143	*	intergenic	NA	NA	NA	1.19e-16	1.37e-12	61.7138
770	NA	1	12646263	12646263	*	intergenic	NA	NA	NA	2.87e-14	1.43e-10	61.5784
9632	NA	20	16689514	16689514	*	intergenic	NA	NA	NA	5.8e-17	7.46e-13	61.4865
30	NA	1	3517344	3517344	*	intergenic	NA	NA	NA	1.69e-16	1.86e-12	61.464
9695	NA	20	19938836	19938836	*	intergenic	NA	NA	NA	2.17e-16	2.29e-12	61.4548
12358	NA	22	13246650	13246650	*	intergenic	NA	NA	NA	5.97e-14	2.63e-10	61.3107
9686	NA	20	19864769	19864769	*	intergenic	NA	NA	NA	5.63e-17	7.31e-13	61.2531
9865	NA	20	21561012	21561012	*	intergenic	NA	NA	NA	7.64e-14	3.27e-10	61.1321
25	NA	1	3399129	3399129	*	intergenic	NA	NA	NA	7.23e-16	6.37e-12	61.1111
3024	NA	10	35453057	35453057	*	intergenic	NA	NA	NA	1.94e-15	1.46e-11	61.0002
17137	NA	5	1560101	1560101	*	intergenic	NA	NA	NA	4.86e-15	3.22e-11	60.9524
2899	NA	10	33598388	33598388	*	intergenic	NA	NA	NA	6.26e-16	5.63e-12	60.866
20586	NA	KN150207.1	83239	83239	*	intergenic	NA	NA	NA	1.75e-16	1.91e-12	60.7327
75	NA	1	4216580	4216580	*	intergenic	NA	NA	NA	1.8e-15	1.38e-11	60.7268
8480	NA	19	39855363	39855363	*	intergenic	NA	NA	NA	2.45e-15	1.82e-11	60.7117
12248	NA	22	9975324	9975324	*	intergenic	NA	NA	NA	1.12e-17	1.93e-13	60.6039
5479	NA	14	7597514	7597514	*	intergenic	NA	NA	NA	1.9e-18	4.62e-14	60.5854
9598	NA	20	16308944	16308944	*	intergenic	NA	NA	NA	6.98e-15	4.38e-11	60.5245
85	NA	1	4828652	4828652	*	intergenic	NA	NA	NA	3.64e-11	5.74e-08	60.5159
1996	NA	10	22620918	22620918	*	intergenic	NA	NA	NA	3.54e-12	8.26e-09	60.3264
19129	NA	7	22224245	22224245	*	intergenic	NA	NA	NA	3.42e-16	3.29e-12	60.2772
3072	NA	10	36413659	36413659	*	intergenic	NA	NA	NA	2.4e-17	3.64e-13	60.2743
5316	NA	14	2440081	2440081	*	intergenic	NA	NA	NA	4.22e-14	1.97e-10	60.2197
2088	NA	10	23484443	23484443	*	intergenic	NA	NA	NA	1.33e-14	7.6e-11	60.2128
3721	NA	11	17355049	17355049	*	intergenic	NA	NA	NA	4.59e-14	2.13e-10	60.2102
49	NA	1	3628490	3628490	*	intergenic	NA	NA	NA	2.39e-23	4.16e-18	60
12213	NA	22	9806101	9806101	*	intergenic	NA	NA	NA	1.2e-14	6.95e-11	59.9532
9862	NA	20	21541855	21541855	*	intergenic	NA	NA	NA	1.07e-16	1.25e-12	59.919
12134	NA	22	6754809	6754809	*	intergenic	NA	NA	NA	2.51e-12	6.24e-09	59.8007
9614	NA	20	16435324	16435324	*	intergenic	NA	NA	NA	3.11e-16	3.06e-12	59.5238
10264	NA	20	40530264	40530264	*	intergenic	NA	NA	NA	3.57e-16	3.43e-12	59.4645
6390	NA	14	50634505	50634505	*	intergenic	NA	NA	NA	5.56e-25	2.22e-19	59.3264
2384	NA	10	26699869	26699869	*	intergenic	NA	NA	NA	9.13e-12	1.78e-08	59.2821
9694	NA	20	19934411	19934411	*	intergenic	NA	NA	NA	5.05e-18	9.79e-14	59.2701
2873	NA	10	33214840	33214840	*	intergenic	NA	NA	NA	1.82e-13	6.93e-10	59.2056
9801	NA	20	21136891	21136891	*	intergenic	NA	NA	NA	1.59e-12	4.22e-09	58.9704
10563	NA	20	53685436	53685436	*	intergenic	NA	NA	NA	1.24e-11	2.34e-08	58.8732
3025	NA	10	35465411	35465411	*	intergenic	NA	NA	NA	7.02e-12	1.44e-08	58.8504
8693	NA	19	45299180	45299180	*	intergenic	NA	NA	NA	6.13e-17	7.85e-13	58.8235
10562	NA	20	53674440	53674440	*	intergenic	NA	NA	NA	7.67e-12	1.54e-08	58.7925
6369	NA	14	50198317	50198317	*	intergenic	NA	NA	NA	3.75e-13	1.28e-09	58.79
8451	NA	19	39479633	39479633	*	intergenic	NA	NA	NA	1.89e-13	7.16e-10	58.631
9597	NA	20	16308762	16308762	*	intergenic	NA	NA	NA	2.23e-17	3.45e-13	58.5755
10501	NA	20	51624925	51624925	*	intergenic	NA	NA	NA	4.76e-14	2.19e-10	58.4754
10304	NA	20	40972890	40972890	*	intergenic	NA	NA	NA	7.92e-14	3.38e-10	58.4416
74	NA	1	4216548	4216548	*	intergenic	NA	NA	NA	4.32e-13	1.43e-09	58.4392
793	NA	1	12959543	12959543	*	intergenic	NA	NA	NA	1.62e-12	4.29e-09	58.4077
20614	NA	KN150273.1	73921	73921	*	intergenic	NA	NA	NA	1.53e-11	2.77e-08	58.3333
2392	NA	10	26761730	26761730	*	intergenic	NA	NA	NA	1.48e-12	3.99e-09	58.3182
9613	NA	20	16435187	16435187	*	intergenic	NA	NA	NA	4.46e-15	2.99e-11	58.2349
6677	NA	16	336943	336943	*	intergenic	NA	NA	NA	1.74e-10	2.09e-07	58.2222
6398	NA	14	50718748	50718748	*	intergenic	NA	NA	NA	1.27e-11	2.38e-08	58.1212
6368	NA	14	50187336	50187336	*	intergenic	NA	NA	NA	1.22e-12	3.38e-09	58.0893
3310	NA	10	39460885	39460885	*	intergenic	NA	NA	NA	6.75e-13	2.07e-09	58.0688
3007	NA	10	35263983	35263983	*	intergenic	NA	NA	NA	4.54e-15	3.04e-11	58.028
19535	NA	7	69019511	69019511	*	intergenic	NA	NA	NA	5.48e-12	1.18e-08	58.0136
2901	NA	10	33609496	33609496	*	intergenic	NA	NA	NA	4.98e-13	1.61e-09	58.0128
10910	NA	21	26502067	26502067	*	intergenic	NA	NA	NA	3.25e-13	1.13e-09	58.0087
10306	NA	20	40974985	40974985	*	intergenic	NA	NA	NA	2.22e-14	1.14e-10	57.9934
2987	NA	10	35053680	35053680	*	intergenic	NA	NA	NA	1.73e-14	9.36e-11	57.971
20718	NA	KN150681.1	69825	69825	*	intergenic	NA	NA	NA	4.7e-15	3.13e-11	57.9644
5223	NA	14	2103610	2103610	*	intergenic	NA	NA	NA	9.79e-15	5.86e-11	57.9565
2211	NA	10	25072589	25072589	*	intergenic	NA	NA	NA	4.83e-13	1.57e-09	57.7778
2525	NA	10	27824331	27824331	*	intergenic	NA	NA	NA	2.05e-11	3.55e-08	57.75
11910	NA	21	41115018	41115018	*	intergenic	NA	NA	NA	6.4e-15	4.07e-11	57.7303
3090	NA	10	36682829	36682829	*	intergenic	NA	NA	NA	7.95e-17	9.78e-13	57.7286
12023	NA	21	45615347	45615347	*	intergenic	NA	NA	NA	5.97e-12	1.26e-08	57.6803
20584	NA	KN150207.1	70352	70352	*	intergenic	NA	NA	NA	7.59e-11	1.06e-07	57.6757
1997	NA	10	22622911	22622911	*	intergenic	NA	NA	NA	1.52e-14	8.39e-11	57.5556
20613	NA	KN150273.1	42686	42686	*	intergenic	NA	NA	NA	1.22e-10	1.56e-07	57.5274
20609	NA	KN150273.1	6831	6831	*	intergenic	NA	NA	NA	2.53e-12	6.28e-09	57.5
776	NA	1	12743867	12743867	*	intergenic	NA	NA	NA	3.11e-13	1.09e-09	57.4742
6397	NA	14	50718742	50718742	*	intergenic	NA	NA	NA	8.97e-11	1.21e-07	57.4675
10301	NA	20	40928449	40928449	*	intergenic	NA	NA	NA	2.37e-12	5.91e-09	57.4117
17154	NA	5	1875081	1875081	*	intergenic	NA	NA	NA	6.72e-12	1.39e-08	57.3933
9830	NA	20	21390539	21390539	*	intergenic	NA	NA	NA	8.65e-16	7.3e-12	57.3753
1807	NA	10	19962643	19962643	*	intergenic	NA	NA	NA	5.39e-15	3.54e-11	57.328
9741	NA	20	20421417	20421417	*	intergenic	NA	NA	NA	4.69e-15	3.12e-11	57.2985
20658	NA	KN150476.1	53727	53727	*	intergenic	NA	NA	NA	2.29e-17	3.5e-13	57.2816
14741	NA	24	15451855	15451855	*	intergenic	NA	NA	NA	1.19e-09	1.03e-06	57.2503
19275	NA	7	25319779	25319779	*	intergenic	NA	NA	NA	1.08e-14	6.33e-11	57.1547
2677	NA	10	30861937	30861937	*	intergenic	NA	NA	NA	5.46e-12	1.17e-08	57.152
6365	NA	14	50162460	50162460	*	intergenic	NA	NA	NA	4.45e-13	1.46e-09	57.1477
6392	NA	14	50644203	50644203	*	intergenic	NA	NA	NA	2.92e-16	2.89e-12	57.0306
574	NA	1	10765569	10765569	*	intergenic	NA	NA	NA	6.35e-12	1.33e-08	56.9784
9867	NA	20	21562179	21562179	*	intergenic	NA	NA	NA	1.45e-11	2.66e-08	56.926
12291	NA	22	10199656	10199656	*	intergenic	NA	NA	NA	4.83e-14	2.22e-10	56.8442
3202	NA	10	38136049	38136049	*	intergenic	NA	NA	NA	2.93e-15	2.12e-11	56.8273
9625	NA	20	16604720	16604720	*	intergenic	NA	NA	NA	5.04e-14	2.3e-10	56.8111
5317	NA	14	2440097	2440097	*	intergenic	NA	NA	NA	7.13e-13	2.17e-09	56.7288
12267	NA	22	10084601	10084601	*	intergenic	NA	NA	NA	5.74e-14	2.54e-10	56.6387
20680	NA	KN150603.1	38811	38811	*	intergenic	NA	NA	NA	1.17e-16	1.35e-12	56.6248
9685	NA	20	19864759	19864759	*	intergenic	NA	NA	NA	2.53e-14	1.29e-10	56.6047
20643	NA	KN150474.1	40467	40467	*	intergenic	NA	NA	NA	7.22e-14	3.11e-10	56.5796
6364	NA	14	50162458	50162458	*	intergenic	NA	NA	NA	9.29e-13	2.7e-09	56.5438
2684	NA	10	30919733	30919733	*	intergenic	NA	NA	NA	4.39e-12	9.89e-09	56.5105
20722	NA	KN150681.1	111160	111160	*	intergenic	NA	NA	NA	1.42e-14	7.97e-11	56.4872
1206	NA	1	17960807	17960807	*	intergenic	NA	NA	NA	1.65e-12	4.34e-09	56.4386
10299	NA	20	40903787	40903787	*	intergenic	NA	NA	NA	5.28e-14	2.38e-10	56.2932
5339	NA	14	2630227	2630227	*	intergenic	NA	NA	NA	4.93e-13	1.6e-09	56.25
10326	NA	20	41245375	41245375	*	intergenic	NA	NA	NA	1.49e-10	1.83e-07	56.1735
52	NA	1	3844393	3844393	*	intergenic	NA	NA	NA	3.74e-14	1.78e-10	56.1644
9858	NA	20	21497027	21497027	*	intergenic	NA	NA	NA	6.55e-11	9.37e-08	56.1625
2336	NA	10	26255497	26255497	*	intergenic	NA	NA	NA	2.76e-13	9.86e-10	56.1433
20676	NA	KN150592.1	8340	8340	*	intergenic	NA	NA	NA	2.72e-12	6.65e-09	56.106
2916	NA	10	33711016	33711016	*	intergenic	NA	NA	NA	1.25e-14	7.18e-11	56.0852
20587	NA	KN150207.1	83375	83375	*	intergenic	NA	NA	NA	2.81e-19	8.83e-15	56.0136
757	NA	1	12497825	12497825	*	intergenic	NA	NA	NA	6.02e-13	1.88e-09	55.9524
12255	NA	22	9988108	9988108	*	intergenic	NA	NA	NA	3.58e-15	2.52e-11	55.9432
9610	NA	20	16407011	16407011	*	intergenic	NA	NA	NA	8.27e-13	2.45e-09	55.9113
8591	NA	19	42626339	42626339	*	intergenic	NA	NA	NA	3.83e-11	6e-08	55.7814
2950	NA	10	34035412	34035412	*	intergenic	NA	NA	NA	2.57e-11	4.25e-08	55.7781
17200	NA	5	3406583	3406583	*	intergenic	NA	NA	NA	2.96e-10	3.25e-07	55.7418
2722	NA	10	31605174	31605174	*	intergenic	NA	NA	NA	6.15e-12	1.29e-08	55.6938
2867	NA	10	33167268	33167268	*	intergenic	NA	NA	NA	9.82e-11	1.3e-07	55.6754
9779	NA	20	20866168	20866168	*	intergenic	NA	NA	NA	1.08e-13	4.43e-10	55.6434
20588	NA	KN150207.1	90814	90814	*	intergenic	NA	NA	NA	1.9e-14	1.01e-10	55.5944
3049	NA	10	36170884	36170884	*	intergenic	NA	NA	NA	6.88e-14	2.97e-10	55.5556
2994	NA	10	35110365	35110365	*	intergenic	NA	NA	NA	1.26e-10	1.6e-07	55.5053
8528	NA	19	40830839	40830839	*	intergenic	NA	NA	NA	3.09e-14	1.52e-10	55.4363
3187	NA	10	37838239	37838239	*	intergenic	NA	NA	NA	2.58e-10	2.89e-07	55.3368
26	NA	1	3408148	3408148	*	intergenic	NA	NA	NA	2.49e-22	2.24e-17	55.2854
5315	NA	14	2440067	2440067	*	intergenic	NA	NA	NA	2.52e-12	6.26e-09	55.2778
863	NA	1	13826998	13826998	*	intergenic	NA	NA	NA	2.93e-14	1.45e-10	55.2222
1775	NA	10	19294137	19294137	*	intergenic	NA	NA	NA	2.15e-11	3.69e-08	55.2105
17245	NA	5	4611074	4611074	*	intergenic	NA	NA	NA	2.72e-13	9.72e-10	55.1984
9682	NA	20	19825589	19825589	*	intergenic	NA	NA	NA	1.14e-11	2.17e-08	55.19
12256	NA	22	9989971	9989971	*	intergenic	NA	NA	NA	6.98e-12	1.43e-08	55.1851
15588	NA	24	34772329	34772329	*	intergenic	NA	NA	NA	2e-14	1.05e-10	55.1235
5483	NA	14	7657852	7657852	*	intergenic	NA	NA	NA	1.54e-19	5.23e-15	55.0847
9803	NA	20	21183498	21183498	*	intergenic	NA	NA	NA	1.64e-14	8.97e-11	55.0805
1105	NA	1	16991584	16991584	*	intergenic	NA	NA	NA	4.01e-12	9.2e-09	55.0691
2683	NA	10	30918323	30918323	*	intergenic	NA	NA	NA	1.47e-12	3.97e-09	55.0435
5436	NA	14	6774736	6774736	*	intergenic	NA	NA	NA	3.61e-15	2.53e-11	55
1956	NA	10	22141954	22141954	*	intergenic	NA	NA	NA	3.03e-11	4.9e-08	54.9688
20610	NA	KN150273.1	6902	6902	*	intergenic	NA	NA	NA	1.17e-12	3.26e-09	54.957
11814	NA	21	39991701	39991701	*	intergenic	NA	NA	NA	1.45e-16	1.6e-12	54.933
9679	NA	20	19778436	19778436	*	intergenic	NA	NA	NA	9.39e-10	8.48e-07	54.9279
1097	NA	1	16947284	16947284	*	intergenic	NA	NA	NA	1.58e-11	2.84e-08	54.8813
11805	NA	21	39933945	39933945	*	intergenic	NA	NA	NA	1.8e-10	2.14e-07	54.8748
5357	NA	14	3182848	3182848	*	intergenic	NA	NA	NA	5.74e-12	1.22e-08	54.8387
11678	NA	21	37974099	37974099	*	intergenic	NA	NA	NA	1.47e-14	8.19e-11	54.792
5356	NA	14	3182846	3182846	*	intergenic	NA	NA	NA	4.55e-12	1.01e-08	54.7538
8458	NA	19	39578614	39578614	*	intergenic	NA	NA	NA	7.13e-09	4.51e-06	54.7273
1849	NA	10	20634452	20634452	*	intergenic	NA	NA	NA	3.83e-14	1.81e-10	54.7115
17894	NA	6	18019844	18019844	*	intergenic	NA	NA	NA	4.77e-10	4.86e-07	54.6835
38	NA	1	3532207	3532207	*	intergenic	NA	NA	NA	1.55e-17	2.54e-13	54.6667
2202	NA	10	24897563	24897563	*	intergenic	NA	NA	NA	2.71e-15	1.98e-11	54.6579
2900	NA	10	33599552	33599552	*	intergenic	NA	NA	NA	1.82e-13	6.95e-10	54.6543
2756	NA	10	31928986	31928986	*	intergenic	NA	NA	NA	6.81e-11	9.69e-08	54.6296
7500	NA	18	11653782	11653782	*	intergenic	NA	NA	NA	1.66e-11	2.97e-08	54.6292
5355	NA	14	3182844	3182844	*	intergenic	NA	NA	NA	5.95e-12	1.26e-08	54.5765
254	NA	1	7754667	7754667	*	intergenic	NA	NA	NA	4.18e-10	4.36e-07	54.5455
20611	NA	KN150273.1	33868	33868	*	intergenic	NA	NA	NA	2.68e-12	6.57e-09	54.5455
6689	NA	16	664078	664078	*	intergenic	NA	NA	NA	6.55e-12	1.36e-08	54.5241
11815	NA	21	39991720	39991720	*	intergenic	NA	NA	NA	1.8e-17	2.87e-13	54.4444
18564	NA	6	41206758	41206758	*	intergenic	NA	NA	NA	2.07e-11	3.59e-08	54.4227
8433	NA	19	38656126	38656126	*	intergenic	NA	NA	NA	3.31e-12	7.82e-09	54.3686
12253	NA	22	9988052	9988052	*	intergenic	NA	NA	NA	1.75e-14	9.41e-11	54.3182
445	NA	1	9392394	9392394	*	intergenic	NA	NA	NA	5.91e-11	8.59e-08	54.2882
14055	NA	24	4503344	4503344	*	intergenic	NA	NA	NA	6.74e-12	1.39e-08	54.2857
2323	NA	10	26117168	26117168	*	intergenic	NA	NA	NA	1.72e-11	3.06e-08	54.2568
7829	NA	19	10790213	10790213	*	intergenic	NA	NA	NA	2.22e-12	5.58e-09	54.216
2097	NA	10	23596742	23596742	*	intergenic	NA	NA	NA	4.23e-13	1.41e-09	54.1886
20571	NA	KN150126.1	7562	7562	*	intergenic	NA	NA	NA	8.06e-15	4.98e-11	54.1874
800	NA	1	12992859	12992859	*	intergenic	NA	NA	NA	2.18e-10	2.52e-07	54.1667
12293	NA	22	10222303	10222303	*	intergenic	NA	NA	NA	1.49e-10	1.83e-07	54.1176
100	NA	1	5025010	5025010	*	intergenic	NA	NA	NA	4.14e-15	2.83e-11	54.115
3102	NA	10	36784096	36784096	*	intergenic	NA	NA	NA	2.62e-13	9.43e-10	54.0945
18190	NA	6	27296382	27296382	*	intergenic	NA	NA	NA	4.12e-15	2.82e-11	54.042
9797	NA	20	21091432	21091432	*	intergenic	NA	NA	NA	4.28e-13	1.42e-09	54.0311
6293	NA	14	49498466	49498466	*	intergenic	NA	NA	NA	1e-12	2.87e-09	54.0179
17253	NA	5	4730610	4730610	*	intergenic	NA	NA	NA	6.53e-11	9.35e-08	54
17270	NA	5	4910978	4910978	*	intergenic	NA	NA	NA	5.43e-13	1.73e-09	53.9474
20521	NA	KN149930.1	44686	44686	*	intergenic	NA	NA	NA	1.14e-13	4.63e-10	53.9271
3197	NA	10	38030418	38030418	*	intergenic	NA	NA	NA	7.27e-12	1.48e-08	53.8629
4388	NA	11	40313710	40313710	*	intergenic	NA	NA	NA	9.52e-13	2.75e-09	53.8596
12254	NA	22	9988068	9988068	*	intergenic	NA	NA	NA	6.14e-14	2.7e-10	53.8084
508	NA	1	10159252	10159252	*	intergenic	NA	NA	NA	1e-13	4.15e-10	53.7645
13315	NA	23	14079296	14079296	*	intergenic	NA	NA	NA	1.18e-10	1.52e-07	53.6849
5513	NA	14	8016437	8016437	*	intergenic	NA	NA	NA	2.5e-17	3.75e-13	53.6792
2048	NA	10	23163422	23163422	*	intergenic	NA	NA	NA	4.07e-12	9.29e-09	53.6657
5153	NA	14	1049684	1049684	*	intergenic	NA	NA	NA	1.2e-13	4.84e-10	53.6364
5326	NA	14	2472398	2472398	*	intergenic	NA	NA	NA	4.45e-12	9.99e-09	53.6203
94	NA	1	4941602	4941602	*	intergenic	NA	NA	NA	1.22e-10	1.56e-07	53.6155
3192	NA	10	37950248	37950248	*	intergenic	NA	NA	NA	1.41e-12	3.83e-09	53.5743
2919	NA	10	33729753	33729753	*	intergenic	NA	NA	NA	2.68e-11	4.39e-08	53.5088
2331	NA	10	26182755	26182755	*	intergenic	NA	NA	NA	9.16e-13	2.67e-09	53.4833
11908	NA	21	41115000	41115000	*	intergenic	NA	NA	NA	4.3e-13	1.43e-09	53.4794
2403	NA	10	26833829	26833829	*	intergenic	NA	NA	NA	1.36e-14	7.69e-11	53.4722
9776	NA	20	20833023	20833023	*	intergenic	NA	NA	NA	4.58e-10	4.71e-07	53.4632
6270	NA	14	49114657	49114657	*	intergenic	NA	NA	NA	5.24e-13	1.68e-09	53.3636
2606	NA	10	29890229	29890229	*	intergenic	NA	NA	NA	9.36e-10	8.46e-07	53.2275
773	NA	1	12714318	12714318	*	intergenic	NA	NA	NA	7.01e-11	9.94e-08	53.1609
2201	NA	10	24876245	24876245	*	intergenic	NA	NA	NA	2.5e-12	6.2e-09	53.1145
366	NA	1	8758227	8758227	*	intergenic	NA	NA	NA	5.82e-12	1.24e-08	53.1017
17191	NA	5	3137456	3137456	*	intergenic	NA	NA	NA	1.63e-12	4.31e-09	52.9359
3195	NA	10	38020035	38020035	*	intergenic	NA	NA	NA	2.91e-11	4.73e-08	52.9144
2590	NA	10	29717724	29717724	*	intergenic	NA	NA	NA	8.17e-11	1.13e-07	52.9097
2524	NA	10	27824247	27824247	*	intergenic	NA	NA	NA	4.96e-10	5.02e-07	52.9068
355	NA	1	8711995	8711995	*	intergenic	NA	NA	NA	7.68e-12	1.54e-08	52.8571
12918	NA	23	3498447	3498447	*	intergenic	NA	NA	NA	2.38e-11	4.01e-08	52.8524
336	NA	1	8554321	8554321	*	intergenic	NA	NA	NA	6.66e-11	9.49e-08	52.8509
783	NA	1	12857595	12857595	*	intergenic	NA	NA	NA	5.18e-12	1.13e-08	52.85
3532	NA	11	14398424	14398424	*	intergenic	NA	NA	NA	6.95e-12	1.43e-08	52.7666
12026	NA	21	45673223	45673223	*	intergenic	NA	NA	NA	7.41e-09	4.65e-06	52.7273
20684	NA	KN150603.1	80767	80767	*	intergenic	NA	NA	NA	9.09e-16	7.6e-12	52.72
7394	NA	17	44662769	44662769	*	intergenic	NA	NA	NA	1.28e-10	1.61e-07	52.7181
17212	NA	5	3591835	3591835	*	intergenic	NA	NA	NA	4.18e-11	6.44e-08	52.6973
12249	NA	22	9978843	9978843	*	intergenic	NA	NA	NA	1.43e-09	1.19e-06	52.6578
16783	NA	4	10920843	10920843	*	intergenic	NA	NA	NA	2.4e-09	1.84e-06	52.6232
9826	NA	20	21375128	21375128	*	intergenic	NA	NA	NA	1.78e-10	2.13e-07	52.6154
10277	NA	20	40633548	40633548	*	intergenic	NA	NA	NA	9.32e-11	1.25e-07	52.5982
5305	NA	14	2403303	2403303	*	intergenic	NA	NA	NA	8.24e-13	2.45e-09	52.5696
12304	NA	22	10412030	10412030	*	intergenic	NA	NA	NA	6.39e-10	6.19e-07	52.509
5162	NA	14	1555078	1555078	*	intergenic	NA	NA	NA	2.02e-12	5.14e-09	52.507
2995	NA	10	35110864	35110864	*	intergenic	NA	NA	NA	3.56e-13	1.22e-09	52.5027
1998	NA	10	22622923	22622923	*	intergenic	NA	NA	NA	4.81e-12	1.06e-08	52.4887
2245	NA	10	25387374	25387374	*	intergenic	NA	NA	NA	1.08e-09	9.52e-07	52.4848
71	NA	1	4203276	4203276	*	intergenic	NA	NA	NA	1.33e-10	1.67e-07	52.4631
9612	NA	20	16432681	16432681	*	intergenic	NA	NA	NA	3.32e-09	2.39e-06	52.461
2589	NA	10	29712000	29712000	*	intergenic	NA	NA	NA	5.6e-12	1.2e-08	52.4473
5222	NA	14	2102739	2102739	*	intergenic	NA	NA	NA	1.33e-11	2.47e-08	52.4426
359	NA	1	8732402	8732402	*	intergenic	NA	NA	NA	2.69e-10	3e-07	52.4359
213	NA	1	6925737	6925737	*	intergenic	NA	NA	NA	7.22e-10	6.85e-07	52.4217
5301	NA	14	2403166	2403166	*	intergenic	NA	NA	NA	7.86e-13	2.35e-09	52.3487
3198	NA	10	38033211	38033211	*	intergenic	NA	NA	NA	1.84e-11	3.23e-08	52.3449
3302	NA	10	39387511	39387511	*	intergenic	NA	NA	NA	6.92e-10	6.6e-07	52.3262
3153	NA	10	37429528	37429528	*	intergenic	NA	NA	NA	2.44e-14	1.25e-10	52.3095
6127	NA	14	45402853	45402853	*	intergenic	NA	NA	NA	1.79e-12	4.62e-09	52.2676
6350	NA	14	50105445	50105445	*	intergenic	NA	NA	NA	1.18e-12	3.27e-09	52.2506
1214	NA	1	18036113	18036113	*	intergenic	NA	NA	NA	2.37e-11	4.01e-08	52.1858
17201	NA	5	3415268	3415268	*	intergenic	NA	NA	NA	3.93e-11	6.12e-08	52.1723
523	NA	1	10280581	10280581	*	intergenic	NA	NA	NA	3.78e-12	8.76e-09	52.1323
796	NA	1	12980686	12980686	*	intergenic	NA	NA	NA	4.26e-10	4.44e-07	52.1137
5163	NA	14	1561127	1561127	*	intergenic	NA	NA	NA	8.02e-11	1.11e-07	52.096
109	NA	1	5133955	5133955	*	intergenic	NA	NA	NA	2.42e-16	2.51e-12	52.039
12005	NA	21	43025798	43025798	*	intergenic	NA	NA	NA	4.61e-11	6.95e-08	52.0204
2332	NA	10	26185805	26185805	*	intergenic	NA	NA	NA	6.27e-12	1.31e-08	52.0202
963	NA	1	15853404	15853404	*	intergenic	NA	NA	NA	9.49e-11	1.27e-07	51.9713
2872	NA	10	33197508	33197508	*	intergenic	NA	NA	NA	1.5e-11	2.72e-08	51.8487
9926	NA	20	25325352	25325352	*	intergenic	NA	NA	NA	1.85e-09	1.48e-06	51.8382
439	NA	1	9352706	9352706	*	intergenic	NA	NA	NA	5.72e-10	5.65e-07	51.8182
12904	NA	23	3212615	3212615	*	intergenic	NA	NA	NA	5.66e-13	1.78e-09	51.8002
4013	NA	11	20882169	20882169	*	intergenic	NA	NA	NA	4.16e-11	6.41e-08	51.7807
1121	NA	1	17132292	17132292	*	intergenic	NA	NA	NA	1.07e-12	3.04e-09	51.746
12294	NA	22	10224838	10224838	*	intergenic	NA	NA	NA	7.2e-10	6.84e-07	51.7437
515	NA	1	10196050	10196050	*	intergenic	NA	NA	NA	3.27e-12	7.76e-09	51.6671
2300	NA	10	25944589	25944589	*	intergenic	NA	NA	NA	6.97e-11	9.89e-08	51.658
12724	NA	22	34661176	34661176	*	intergenic	NA	NA	NA	3.86e-11	6.03e-08	51.6574
41	NA	1	3570710	3570710	*	intergenic	NA	NA	NA	1.91e-16	2.05e-12	51.6484
39	NA	1	3560820	3560820	*	intergenic	NA	NA	NA	1.61e-15	1.25e-11	51.6327
2272	NA	10	25688101	25688101	*	intergenic	NA	NA	NA	1.5e-10	1.85e-07	51.6147
357	NA	1	8722608	8722608	*	intergenic	NA	NA	NA	2.6e-10	2.91e-07	51.6112
9611	NA	20	16428270	16428270	*	intergenic	NA	NA	NA	2.15e-10	2.5e-07	51.5922
4535	NA	12	868025	868025	*	intergenic	NA	NA	NA	1.26e-08	7.22e-06	51.5657
19130	NA	7	22236015	22236015	*	intergenic	NA	NA	NA	1.29e-09	1.1e-06	51.5385
20507	NA	KN149840.1	25205	25205	*	intergenic	NA	NA	NA	1.03e-10	1.36e-07	51.4946
13046	NA	23	6580848	6580848	*	intergenic	NA	NA	NA	1.62e-10	1.97e-07	51.4881
6264	NA	14	49065900	49065900	*	intergenic	NA	NA	NA	8.18e-11	1.13e-07	51.4533
1056	NA	1	16698192	16698192	*	intergenic	NA	NA	NA	1.13e-11	2.15e-08	51.4173
17216	NA	5	3718460	3718460	*	intergenic	NA	NA	NA	4.22e-12	9.59e-09	51.408
2294	NA	10	25895953	25895953	*	intergenic	NA	NA	NA	2.89e-10	3.19e-07	51.367
6246	NA	14	48789928	48789928	*	intergenic	NA	NA	NA	1.98e-14	1.04e-10	51.3087
20253	NA	9	38817792	38817792	*	intergenic	NA	NA	NA	1.05e-10	1.38e-07	51.2871
9821	NA	20	21351059	21351059	*	intergenic	NA	NA	NA	8.45e-09	5.19e-06	51.2714
758	NA	1	12497929	12497929	*	intergenic	NA	NA	NA	9.23e-10	8.38e-07	51.2712
1065	NA	1	16822441	16822441	*	intergenic	NA	NA	NA	6.44e-12	1.34e-08	51.2532
19629	NA	8	6624899	6624899	*	intergenic	NA	NA	NA	2.08e-11	3.59e-08	51.2378
5465	NA	14	7409575	7409575	*	intergenic	NA	NA	NA	1.24e-15	9.97e-12	51.1905
5506	NA	14	7975007	7975007	*	intergenic	NA	NA	NA	2.46e-13	8.95e-10	51.1628
3516	NA	11	14176131	14176131	*	intergenic	NA	NA	NA	1.92e-08	1.02e-05	51.1364
3293	NA	10	39298564	39298564	*	intergenic	NA	NA	NA	3.94e-09	2.74e-06	51.1262
5327	NA	14	2486013	2486013	*	intergenic	NA	NA	NA	1.87e-10	2.22e-07	51.126
9631	NA	20	16661230	16661230	*	intergenic	NA	NA	NA	1.4e-09	1.18e-06	51.123
12025	NA	21	45644464	45644464	*	intergenic	NA	NA	NA	3.7e-09	2.6e-06	51.1169
12808	NA	23	165612	165612	*	intergenic	NA	NA	NA	8.48e-12	1.67e-08	51.1141
14740	NA	24	15451845	15451845	*	intergenic	NA	NA	NA	1.32e-08	7.5e-06	51.0771
3678	NA	11	16629346	16629346	*	intergenic	NA	NA	NA	7.7e-10	7.23e-07	51.0753
1196	NA	1	17835114	17835114	*	intergenic	NA	NA	NA	9.3e-10	8.43e-07	51.0459
17233	NA	5	4434030	4434030	*	intergenic	NA	NA	NA	3.18e-10	3.46e-07	51.0448
8457	NA	19	39570729	39570729	*	intergenic	NA	NA	NA	1.51e-10	1.85e-07	51.0379
856	NA	1	13650705	13650705	*	intergenic	NA	NA	NA	3.75e-12	8.7e-09	50.9811
5171	NA	14	1653505	1653505	*	intergenic	NA	NA	NA	5.97e-10	5.87e-07	50.9607
3272	NA	10	39022801	39022801	*	intergenic	NA	NA	NA	9.12e-15	5.53e-11	50.9601
6382	NA	14	50436340	50436340	*	intergenic	NA	NA	NA	1.63e-09	1.33e-06	50.9455
3777	NA	11	18134526	18134526	*	intergenic	NA	NA	NA	1e-10	1.33e-07	50.9027
1824	NA	10	20382464	20382464	*	intergenic	NA	NA	NA	1.1e-10	1.43e-07	50.9014
9692	NA	20	19917783	19917783	*	intergenic	NA	NA	NA	6.36e-09	4.09e-06	50.8772
12533	NA	22	26899042	26899042	*	intergenic	NA	NA	NA	3.51e-13	1.21e-09	50.8602
19660	NA	8	7202879	7202879	*	intergenic	NA	NA	NA	2.37e-11	4e-08	50.8588
20687	NA	KN150603.1	93853	93853	*	intergenic	NA	NA	NA	1.51e-11	2.74e-08	50.829
8432	NA	19	38656093	38656093	*	intergenic	NA	NA	NA	7.68e-11	1.08e-07	50.8189
5161	NA	14	1480596	1480596	*	intergenic	NA	NA	NA	7.52e-10	7.08e-07	50.8085
2877	NA	10	33298269	33298269	*	intergenic	NA	NA	NA	6.29e-09	4.05e-06	50.8043
17915	NA	6	19099941	19099941	*	intergenic	NA	NA	NA	2.18e-10	2.52e-07	50.7579
2028	NA	10	22953968	22953968	*	intergenic	NA	NA	NA	3.96e-10	4.16e-07	50.7502
2001	NA	10	22628090	22628090	*	intergenic	NA	NA	NA	1.99e-10	2.33e-07	50.7388
20612	NA	KN150273.1	37351	37351	*	intergenic	NA	NA	NA	1.1e-12	3.11e-09	50.7343
6223	NA	14	48612079	48612079	*	intergenic	NA	NA	NA	4.19e-11	6.45e-08	50.7264
442	NA	1	9366983	9366983	*	intergenic	NA	NA	NA	8.01e-10	7.46e-07	50.7045
448	NA	1	9435413	9435413	*	intergenic	NA	NA	NA	1.94e-12	4.98e-09	50.6667
12938	NA	23	3834034	3834034	*	intergenic	NA	NA	NA	5.29e-12	1.15e-08	50.6349
1133	NA	1	17298771	17298771	*	intergenic	NA	NA	NA	8.75e-14	3.68e-10	50.6289
9628	NA	20	16631896	16631896	*	intergenic	NA	NA	NA	4.76e-08	2.19e-05	50.6266
2089	NA	10	23489265	23489265	*	intergenic	NA	NA	NA	2.96e-10	3.25e-07	50.625
8466	NA	19	39664027	39664027	*	intergenic	NA	NA	NA	6.27e-11	9.04e-08	50.5832
11816	NA	21	39991743	39991743	*	intergenic	NA	NA	NA	1.2e-14	6.94e-11	50.5747
9856	NA	20	21493811	21493811	*	intergenic	NA	NA	NA	2.1e-11	3.62e-08	50.5364
12937	NA	23	3833577	3833577	*	intergenic	NA	NA	NA	3.31e-09	2.38e-06	50.5291
15590	NA	24	34799816	34799816	*	intergenic	NA	NA	NA	2.28e-19	7.42e-15	50.5263
2776	NA	10	32123902	32123902	*	intergenic	NA	NA	NA	4.01e-11	6.22e-08	50.5246
12307	NA	22	10412062	10412062	*	intergenic	NA	NA	NA	1.83e-12	4.71e-09	50.5231
2098	NA	10	23626485	23626485	*	intergenic	NA	NA	NA	6.25e-09	4.03e-06	50.5102
17905	NA	6	18789433	18789433	*	intergenic	NA	NA	NA	2.21e-08	1.16e-05	50.4678
2355	NA	10	26452640	26452640	*	intergenic	NA	NA	NA	3.76e-09	2.64e-06	50.4567
20725	NA	KN150681.1	166464	166464	*	intergenic	NA	NA	NA	1.6e-09	1.31e-06	50.4525
20556	NA	KN150076.1	13261	13261	*	intergenic	NA	NA	NA	1.08e-09	9.54e-07	50.437
3303	NA	10	39433934	39433934	*	intergenic	NA	NA	NA	3.73e-10	3.95e-07	50.3942
11813	NA	21	39991687	39991687	*	intergenic	NA	NA	NA	3.12e-15	2.22e-11	50.3908
3223	NA	10	38358307	38358307	*	intergenic	NA	NA	NA	3.45e-12	8.09e-09	50.3861
6401	NA	14	50724069	50724069	*	intergenic	NA	NA	NA	9.37e-16	7.76e-12	50.3853
6234	NA	14	48703861	48703861	*	intergenic	NA	NA	NA	1.27e-10	1.61e-07	50.3704
826	NA	1	13218907	13218907	*	intergenic	NA	NA	NA	8.25e-10	7.62e-07	50.3589
12323	NA	22	11080707	11080707	*	intergenic	NA	NA	NA	7.58e-09	4.74e-06	50.3571
2190	NA	10	24771996	24771996	*	intergenic	NA	NA	NA	1.01e-08	6e-06	50.3529
414	NA	1	9168059	9168059	*	intergenic	NA	NA	NA	4.9e-10	4.97e-07	50.3299
17193	NA	5	3164786	3164786	*	intergenic	NA	NA	NA	1.66e-10	2.01e-07	50.319
96	NA	1	4990590	4990590	*	intergenic	NA	NA	NA	2.85e-09	2.11e-06	50.2749
107	NA	1	5058040	5058040	*	intergenic	NA	NA	NA	7.94e-12	1.58e-08	50.24
978	NA	1	16007876	16007876	*	intergenic	NA	NA	NA	5.33e-11	7.87e-08	50.2187
2246	NA	10	25387377	25387377	*	intergenic	NA	NA	NA	4.03e-09	2.8e-06	50.2034
9986	NA	20	32598289	32598289	*	intergenic	NA	NA	NA	3.2e-13	1.12e-09	50.2015
10140	NA	20	35322451	35322451	*	intergenic	NA	NA	NA	2.88e-09	2.13e-06	50.1974
1040	NA	1	16543636	16543636	*	intergenic	NA	NA	NA	4.76e-09	3.22e-06	50.1299
5318	NA	14	2440122	2440122	*	intergenic	NA	NA	NA	8.35e-10	7.7e-07	50.1208
20724	NA	KN150681.1	164328	164328	*	intergenic	NA	NA	NA	1.6e-10	1.95e-07	50.0947
2203	NA	10	24903555	24903555	*	intergenic	NA	NA	NA	2.54e-09	1.93e-06	50.0836
6402	NA	14	50726723	50726723	*	intergenic	NA	NA	NA	1.09e-09	9.59e-07	50.0801
8455	NA	19	39516961	39516961	*	intergenic	NA	NA	NA	4.46e-10	4.6e-07	50.0726
2116	NA	10	23872150	23872150	*	intergenic	NA	NA	NA	1.42e-09	1.19e-06	50.0306
18139	NA	6	26571337	26571337	*	intergenic	NA	NA	NA	7.43e-12	1.5e-08	50.025
1122	NA	1	17149371	17149371	*	intergenic	NA	NA	NA	4.08e-11	6.3e-08	50
6408	NA	14	50975932	50975932	*	intergenic	NA	NA	NA	7.81e-10	7.31e-07	49.9901
20686	NA	KN150603.1	92901	92901	*	intergenic	NA	NA	NA	4.11e-13	1.38e-09	49.9553
20679	NA	KN150603.1	27843	27843	*	intergenic	NA	NA	NA	1.48e-12	3.99e-09	49.9348
3294	NA	10	39298577	39298577	*	intergenic	NA	NA	NA	1.16e-08	6.74e-06	49.9341
514	NA	1	10162421	10162421	*	intergenic	NA	NA	NA	2.39e-10	2.71e-07	49.9326
2972	NA	10	34934638	34934638	*	intergenic	NA	NA	NA	8.31e-09	5.12e-06	49.9187
19645	NA	8	6841256	6841256	*	intergenic	NA	NA	NA	2.41e-13	8.79e-10	49.9001
8435	NA	19	38667300	38667300	*	intergenic	NA	NA	NA	1.16e-08	6.72e-06	49.8854
413	NA	1	9166668	9166668	*	intergenic	NA	NA	NA	9.55e-16	7.89e-12	49.8821
5182	NA	14	1797288	1797288	*	intergenic	NA	NA	NA	7.69e-10	7.22e-07	49.8737
20501	NA	KN149816.1	5247	5247	*	intergenic	NA	NA	NA	7.48e-10	7.05e-07	49.8701
16490	NA	3	48163435	48163435	*	intergenic	NA	NA	NA	2.48e-09	1.89e-06	49.8441
6233	NA	14	48693965	48693965	*	intergenic	NA	NA	NA	2.09e-10	2.44e-07	49.8246
27	NA	1	3420655	3420655	*	intergenic	NA	NA	NA	1.59e-15	1.24e-11	49.7883
20720	NA	KN150681.1	80765	80765	*	intergenic	NA	NA	NA	5.74e-10	5.67e-07	49.7651
6313	NA	14	49666976	49666976	*	intergenic	NA	NA	NA	1.75e-11	3.1e-08	49.7282
106	NA	1	5058013	5058013	*	intergenic	NA	NA	NA	9.83e-11	1.3e-07	49.7214
20726	NA	KN150681.1	179022	179022	*	intergenic	NA	NA	NA	2.35e-09	1.81e-06	49.7204
217	NA	1	6949218	6949218	*	intergenic	NA	NA	NA	1.88e-10	2.23e-07	49.7159
2682	NA	10	30913499	30913499	*	intergenic	NA	NA	NA	1.58e-11	2.84e-08	49.7059
9609	NA	20	16406551	16406551	*	intergenic	NA	NA	NA	5.66e-13	1.78e-09	49.7027
2933	NA	10	33887047	33887047	*	intergenic	NA	NA	NA	2.75e-09	2.05e-06	49.6997
2419	NA	10	26981549	26981549	*	intergenic	NA	NA	NA	2.96e-10	3.25e-07	49.6894
3039	NA	10	36012222	36012222	*	intergenic	NA	NA	NA	7.13e-08	3.06e-05	49.6454
6326	NA	14	49786169	49786169	*	intergenic	NA	NA	NA	7.3e-13	2.21e-09	49.6241
1799	NA	10	19865666	19865666	*	intergenic	NA	NA	NA	3e-09	2.2e-06	49.6078
3012	NA	10	35344762	35344762	*	intergenic	NA	NA	NA	9.35e-18	1.66e-13	49.6038
16474	NA	3	47412254	47412254	*	intergenic	NA	NA	NA	1.52e-12	4.07e-09	49.5495
849	NA	1	13535837	13535837	*	intergenic	NA	NA	NA	2.02e-09	1.59e-06	49.5283
1111	NA	1	17113678	17113678	*	intergenic	NA	NA	NA	3.81e-10	4.02e-07	49.524
1134	NA	1	17298789	17298789	*	intergenic	NA	NA	NA	5.46e-13	1.73e-09	49.5221
6395	NA	14	50689114	50689114	*	intergenic	NA	NA	NA	4.13e-12	9.43e-09	49.5163
10126	NA	20	34959809	34959809	*	intergenic	NA	NA	NA	3.64e-11	5.73e-08	49.4915
6358	NA	14	50162365	50162365	*	intergenic	NA	NA	NA	8.61e-11	1.17e-07	49.4619
2271	NA	10	25669157	25669157	*	intergenic	NA	NA	NA	4.68e-10	4.79e-07	49.4505
5322	NA	14	2440235	2440235	*	intergenic	NA	NA	NA	9.91e-09	5.92e-06	49.4447
214	NA	1	6925738	6925738	*	intergenic	NA	NA	NA	5.4e-09	3.57e-06	49.4402
11508	NA	21	36059051	36059051	*	intergenic	NA	NA	NA	1.21e-10	1.54e-07	49.4238
8472	NA	19	39747926	39747926	*	intergenic	NA	NA	NA	9.38e-13	2.72e-09	49.3785
6363	NA	14	50162455	50162455	*	intergenic	NA	NA	NA	5.7e-10	5.64e-07	49.3774
227	NA	1	7003324	7003324	*	intergenic	NA	NA	NA	2.33e-09	1.79e-06	49.3734
12305	NA	22	10412031	10412031	*	intergenic	NA	NA	NA	7.34e-12	1.49e-08	49.3708
9635	NA	20	16822134	16822134	*	intergenic	NA	NA	NA	8.62e-12	1.69e-08	49.3707
5488	NA	14	7697121	7697121	*	intergenic	NA	NA	NA	1.06e-12	3.02e-09	49.3671
1389	NA	1	50474908	50474908	*	intergenic	NA	NA	NA	5.21e-11	7.73e-08	49.355
10272	NA	20	40609093	40609093	*	intergenic	NA	NA	NA	4.13e-11	6.38e-08	49.3462
6317	NA	14	49680536	49680536	*	intergenic	NA	NA	NA	7.37e-13	2.22e-09	49.344
785	NA	1	12858808	12858808	*	intergenic	NA	NA	NA	4.83e-08	2.21e-05	49.3357
4463	NA	11	41969778	41969778	*	intergenic	NA	NA	NA	1.35e-08	7.65e-06	49.3355
8761	NA	19	46791919	46791919	*	intergenic	NA	NA	NA	5.62e-14	2.51e-10	49.3333
11240	NA	21	32706170	32706170	*	intergenic	NA	NA	NA	5.99e-11	8.67e-08	49.3237
20541	NA	KN150002.1	14429	14429	*	intergenic	NA	NA	NA	1.9e-11	3.32e-08	49.3054
12861	NA	23	2341546	2341546	*	intergenic	NA	NA	NA	3.6e-09	2.54e-06	49.301
6226	NA	14	48643538	48643538	*	intergenic	NA	NA	NA	1.11e-09	9.77e-07	49.3007
5489	NA	14	7761207	7761207	*	intergenic	NA	NA	NA	4.52e-13	1.48e-09	49.2958
2395	NA	10	26794872	26794872	*	intergenic	NA	NA	NA	7.89e-11	1.1e-07	49.2776
2026	NA	10	22943656	22943656	*	intergenic	NA	NA	NA	1.6e-09	1.31e-06	49.2704
15591	NA	24	34805955	34805955	*	intergenic	NA	NA	NA	1.83e-10	2.17e-07	49.268
165	NA	1	5784897	5784897	*	intergenic	NA	NA	NA	3.72e-08	1.78e-05	49.2352
3580	NA	11	15210226	15210226	*	intergenic	NA	NA	NA	1.05e-09	9.34e-07	49.2308
20464	NA	9	56784763	56784763	*	intergenic	NA	NA	NA	4.86e-09	3.27e-06	49.1903
794	NA	1	12971003	12971003	*	intergenic	NA	NA	NA	6.4e-11	9.21e-08	49.1769
1099	NA	1	16951650	16951650	*	intergenic	NA	NA	NA	8.98e-11	1.21e-07	49.1628
304	NA	1	8282848	8282848	*	intergenic	NA	NA	NA	2.27e-08	1.18e-05	49.1466
3720	NA	11	17323756	17323756	*	intergenic	NA	NA	NA	1.58e-09	1.3e-06	49.0615
6683	NA	16	579739	579739	*	intergenic	NA	NA	NA	4.2e-11	6.46e-08	49.0451
5354	NA	14	3182842	3182842	*	intergenic	NA	NA	NA	1.52e-09	1.26e-06	49.0444
2673	NA	10	30794495	30794495	*	intergenic	NA	NA	NA	8.45e-13	2.49e-09	49.03
6237	NA	14	48707835	48707835	*	intergenic	NA	NA	NA	1.18e-11	2.23e-08	48.9939
10038	NA	20	34093158	34093158	*	intergenic	NA	NA	NA	9.22e-10	8.38e-07	48.9927
5503	NA	14	7923830	7923830	*	intergenic	NA	NA	NA	2.7e-15	1.98e-11	48.9796
6687	NA	16	663959	663959	*	intergenic	NA	NA	NA	6.23e-16	5.63e-12	48.9681
12140	NA	22	7033084	7033084	*	intergenic	NA	NA	NA	1.44e-08	8.03e-06	48.9634
1207	NA	1	17965490	17965490	*	intergenic	NA	NA	NA	1.32e-09	1.12e-06	48.9316
18684	NA	6	43063409	43063409	*	intergenic	NA	NA	NA	2.69e-09	2.02e-06	48.9273
17266	NA	5	4887740	4887740	*	intergenic	NA	NA	NA	7.3e-09	4.59e-06	48.9235
20734	NA	KN150702.1	39430	39430	*	intergenic	NA	NA	NA	4.49e-09	3.06e-06	48.9119
8477	NA	19	39790953	39790953	*	intergenic	NA	NA	NA	2.55e-09	1.94e-06	48.8889
10557	NA	20	53591954	53591954	*	intergenic	NA	NA	NA	5.61e-09	3.69e-06	48.8852
668	NA	1	11611957	11611957	*	intergenic	NA	NA	NA	5.16e-12	1.13e-08	48.8657
44	NA	1	3592565	3592565	*	intergenic	NA	NA	NA	2.07e-14	1.08e-10	48.8636
11725	NA	21	38504469	38504469	*	intergenic	NA	NA	NA	6.25e-10	6.08e-07	48.8621
3585	NA	11	15332516	15332516	*	intergenic	NA	NA	NA	2.4e-11	4.04e-08	48.8436
67	NA	1	4042252	4042252	*	intergenic	NA	NA	NA	4.38e-09	3e-06	48.8304
2749	NA	10	31866426	31866426	*	intergenic	NA	NA	NA	1.34e-10	1.68e-07	48.823
13015	NA	23	5886286	5886286	*	intergenic	NA	NA	NA	1.15e-08	6.71e-06	48.8046
6932	NA	17	21089911	21089911	*	intergenic	NA	NA	NA	6.05e-09	3.92e-06	48.7993
8734	NA	19	46367398	46367398	*	intergenic	NA	NA	NA	1.75e-12	4.55e-09	48.7805
10496	NA	20	51574191	51574191	*	intergenic	NA	NA	NA	5.37e-11	7.93e-08	48.7736
12373	NA	22	13423621	13423621	*	intergenic	NA	NA	NA	2.1e-08	1.11e-05	48.7464
17194	NA	5	3215452	3215452	*	intergenic	NA	NA	NA	2.7e-10	3.01e-07	48.7396
15674	NA	24	36948990	36948990	*	intergenic	NA	NA	NA	7.03e-12	1.44e-08	48.7241
3828	NA	11	18501015	18501015	*	intergenic	NA	NA	NA	1.17e-12	3.26e-09	48.7236
19558	NA	7	69385285	69385285	*	intergenic	NA	NA	NA	3.78e-09	2.65e-06	48.7229
10239	NA	20	40140649	40140649	*	intergenic	NA	NA	NA	5.45e-10	5.43e-07	48.7154
6126	NA	14	45400179	45400179	*	intergenic	NA	NA	NA	3.3e-13	1.15e-09	48.7028
974	NA	1	15982357	15982357	*	intergenic	NA	NA	NA	2.76e-09	2.06e-06	48.6928
2085	NA	10	23440549	23440549	*	intergenic	NA	NA	NA	2.29e-10	2.62e-07	48.6858
1036	NA	1	16523938	16523938	*	intergenic	NA	NA	NA	3.4e-09	2.44e-06	48.6688
3046	NA	10	36109416	36109416	*	intergenic	NA	NA	NA	2.94e-15	2.12e-11	48.6685
16782	NA	4	10717392	10717392	*	intergenic	NA	NA	NA	1.21e-08	6.98e-06	48.657
799	NA	1	12987970	12987970	*	intergenic	NA	NA	NA	1.2e-10	1.54e-07	48.6539
10489	NA	20	51458994	51458994	*	intergenic	NA	NA	NA	1.61e-10	1.95e-07	48.653
10139	NA	20	35322450	35322450	*	intergenic	NA	NA	NA	4.85e-10	4.92e-07	48.6427
15404	NA	24	29279530	29279530	*	intergenic	NA	NA	NA	1.02e-09	9.11e-07	48.6408
1857	NA	10	20729887	20729887	*	intergenic	NA	NA	NA	8.05e-09	4.99e-06	48.6275
10263	NA	20	40530178	40530178	*	intergenic	NA	NA	NA	1.16e-11	2.21e-08	48.6264
1218	NA	1	18109620	18109620	*	intergenic	NA	NA	NA	8.12e-10	7.52e-07	48.6088
836	NA	1	13342219	13342219	*	intergenic	NA	NA	NA	2.1e-11	3.62e-08	48.5755
15587	NA	24	34742416	34742416	*	intergenic	NA	NA	NA	1.53e-15	1.2e-11	48.5746
4517	NA	12	541048	541048	*	intergenic	NA	NA	NA	2.17e-12	5.48e-09	48.5714
2013	NA	10	22765203	22765203	*	intergenic	NA	NA	NA	4.44e-11	6.76e-08	48.5679
11428	NA	21	35188205	35188205	*	intergenic	NA	NA	NA	1.28e-09	1.09e-06	48.5556
999	NA	1	16275504	16275504	*	intergenic	NA	NA	NA	2.17e-09	1.69e-06	48.547
9753	NA	20	20587315	20587315	*	intergenic	NA	NA	NA	1.04e-13	4.29e-10	48.5437
2741	NA	10	31794485	31794485	*	intergenic	NA	NA	NA	2.93e-08	1.47e-05	48.5195
17305	NA	5	7023249	7023249	*	intergenic	NA	NA	NA	5.64e-10	5.59e-07	48.5191
9793	NA	20	21036803	21036803	*	intergenic	NA	NA	NA	6.75e-13	2.07e-09	48.5145
2100	NA	10	23661392	23661392	*	intergenic	NA	NA	NA	1.32e-09	1.12e-06	48.514
14173	NA	24	7670301	7670301	*	intergenic	NA	NA	NA	3.13e-09	2.27e-06	48.505
17226	NA	5	3938068	3938068	*	intergenic	NA	NA	NA	5.24e-11	7.76e-08	48.4541
235	NA	1	7116335	7116335	*	intergenic	NA	NA	NA	4.12e-10	4.31e-07	48.4207
20591	NA	KN150207.1	114977	114977	*	intergenic	NA	NA	NA	4.08e-10	4.27e-07	48.4195
20452	NA	9	56433046	56433046	*	intergenic	NA	NA	NA	9.21e-08	3.8e-05	48.4127
93	NA	1	4916295	4916295	*	intergenic	NA	NA	NA	9.71e-09	5.82e-06	48.4015
1878	NA	10	21308319	21308319	*	intergenic	NA	NA	NA	2.8e-12	6.82e-09	48.3974
40	NA	1	3560903	3560903	*	intergenic	NA	NA	NA	7.65e-13	2.29e-09	48.3871
2564	NA	10	29376091	29376091	*	intergenic	NA	NA	NA	1.46e-08	8.12e-06	48.3821
5159	NA	14	1474003	1474003	*	intergenic	NA	NA	NA	3.97e-11	6.17e-08	48.3725
6297	NA	14	49531744	49531744	*	intergenic	NA	NA	NA	1.5e-09	1.24e-06	48.3696
20617	NA	KN150308.1	8917	8917	*	intergenic	NA	NA	NA	4.25e-12	9.64e-09	48.3678
614	NA	1	11123940	11123940	*	intergenic	NA	NA	NA	1.29e-09	1.1e-06	48.364
8474	NA	19	39781158	39781158	*	intergenic	NA	NA	NA	1.54e-07	5.8e-05	48.3077
2725	NA	10	31623401	31623401	*	intergenic	NA	NA	NA	2.25e-09	1.74e-06	48.2927
19178	NA	7	24015288	24015288	*	intergenic	NA	NA	NA	2.02e-10	2.37e-07	48.2828
5482	NA	14	7625141	7625141	*	intergenic	NA	NA	NA	8.56e-16	7.24e-12	48.2759
12360	NA	22	13270671	13270671	*	intergenic	NA	NA	NA	1.57e-08	8.61e-06	48.2654
14768	NA	24	15864344	15864344	*	intergenic	NA	NA	NA	9.47e-08	3.9e-05	48.2609
2275	NA	10	25751012	25751012	*	intergenic	NA	NA	NA	1.4e-09	1.18e-06	48.2527
2532	NA	10	27955399	27955399	*	intergenic	NA	NA	NA	1.56e-12	4.17e-09	48.2475
1870	NA	10	21133289	21133289	*	intergenic	NA	NA	NA	4.82e-09	3.25e-06	48.2452
3033	NA	10	35675771	35675771	*	intergenic	NA	NA	NA	5.15e-11	7.64e-08	48.2436
2917	NA	10	33724727	33724727	*	intergenic	NA	NA	NA	1.28e-09	1.09e-06	48.2098
2533	NA	10	27965882	27965882	*	intergenic	NA	NA	NA	6.29e-09	4.05e-06	48.183
2687	NA	10	30939504	30939504	*	intergenic	NA	NA	NA	2.31e-10	2.64e-07	48.1818
3600	NA	11	15457754	15457754	*	intergenic	NA	NA	NA	5.71e-09	3.74e-06	48.1801
6227	NA	14	48655876	48655876	*	intergenic	NA	NA	NA	1.2e-13	4.84e-10	48.1793
5487	NA	14	7684708	7684708	*	intergenic	NA	NA	NA	5.16e-14	2.34e-10	48.1481
110	NA	1	5134160	5134160	*	intergenic	NA	NA	NA	4.16e-13	1.39e-09	48.1381
108	NA	1	5058204	5058204	*	intergenic	NA	NA	NA	3.01e-12	7.26e-09	48.126
524	NA	1	10328218	10328218	*	intergenic	NA	NA	NA	1.63e-09	1.33e-06	48.1206
10057	NA	20	34315807	34315807	*	intergenic	NA	NA	NA	3.36e-08	1.64e-05	48.1176
1830	NA	10	20406283	20406283	*	intergenic	NA	NA	NA	7.93e-09	4.92e-06	48.1061
12963	NA	23	4390503	4390503	*	intergenic	NA	NA	NA	7.06e-11	9.99e-08	48.1025
2674	NA	10	30800166	30800166	*	intergenic	NA	NA	NA	4.51e-10	4.65e-07	48.0993
20630	NA	KN150388.1	21077	21077	*	intergenic	NA	NA	NA	1.68e-08	9.17e-06	48.0783
1884	NA	10	21484520	21484520	*	intergenic	NA	NA	NA	1.16e-07	4.62e-05	48.0769
2090	NA	10	23499729	23499729	*	intergenic	NA	NA	NA	2.1e-07	7.5e-05	48.0556
3978	NA	11	20261122	20261122	*	intergenic	NA	NA	NA	4.55e-08	2.11e-05	48.0519
9868	NA	20	21568616	21568616	*	intergenic	NA	NA	NA	3.48e-09	2.48e-06	48.0226
10191	NA	20	39274742	39274742	*	intergenic	NA	NA	NA	4.54e-08	2.1e-05	48.0183
2563	NA	10	29376067	29376067	*	intergenic	NA	NA	NA	7.28e-09	4.58e-06	48.0137
195	NA	1	6676041	6676041	*	intergenic	NA	NA	NA	3.19e-10	3.47e-07	47.9989
45	NA	1	3597700	3597700	*	intergenic	NA	NA	NA	2.43e-12	6.03e-09	47.9452
3193	NA	10	37975523	37975523	*	intergenic	NA	NA	NA	5.86e-11	8.53e-08	47.9357
20735	NA	KN150702.1	56386	56386	*	intergenic	NA	NA	NA	3.02e-09	2.22e-06	47.9287
23	NA	1	3333996	3333996	*	intergenic	NA	NA	NA	7.76e-15	4.82e-11	47.9167
1770	NA	10	19236055	19236055	*	intergenic	NA	NA	NA	1.17e-08	6.77e-06	47.9078
923	NA	1	15109042	15109042	*	intergenic	NA	NA	NA	1.65e-09	1.34e-06	47.9043
3133	NA	10	37169504	37169504	*	intergenic	NA	NA	NA	6.92e-12	1.42e-08	47.8896
805	NA	1	13026362	13026362	*	intergenic	NA	NA	NA	3.09e-09	2.25e-06	47.8777
774	NA	1	12720754	12720754	*	intergenic	NA	NA	NA	4.51e-10	4.65e-07	47.8715
1057	NA	1	16698348	16698348	*	intergenic	NA	NA	NA	1.53e-10	1.87e-07	47.8632
2237	NA	10	25300263	25300263	*	intergenic	NA	NA	NA	1.01e-09	9.05e-07	47.8336
1385	NA	1	50376244	50376244	*	intergenic	NA	NA	NA	5.99e-15	3.84e-11	47.8261
15601	NA	24	34940718	34940718	*	intergenic	NA	NA	NA	2.75e-10	3.06e-07	47.8175
2402	NA	10	26833802	26833802	*	intergenic	NA	NA	NA	3.83e-12	8.82e-09	47.8083
251	NA	1	7732856	7732856	*	intergenic	NA	NA	NA	1.75e-08	9.46e-06	47.7868
10212	NA	20	39742072	39742072	*	intergenic	NA	NA	NA	1.56e-08	8.6e-06	47.7854
18457	NA	6	39831854	39831854	*	intergenic	NA	NA	NA	1.63e-11	2.91e-08	47.7669
10285	NA	20	40699813	40699813	*	intergenic	NA	NA	NA	3.95e-17	5.54e-13	47.7564
1817	NA	10	20269294	20269294	*	intergenic	NA	NA	NA	1.91e-11	3.34e-08	47.7507
7322	NA	17	42460443	42460443	*	intergenic	NA	NA	NA	7.87e-11	1.1e-07	47.7412
1803	NA	10	19913705	19913705	*	intergenic	NA	NA	NA	3.35e-12	7.91e-09	47.7288
9807	NA	20	21217982	21217982	*	intergenic	NA	NA	NA	3.55e-09	2.52e-06	47.7243
303	NA	1	8276506	8276506	*	intergenic	NA	NA	NA	5.32e-08	2.4e-05	47.7206
2111	NA	10	23770911	23770911	*	intergenic	NA	NA	NA	4.56e-09	3.1e-06	47.6961
20103	NA	9	2869000	2869000	*	intergenic	NA	NA	NA	4.82e-09	3.25e-06	47.6946
3710	NA	11	17167942	17167942	*	intergenic	NA	NA	NA	2.85e-11	4.65e-08	47.6921
12852	NA	23	2162322	2162322	*	intergenic	NA	NA	NA	1.09e-10	1.42e-07	47.6914
12871	NA	23	2472398	2472398	*	intergenic	NA	NA	NA	1.19e-08	6.86e-06	47.6793
768	NA	1	12612670	12612670	*	intergenic	NA	NA	NA	2.56e-13	9.24e-10	47.6718
15643	NA	24	36407077	36407077	*	intergenic	NA	NA	NA	1.76e-09	1.42e-06	47.6517
2871	NA	10	33187954	33187954	*	intergenic	NA	NA	NA	1.49e-09	1.24e-06	47.635
17267	NA	5	4888039	4888039	*	intergenic	NA	NA	NA	6.25e-08	2.74e-05	47.6288
5509	NA	14	7977173	7977173	*	intergenic	NA	NA	NA	4.5e-11	6.83e-08	47.6213
5444	NA	14	6877642	6877642	*	intergenic	NA	NA	NA	4.67e-12	1.04e-08	47.619
11673	NA	21	37911336	37911336	*	intergenic	NA	NA	NA	1.48e-10	1.82e-07	47.5908
6411	NA	14	51054710	51054710	*	intergenic	NA	NA	NA	4.95e-09	3.32e-06	47.5818
10503	NA	20	51657145	51657145	*	intergenic	NA	NA	NA	7.34e-12	1.49e-08	47.5623
20525	NA	KN149930.1	75460	75460	*	intergenic	NA	NA	NA	9.79e-10	8.77e-07	47.5575
667	NA	1	11598115	11598115	*	intergenic	NA	NA	NA	1.25e-08	7.15e-06	47.5564
14767	NA	24	15864341	15864341	*	intergenic	NA	NA	NA	2.6e-07	8.98e-05	47.5556
19053	NA	7	21163481	21163481	*	intergenic	NA	NA	NA	2.53e-09	1.93e-06	47.5527
20646	NA	KN150474.1	114086	114086	*	intergenic	NA	NA	NA	2.2e-09	1.71e-06	47.5421
13756	NA	23	38228919	38228919	*	intergenic	NA	NA	NA	2.52e-09	1.92e-06	47.5362
6686	NA	16	663837	663837	*	intergenic	NA	NA	NA	4.32e-12	9.77e-09	47.5315
2197	NA	10	24842727	24842727	*	intergenic	NA	NA	NA	3.2e-12	7.62e-09	47.5108
3869	NA	11	18848470	18848470	*	intergenic	NA	NA	NA	4.48e-12	1e-08	47.5096
1228	NA	1	18177641	18177641	*	intergenic	NA	NA	NA	8.69e-10	7.97e-07	47.5
20515	NA	KN149902.1	13247	13247	*	intergenic	NA	NA	NA	1.54e-10	1.89e-07	47.4757
519	NA	1	10258975	10258975	*	intergenic	NA	NA	NA	8.78e-10	8.03e-07	47.4747
5220	NA	14	2080028	2080028	*	intergenic	NA	NA	NA	7.08e-14	3.05e-10	47.4671
249	NA	1	7679170	7679170	*	intergenic	NA	NA	NA	1.75e-08	9.49e-06	47.467
8795	NA	19	47760902	47760902	*	intergenic	NA	NA	NA	3.62e-10	3.86e-07	47.4545
1227	NA	1	18168123	18168123	*	intergenic	NA	NA	NA	3.1e-08	1.53e-05	47.451
5350	NA	14	2934491	2934491	*	intergenic	NA	NA	NA	8.14e-11	1.13e-07	47.4359
7960	NA	19	12104144	12104144	*	intergenic	NA	NA	NA	2.64e-11	4.35e-08	47.4251
766	NA	1	12597315	12597315	*	intergenic	NA	NA	NA	4.61e-08	2.13e-05	47.4206
14052	NA	24	4053712	4053712	*	intergenic	NA	NA	NA	5.1e-07	0.000157172	47.4173
6265	NA	14	49066431	49066431	*	intergenic	NA	NA	NA	1.29e-10	1.63e-07	47.4118
5899	NA	14	18113075	18113075	*	intergenic	NA	NA	NA	1.94e-12	4.98e-09	47.3684
7509	NA	18	11831854	11831854	*	intergenic	NA	NA	NA	6.5e-09	4.17e-06	47.3504
2897	NA	10	33559386	33559386	*	intergenic	NA	NA	NA	1.8e-09	1.45e-06	47.3494
11552	NA	21	36757452	36757452	*	intergenic	NA	NA	NA	4.2e-09	2.9e-06	47.3485
18278	NA	6	28963285	28963285	*	intergenic	NA	NA	NA	1.75e-09	1.41e-06	47.3272
7676	NA	18	44165326	44165326	*	intergenic	NA	NA	NA	2.14e-08	1.12e-05	47.3123
19263	NA	7	25116120	25116120	*	intergenic	NA	NA	NA	4.43e-10	4.58e-07	47.3016
12135	NA	22	6762421	6762421	*	intergenic	NA	NA	NA	2.18e-10	2.52e-07	47.2727
2822	NA	10	32652527	32652527	*	intergenic	NA	NA	NA	5.11e-10	5.14e-07	47.2637
12795	NA	22	38644059	38644059	*	intergenic	NA	NA	NA	3.04e-12	7.32e-09	47.2634
3301	NA	10	39387472	39387472	*	intergenic	NA	NA	NA	2.15e-08	1.13e-05	47.2593
5507	NA	14	7975058	7975058	*	intergenic	NA	NA	NA	8.7e-13	2.56e-09	47.2527
20478	NA	KN149724.1	11241	11241	*	intergenic	NA	NA	NA	6.89e-08	2.98e-05	47.2398
3032	NA	10	35675760	35675760	*	intergenic	NA	NA	NA	9.76e-11	1.3e-07	47.2319
20677	NA	KN150592.1	49604	49604	*	intergenic	NA	NA	NA	5.16e-17	6.95e-13	47.2256
8712	NA	19	45759052	45759052	*	intergenic	NA	NA	NA	2.07e-13	7.72e-10	47.2222
18515	NA	6	40623507	40623507	*	intergenic	NA	NA	NA	3.26e-07	0.000108389	47.2115
6266	NA	14	49069082	49069082	*	intergenic	NA	NA	NA	1.88e-12	4.83e-09	47.1899
12138	NA	22	6994525	6994525	*	intergenic	NA	NA	NA	1.06e-09	9.41e-07	47.1881
2244	NA	10	25387344	25387344	*	intergenic	NA	NA	NA	1.49e-07	5.66e-05	47.1594
827	NA	1	13250797	13250797	*	intergenic	NA	NA	NA	3.46e-08	1.68e-05	47.1591
1877	NA	10	21281012	21281012	*	intergenic	NA	NA	NA	2.4e-07	8.39e-05	47.1522
415	NA	1	9168070	9168070	*	intergenic	NA	NA	NA	5.9e-09	3.85e-06	47.1507
8688	NA	19	45202105	45202105	*	intergenic	NA	NA	NA	2.33e-13	8.56e-10	47.1264
263	NA	1	7979919	7979919	*	intergenic	NA	NA	NA	1.11e-12	3.15e-09	47.1259
12369	NA	22	13374673	13374673	*	intergenic	NA	NA	NA	3.16e-08	1.56e-05	47.1019
97	NA	1	5003700	5003700	*	intergenic	NA	NA	NA	4.84e-10	4.92e-07	47.0968
10287	NA	20	40734853	40734853	*	intergenic	NA	NA	NA	2.7e-10	3.01e-07	47.0869
12356	NA	22	13243047	13243047	*	intergenic	NA	NA	NA	6.2e-09	4e-06	47.0833
18403	NA	6	32534086	32534086	*	intergenic	NA	NA	NA	1.5e-10	1.85e-07	47.0821
1016	NA	1	16378654	16378654	*	intergenic	NA	NA	NA	1.5e-09	1.24e-06	47.079
5325	NA	14	2460056	2460056	*	intergenic	NA	NA	NA	5.51e-10	5.49e-07	47.0677
2010	NA	10	22713817	22713817	*	intergenic	NA	NA	NA	5.13e-08	2.33e-05	47.0588
2570	NA	10	29394947	29394947	*	intergenic	NA	NA	NA	8.19e-09	5.06e-06	47.0523
17192	NA	5	3164785	3164785	*	intergenic	NA	NA	NA	1.23e-11	2.32e-08	47.0522
1317	NA	1	48734938	48734938	*	intergenic	NA	NA	NA	6.06e-11	8.77e-08	47.0513
9824	NA	20	21363482	21363482	*	intergenic	NA	NA	NA	4.56e-09	3.1e-06	47.0506
282	NA	1	8108282	8108282	*	intergenic	NA	NA	NA	7.74e-09	4.83e-06	47.0478
18450	NA	6	39775874	39775874	*	intergenic	NA	NA	NA	1.14e-11	2.16e-08	47.0455
19692	NA	8	7676893	7676893	*	intergenic	NA	NA	NA	2.46e-11	4.11e-08	47.0428
15639	NA	24	36337402	36337402	*	intergenic	NA	NA	NA	3.56e-10	3.8e-07	47.0303
2654	NA	10	30598852	30598852	*	intergenic	NA	NA	NA	8.19e-10	7.57e-07	47.0238
12897	NA	23	3139191	3139191	*	intergenic	NA	NA	NA	4.74e-08	2.18e-05	47.0209
12251	NA	22	9978909	9978909	*	intergenic	NA	NA	NA	1.22e-10	1.56e-07	47.0109
18137	NA	6	26518958	26518958	*	intergenic	NA	NA	NA	8.11e-10	7.52e-07	47.0077
3779	NA	11	18134962	18134962	*	intergenic	NA	NA	NA	1.53e-09	1.27e-06	47
3805	NA	11	18328557	18328557	*	intergenic	NA	NA	NA	5.55e-09	3.65e-06	46.9792
2296	NA	10	25916069	25916069	*	intergenic	NA	NA	NA	4.69e-10	4.8e-07	46.9542
4030	NA	11	21125576	21125576	*	intergenic	NA	NA	NA	9.62e-09	5.78e-06	46.9462
6301	NA	14	49537886	49537886	*	intergenic	NA	NA	NA	1.19e-10	1.52e-07	46.9435
5508	NA	14	7975384	7975384	*	intergenic	NA	NA	NA	1.14e-13	4.63e-10	46.9388
1067	NA	1	16833020	16833020	*	intergenic	NA	NA	NA	9.89e-09	5.91e-06	46.9329
4525	NA	12	794029	794029	*	intergenic	NA	NA	NA	4.21e-11	6.46e-08	46.9322
6360	NA	14	50162375	50162375	*	intergenic	NA	NA	NA	4.84e-10	4.91e-07	46.922
1098	NA	1	16951546	16951546	*	intergenic	NA	NA	NA	1.41e-08	7.9e-06	46.9172
510	NA	1	10159454	10159454	*	intergenic	NA	NA	NA	2.36e-10	2.68e-07	46.9163
98	NA	1	5003791	5003791	*	intergenic	NA	NA	NA	3.69e-11	5.8e-08	46.9142
8478	NA	19	39848203	39848203	*	intergenic	NA	NA	NA	2.64e-09	1.99e-06	46.9086
3901	NA	11	19115579	19115579	*	intergenic	NA	NA	NA	1.08e-08	6.34e-06	46.9048
12869	NA	23	2451234	2451234	*	intergenic	NA	NA	NA	6.86e-10	6.56e-07	46.9038
20508	NA	KN149840.1	33282	33282	*	intergenic	NA	NA	NA	2.44e-10	2.76e-07	46.9012
829	NA	1	13259034	13259034	*	intergenic	NA	NA	NA	7.97e-08	3.36e-05	46.8889
20738	NA	KN150702.1	97980	97980	*	intergenic	NA	NA	NA	6.4e-07	0.00018924	46.8627
6256	NA	14	48931906	48931906	*	intergenic	NA	NA	NA	1.35e-10	1.68e-07	46.839
5898	NA	14	18113072	18113072	*	intergenic	NA	NA	NA	2.13e-12	5.39e-09	46.8354
61	NA	1	3894943	3894943	*	intergenic	NA	NA	NA	4.89e-11	7.3e-08	46.8345
509	NA	1	10159426	10159426	*	intergenic	NA	NA	NA	1.08e-10	1.41e-07	46.8296
747	NA	1	12463115	12463115	*	intergenic	NA	NA	NA	1.85e-09	1.47e-06	46.8248
6388	NA	14	50611816	50611816	*	intergenic	NA	NA	NA	7.4e-09	4.64e-06	46.8033
2561	NA	10	29326589	29326589	*	intergenic	NA	NA	NA	1.2e-08	6.9e-06	46.7949
19168	NA	7	23898155	23898155	*	intergenic	NA	NA	NA	1.47e-08	8.19e-06	46.7931
6359	NA	14	50162367	50162367	*	intergenic	NA	NA	NA	1.06e-09	9.38e-07	46.7856
347	NA	1	8648107	8648107	*	intergenic	NA	NA	NA	8.42e-10	7.75e-07	46.7842
215	NA	1	6930943	6930943	*	intergenic	NA	NA	NA	3.93e-08	1.87e-05	46.7831
19596	NA	8	5840372	5840372	*	intergenic	NA	NA	NA	3.97e-12	9.12e-09	46.748
16764	NA	4	10262217	10262217	*	intergenic	NA	NA	NA	3.47e-08	1.68e-05	46.7433
5418	NA	14	6195298	6195298	*	intergenic	NA	NA	NA	2.49e-09	1.9e-06	46.7325
17251	NA	5	4662903	4662903	*	intergenic	NA	NA	NA	1.19e-10	1.52e-07	46.73
1861	NA	10	20811821	20811821	*	intergenic	NA	NA	NA	1.37e-08	7.71e-06	46.7261
11510	NA	21	36063208	36063208	*	intergenic	NA	NA	NA	1.26e-10	1.6e-07	46.7014
20408	NA	9	55304182	55304182	*	intergenic	NA	NA	NA	2.46e-07	8.57e-05	46.6667
3778	NA	11	18134876	18134876	*	intergenic	NA	NA	NA	8.77e-10	8.03e-07	46.6523
20510	NA	KN149857.1	4805	4805	*	intergenic	NA	NA	NA	6.89e-10	6.58e-07	46.6513
12359	NA	22	13253681	13253681	*	intergenic	NA	NA	NA	2.63e-07	9.07e-05	46.645
6283	NA	14	49368261	49368261	*	intergenic	NA	NA	NA	3.2e-09	2.32e-06	46.6425
2574	NA	10	29427451	29427451	*	intergenic	NA	NA	NA	3.59e-09	2.54e-06	46.627
8689	NA	19	45205285	45205285	*	intergenic	NA	NA	NA	4.03e-19	1.2e-14	46.6165
2094	NA	10	23571051	23571051	*	intergenic	NA	NA	NA	1.04e-08	6.17e-06	46.5876
10294	NA	20	40879786	40879786	*	intergenic	NA	NA	NA	9.83e-11	1.3e-07	46.5859
6952	NA	17	21641757	21641757	*	intergenic	NA	NA	NA	7.47e-09	4.68e-06	46.5788
12139	NA	22	7032262	7032262	*	intergenic	NA	NA	NA	5.52e-08	2.47e-05	46.5718
11538	NA	21	36606591	36606591	*	intergenic	NA	NA	NA	1.5e-07	5.69e-05	46.5705
12276	NA	22	10129648	10129648	*	intergenic	NA	NA	NA	1.62e-07	6.05e-05	46.5611
5360	NA	14	3184698	3184698	*	intergenic	NA	NA	NA	1.2e-08	6.93e-06	46.5559
5516	NA	14	8095732	8095732	*	intergenic	NA	NA	NA	2.23e-13	8.23e-10	46.5517
15669	NA	24	36923275	36923275	*	intergenic	NA	NA	NA	1.68e-12	4.41e-09	46.5466
12900	NA	23	3158465	3158465	*	intergenic	NA	NA	NA	9.36e-09	5.64e-06	46.5461
8436	NA	19	38668975	38668975	*	intergenic	NA	NA	NA	2.98e-09	2.19e-06	46.5438
6567	NA	15	34154861	34154861	*	intergenic	NA	NA	NA	4.71e-10	4.81e-07	46.529
670	NA	1	11624122	11624122	*	intergenic	NA	NA	NA	1.15e-09	1e-06	46.5278
1205	NA	1	17949186	17949186	*	intergenic	NA	NA	NA	6.51e-10	6.28e-07	46.5201
11811	NA	21	39991643	39991643	*	intergenic	NA	NA	NA	3.16e-16	3.1e-12	46.5116
997	NA	1	16233603	16233603	*	intergenic	NA	NA	NA	1.46e-08	8.13e-06	46.4936
242	NA	1	7483256	7483256	*	intergenic	NA	NA	NA	6.23e-13	1.93e-09	46.4926
18149	NA	6	26854508	26854508	*	intergenic	NA	NA	NA	1.88e-09	1.5e-06	46.4914
11912	NA	21	41115049	41115049	*	intergenic	NA	NA	NA	7.5e-11	1.06e-07	46.4912
11609	NA	21	37293880	37293880	*	intergenic	NA	NA	NA	1.62e-08	8.89e-06	46.4712
769	NA	1	12616251	12616251	*	intergenic	NA	NA	NA	9.13e-11	1.23e-07	46.4622
19173	NA	7	23940862	23940862	*	intergenic	NA	NA	NA	5.15e-09	3.43e-06	46.4493
3582	NA	11	15223165	15223165	*	intergenic	NA	NA	NA	2.05e-13	7.67e-10	46.4401
2027	NA	10	22953133	22953133	*	intergenic	NA	NA	NA	3.8e-09	2.66e-06	46.4286
12756	NA	22	36927385	36927385	*	intergenic	NA	NA	NA	4.27e-10	4.44e-07	46.4274
17272	NA	5	4963001	4963001	*	intergenic	NA	NA	NA	5.59e-07	0.000169335	46.4115
1069	NA	1	16852578	16852578	*	intergenic	NA	NA	NA	1.45e-09	1.21e-06	46.4015
11812	NA	21	39991655	39991655	*	intergenic	NA	NA	NA	1.1e-13	4.52e-10	46.3945
2407	NA	10	26859810	26859810	*	intergenic	NA	NA	NA	5.05e-11	7.52e-08	46.3892
1976	NA	10	22379857	22379857	*	intergenic	NA	NA	NA	4.23e-08	1.98e-05	46.3711
750	NA	1	12470423	12470423	*	intergenic	NA	NA	NA	7.03e-09	4.45e-06	46.3683
10456	NA	20	49413417	49413417	*	intergenic	NA	NA	NA	1.13e-11	2.15e-08	46.3673
3676	NA	11	16604254	16604254	*	intergenic	NA	NA	NA	4.96e-10	5.02e-07	46.3659
1108	NA	1	17076444	17076444	*	intergenic	NA	NA	NA	2.77e-09	2.06e-06	46.3478
18243	NA	6	28123352	28123352	*	intergenic	NA	NA	NA	1.81e-08	9.77e-06	46.3333
2723	NA	10	31605326	31605326	*	intergenic	NA	NA	NA	1.42e-09	1.19e-06	46.3203
5302	NA	14	2403177	2403177	*	intergenic	NA	NA	NA	1.38e-10	1.72e-07	46.3123
457	NA	1	9494674	9494674	*	intergenic	NA	NA	NA	4.13e-10	4.31e-07	46.2879
3984	NA	11	20345004	20345004	*	intergenic	NA	NA	NA	4.43e-08	2.06e-05	46.2851
759	NA	1	12498683	12498683	*	intergenic	NA	NA	NA	4.09e-09	2.83e-06	46.266
1041	NA	1	16545994	16545994	*	intergenic	NA	NA	NA	4.86e-09	3.27e-06	46.2585
20483	NA	KN149771.1	8652	8652	*	intergenic	NA	NA	NA	6.82e-10	6.53e-07	46.252
9215	NA	2	30712284	30712284	*	intergenic	NA	NA	NA	6.52e-11	9.35e-08	46.251
5485	NA	14	7661696	7661696	*	intergenic	NA	NA	NA	1.53e-12	4.1e-09	46.25
12870	NA	23	2471813	2471813	*	intergenic	NA	NA	NA	1.25e-09	1.07e-06	46.2366
19951	NA	8	48575892	48575892	*	intergenic	NA	NA	NA	2.8e-09	2.08e-06	46.1916
20456	NA	9	56526738	56526738	*	intergenic	NA	NA	NA	1.21e-09	1.04e-06	46.1864
2898	NA	10	33595648	33595648	*	intergenic	NA	NA	NA	1.54e-07	5.78e-05	46.1816
2592	NA	10	29722756	29722756	*	intergenic	NA	NA	NA	1.3e-09	1.11e-06	46.1794
3143	NA	10	37265658	37265658	*	intergenic	NA	NA	NA	6.14e-09	3.97e-06	46.1654
11019	NA	21	28827565	28827565	*	intergenic	NA	NA	NA	1.41e-07	5.42e-05	46.1623
12222	NA	22	9891077	9891077	*	intergenic	NA	NA	NA	6.91e-09	4.39e-06	46.1614
4491	NA	12	13730	13730	*	intergenic	NA	NA	NA	1.76e-09	1.42e-06	46.1609
704	NA	1	12007008	12007008	*	intergenic	NA	NA	NA	2.38e-10	2.7e-07	46.1608
2406	NA	10	26858877	26858877	*	intergenic	NA	NA	NA	1.32e-10	1.66e-07	46.1581
6399	NA	14	50718786	50718786	*	intergenic	NA	NA	NA	1.68e-08	9.17e-06	46.1577
771	NA	1	12656906	12656906	*	intergenic	NA	NA	NA	1.14e-08	6.64e-06	46.1115
13310	NA	23	13915674	13915674	*	intergenic	NA	NA	NA	1.41e-07	5.4e-05	46.1083
3806	NA	11	18333072	18333072	*	intergenic	NA	NA	NA	2.49e-10	2.8e-07	46.1026
17261	NA	5	4806473	4806473	*	intergenic	NA	NA	NA	7.41e-08	3.16e-05	46.0851
91	NA	1	4888654	4888654	*	intergenic	NA	NA	NA	5.51e-08	2.47e-05	46.0843
15397	NA	24	29165800	29165800	*	intergenic	NA	NA	NA	1.1e-07	4.42e-05	46.0775
8465	NA	19	39661945	39661945	*	intergenic	NA	NA	NA	1.61e-10	1.96e-07	46.0765
9689	NA	20	19871898	19871898	*	intergenic	NA	NA	NA	8.54e-09	5.23e-06	46.0677
17265	NA	5	4868508	4868508	*	intergenic	NA	NA	NA	3.65e-08	1.75e-05	46.0345
20517	NA	KN149923.1	20610	20610	*	intergenic	NA	NA	NA	3.67e-10	3.9e-07	46.0306
1037	NA	1	16527555	16527555	*	intergenic	NA	NA	NA	9.35e-11	1.25e-07	46.0277
5441	NA	14	6832432	6832432	*	intergenic	NA	NA	NA	4.52e-18	9.14e-14	46.0177
862	NA	1	13826988	13826988	*	intergenic	NA	NA	NA	6.06e-10	5.93e-07	46.0067
12370	NA	22	13392294	13392294	*	intergenic	NA	NA	NA	2.54e-08	1.3e-05	46.005
9627	NA	20	16619545	16619545	*	intergenic	NA	NA	NA	2.66e-10	2.96e-07	45.9764
409	NA	1	9144070	9144070	*	intergenic	NA	NA	NA	8.25e-09	5.09e-06	45.963
6177	NA	14	46925839	46925839	*	intergenic	NA	NA	NA	3.8e-12	8.78e-09	45.9615
4609	NA	12	9156112	9156112	*	intergenic	NA	NA	NA	1.39e-07	5.32e-05	45.9534
20683	NA	KN150603.1	80665	80665	*	intergenic	NA	NA	NA	6.05e-10	5.93e-07	45.9447
1999	NA	10	22622982	22622982	*	intergenic	NA	NA	NA	2.07e-08	1.09e-05	45.9191
17269	NA	5	4910937	4910937	*	intergenic	NA	NA	NA	1.77e-09	1.43e-06	45.9146
7320	NA	17	42444478	42444478	*	intergenic	NA	NA	NA	6.28e-12	1.31e-08	45.911
10302	NA	20	40938202	40938202	*	intergenic	NA	NA	NA	2.13e-10	2.48e-07	45.8913
3259	NA	10	38764981	38764981	*	intergenic	NA	NA	NA	7.92e-11	1.1e-07	45.842
3894	NA	11	19110686	19110686	*	intergenic	NA	NA	NA	3.32e-10	3.59e-07	45.8356
674	NA	1	11670314	11670314	*	intergenic	NA	NA	NA	9.6e-09	5.77e-06	45.8289
8401	NA	19	38032850	38032850	*	intergenic	NA	NA	NA	6.46e-10	6.24e-07	45.8223
20482	NA	KN149771.1	8599	8599	*	intergenic	NA	NA	NA	5.95e-09	3.87e-06	45.8182
12092	NA	22	5843056	5843056	*	intergenic	NA	NA	NA	5.49e-09	3.62e-06	45.7931
6393	NA	14	50647851	50647851	*	intergenic	NA	NA	NA	2.3e-10	2.63e-07	45.7808
2196	NA	10	24835064	24835064	*	intergenic	NA	NA	NA	3.44e-08	1.67e-05	45.7692
20662	NA	KN150516.1	6557	6557	*	intergenic	NA	NA	NA	5.9e-13	1.85e-09	45.7644
3610	NA	11	15600633	15600633	*	intergenic	NA	NA	NA	4.31e-10	4.49e-07	45.7542
5319	NA	14	2440125	2440125	*	intergenic	NA	NA	NA	4.53e-08	2.1e-05	45.7533
15526	NA	24	32732280	32732280	*	intergenic	NA	NA	NA	1.58e-09	1.3e-06	45.749
7179	NA	17	39366453	39366453	*	intergenic	NA	NA	NA	9.24e-09	5.59e-06	45.7447
763	NA	1	12546241	12546241	*	intergenic	NA	NA	NA	3.88e-07	0.000125516	45.7428
10266	NA	20	40544707	40544707	*	intergenic	NA	NA	NA	1.05e-07	4.26e-05	45.7403
441	NA	1	9366000	9366000	*	intergenic	NA	NA	NA	5.32e-09	3.53e-06	45.7364
787	NA	1	12940034	12940034	*	intergenic	NA	NA	NA	2.43e-11	4.08e-08	45.7317
982	NA	1	16033388	16033388	*	intergenic	NA	NA	NA	8.92e-10	8.14e-07	45.7009
12425	NA	22	18140554	18140554	*	intergenic	NA	NA	NA	2.32e-07	8.16e-05	45.6614
15532	NA	24	32790225	32790225	*	intergenic	NA	NA	NA	2.66e-14	1.34e-10	45.6522
1094	NA	1	16941775	16941775	*	intergenic	NA	NA	NA	9.36e-09	5.64e-06	45.6452
968	NA	1	15926161	15926161	*	intergenic	NA	NA	NA	1.76e-10	2.1e-07	45.6443
1126	NA	1	17173499	17173499	*	intergenic	NA	NA	NA	3.44e-08	1.67e-05	45.6251
12105	NA	22	5988498	5988498	*	intergenic	NA	NA	NA	7.24e-08	3.1e-05	45.619
5154	NA	14	1049768	1049768	*	intergenic	NA	NA	NA	7.75e-12	1.55e-08	45.6134
6906	NA	17	20696382	20696382	*	intergenic	NA	NA	NA	1.28e-09	1.1e-06	45.5853
95	NA	1	4941654	4941654	*	intergenic	NA	NA	NA	2.53e-09	1.93e-06	45.5782
11685	NA	21	38128371	38128371	*	intergenic	NA	NA	NA	1.37e-10	1.71e-07	45.5668
8585	NA	19	42503797	42503797	*	intergenic	NA	NA	NA	7.89e-09	4.91e-06	45.5641
20685	NA	KN150603.1	87255	87255	*	intergenic	NA	NA	NA	8.84e-09	5.37e-06	45.5631
6348	NA	14	50059977	50059977	*	intergenic	NA	NA	NA	2.59e-08	1.32e-05	45.5493
8380	NA	19	36037363	36037363	*	intergenic	NA	NA	NA	3.48e-08	1.69e-05	45.5466
8443	NA	19	39376875	39376875	*	intergenic	NA	NA	NA	2.58e-09	1.95e-06	45.545
2005	NA	10	22656408	22656408	*	intergenic	NA	NA	NA	2.43e-09	1.86e-06	45.5399
20708	NA	KN150668.1	3100	3100	*	intergenic	NA	NA	NA	1.15e-09	1.01e-06	45.5311
20451	NA	9	56432484	56432484	*	intergenic	NA	NA	NA	4.03e-07	0.000129643	45.5199
1007	NA	1	16327061	16327061	*	intergenic	NA	NA	NA	5.5e-07	0.000167283	45.5197
3229	NA	10	38410425	38410425	*	intergenic	NA	NA	NA	1.2e-07	4.73e-05	45.5084
3781	NA	11	18148822	18148822	*	intergenic	NA	NA	NA	1.17e-07	4.65e-05	45.5065
20678	NA	KN150603.1	19235	19235	*	intergenic	NA	NA	NA	9.36e-11	1.25e-07	45.4884
828	NA	1	13252296	13252296	*	intergenic	NA	NA	NA	2.05e-08	1.08e-05	45.467
12250	NA	22	9978844	9978844	*	intergenic	NA	NA	NA	2.33e-11	3.94e-08	45.4622
7195	NA	17	39751859	39751859	*	intergenic	NA	NA	NA	2.63e-10	2.94e-07	45.4529
2778	NA	10	32182089	32182089	*	intergenic	NA	NA	NA	1.04e-09	9.22e-07	45.4478
752	NA	1	12478329	12478329	*	intergenic	NA	NA	NA	8.47e-09	5.2e-06	45.4124
19917	NA	8	46622950	46622950	*	intergenic	NA	NA	NA	1.33e-07	5.14e-05	45.4034
3188	NA	10	37848219	37848219	*	intergenic	NA	NA	NA	1.92e-11	3.35e-08	45.3957
1891	NA	10	21550468	21550468	*	intergenic	NA	NA	NA	5.51e-10	5.49e-07	45.3954
5445	NA	14	6886932	6886932	*	intergenic	NA	NA	NA	3.5e-12	8.19e-09	45.3871
15511	NA	24	32331875	32331875	*	intergenic	NA	NA	NA	3.39e-10	3.65e-07	45.365
5170	NA	14	1649820	1649820	*	intergenic	NA	NA	NA	9.32e-08	3.84e-05	45.3636
12371	NA	22	13403590	13403590	*	intergenic	NA	NA	NA	1.34e-08	7.6e-06	45.3394
18902	NA	7	825076	825076	*	intergenic	NA	NA	NA	6.29e-08	2.76e-05	45.3247
1970	NA	10	22339395	22339395	*	intergenic	NA	NA	NA	1.14e-08	6.67e-06	45.3035
11784	NA	21	39358726	39358726	*	intergenic	NA	NA	NA	3.24e-08	1.59e-05	45.2765
12133	NA	22	6746947	6746947	*	intergenic	NA	NA	NA	9.02e-11	1.22e-07	45.2703
12188	NA	22	8976413	8976413	*	intergenic	NA	NA	NA	1.3e-07	5.05e-05	45.2662
10267	NA	20	40555760	40555760	*	intergenic	NA	NA	NA	8.18e-08	3.44e-05	45.2619
10882	NA	21	25759206	25759206	*	intergenic	NA	NA	NA	8.18e-10	7.56e-07	45.258
10946	NA	21	27188887	27188887	*	intergenic	NA	NA	NA	1.32e-11	2.46e-08	45.2556
12945	NA	23	3911621	3911621	*	intergenic	NA	NA	NA	9.64e-09	5.78e-06	45.2525
18849	NA	6	52632526	52632526	*	intergenic	NA	NA	NA	1.03e-07	4.19e-05	45.2489
12088	NA	22	5617937	5617937	*	intergenic	NA	NA	NA	5.9e-09	3.85e-06	45.2121
8470	NA	19	39723408	39723408	*	intergenic	NA	NA	NA	1e-08	5.97e-06	45.2095
5519	NA	14	8113064	8113064	*	intergenic	NA	NA	NA	1.17e-12	3.26e-09	45.1923
3228	NA	10	38404476	38404476	*	intergenic	NA	NA	NA	3.11e-08	1.54e-05	45.188
10871	NA	21	25328182	25328182	*	intergenic	NA	NA	NA	9.76e-10	8.75e-07	45.1613
1216	NA	1	18095700	18095700	*	intergenic	NA	NA	NA	1.46e-07	5.57e-05	45.1543
8582	NA	19	42352809	42352809	*	intergenic	NA	NA	NA	1.58e-09	1.3e-06	45.1449
7965	NA	19	12104412	12104412	*	intergenic	NA	NA	NA	8.08e-08	3.4e-05	45.1398
2675	NA	10	30822732	30822732	*	intergenic	NA	NA	NA	2.36e-09	1.81e-06	45.1106
360	NA	1	8739036	8739036	*	intergenic	NA	NA	NA	1.08e-07	4.34e-05	45.0998
3214	NA	10	38249784	38249784	*	intergenic	NA	NA	NA	1.91e-08	1.02e-05	45.098
2356	NA	10	26460537	26460537	*	intergenic	NA	NA	NA	6.75e-08	2.93e-05	45.0963
70	NA	1	4188039	4188039	*	intergenic	NA	NA	NA	1.78e-07	6.55e-05	45.0952
17249	NA	5	4636225	4636225	*	intergenic	NA	NA	NA	5.42e-08	2.44e-05	45.0935
996	NA	1	16223652	16223652	*	intergenic	NA	NA	NA	1.13e-07	4.5e-05	45.0928
2360	NA	10	26497387	26497387	*	intergenic	NA	NA	NA	1.52e-08	8.42e-06	45.0827
20578	NA	KN150154.1	14882	14882	*	intergenic	NA	NA	NA	4.38e-08	2.04e-05	45.0739
12935	NA	23	3806536	3806536	*	intergenic	NA	NA	NA	3.12e-10	3.41e-07	45.0725
18883	NA	6	57243539	57243539	*	intergenic	NA	NA	NA	1.2e-07	4.72e-05	45.0656
20118	NA	9	4726531	4726531	*	intergenic	NA	NA	NA	1.66e-08	9.07e-06	45.0519
20717	NA	KN150681.1	67974	67974	*	intergenic	NA	NA	NA	1.07e-09	9.47e-07	45.0427
2002	NA	10	22631739	22631739	*	intergenic	NA	NA	NA	8.43e-09	5.18e-06	45.0093
3573	NA	11	15137763	15137763	*	intergenic	NA	NA	NA	2.81e-08	1.41e-05	45.0045
1107	NA	1	17049332	17049332	*	intergenic	NA	NA	NA	1.72e-08	9.3e-06	45
10282	NA	20	40685587	40685587	*	intergenic	NA	NA	NA	1.76e-09	1.42e-06	44.9967
6245	NA	14	48787926	48787926	*	intergenic	NA	NA	NA	3.08e-08	1.52e-05	44.9916
6229	NA	14	48670933	48670933	*	intergenic	NA	NA	NA	9.39e-10	8.48e-07	44.9816
2562	NA	10	29370204	29370204	*	intergenic	NA	NA	NA	1.12e-11	2.15e-08	44.9714
2424	NA	10	27067423	27067423	*	intergenic	NA	NA	NA	2.08e-07	7.46e-05	44.9713
6262	NA	14	49039393	49039393	*	intergenic	NA	NA	NA	6.24e-12	1.31e-08	44.9679
16788	NA	4	11169063	11169063	*	intergenic	NA	NA	NA	3.75e-08	1.79e-05	44.958
66	NA	1	4030354	4030354	*	intergenic	NA	NA	NA	1.13e-08	6.59e-06	44.9507
6230	NA	14	48672909	48672909	*	intergenic	NA	NA	NA	4.35e-13	1.43e-09	44.9395
13222	NA	23	12015456	12015456	*	intergenic	NA	NA	NA	2.67e-09	2.01e-06	44.9393
5439	NA	14	6802076	6802076	*	intergenic	NA	NA	NA	1.55e-10	1.89e-07	44.9275
5226	NA	14	2113583	2113583	*	intergenic	NA	NA	NA	2.22e-09	1.72e-06	44.9106
17255	NA	5	4758213	4758213	*	intergenic	NA	NA	NA	3.93e-08	1.86e-05	44.8916
1064	NA	1	16822440	16822440	*	intergenic	NA	NA	NA	7.08e-08	3.04e-05	44.8907
19624	NA	8	6483641	6483641	*	intergenic	NA	NA	NA	7.57e-09	4.74e-06	44.8637
6378	NA	14	50409603	50409603	*	intergenic	NA	NA	NA	6.8e-09	4.33e-06	44.8565
2777	NA	10	32158847	32158847	*	intergenic	NA	NA	NA	6.76e-07	0.000198129	44.8366
3186	NA	10	37811448	37811448	*	intergenic	NA	NA	NA	1.67e-09	1.36e-06	44.824
13443	NA	23	17956282	17956282	*	intergenic	NA	NA	NA	1.46e-08	8.16e-06	44.8141
2678	NA	10	30889745	30889745	*	intergenic	NA	NA	NA	1.34e-07	5.18e-05	44.8113
12580	NA	22	28583062	28583062	*	intergenic	NA	NA	NA	1.19e-08	6.86e-06	44.8061
12104	NA	22	5988490	5988490	*	intergenic	NA	NA	NA	6.64e-08	2.89e-05	44.8058
2189	NA	10	24761857	24761857	*	intergenic	NA	NA	NA	4.25e-09	2.92e-06	44.7899
20715	NA	KN150681.1	24617	24617	*	intergenic	NA	NA	NA	4.87e-08	2.23e-05	44.7802
5438	NA	14	6776745	6776745	*	intergenic	NA	NA	NA	1.43e-11	2.63e-08	44.7761
3219	NA	10	38324793	38324793	*	intergenic	NA	NA	NA	1.52e-08	8.4e-06	44.7659
19241	NA	7	24677213	24677213	*	intergenic	NA	NA	NA	5.54e-10	5.51e-07	44.765
1013	NA	1	16365493	16365493	*	intergenic	NA	NA	NA	4.2e-08	1.97e-05	44.7619
20573	NA	KN150129.1	56209	56209	*	intergenic	NA	NA	NA	4.64e-13	1.52e-09	44.7488
765	NA	1	12572133	12572133	*	intergenic	NA	NA	NA	2.74e-10	3.05e-07	44.7403
8781	NA	19	47051915	47051915	*	intergenic	NA	NA	NA	6.12e-13	1.9e-09	44.7368
4495	NA	12	99132	99132	*	intergenic	NA	NA	NA	2.96e-07	9.98e-05	44.7279
13887	NA	23	41829387	41829387	*	intergenic	NA	NA	NA	1.15e-10	1.48e-07	44.7013
8799	NA	19	48139466	48139466	*	intergenic	NA	NA	NA	2.51e-07	8.72e-05	44.6627
2122	NA	10	23910632	23910632	*	intergenic	NA	NA	NA	1.67e-10	2.02e-07	44.6529
1073	NA	1	16882815	16882815	*	intergenic	NA	NA	NA	1.86e-08	9.98e-06	44.6465
9515	NA	2	49776298	49776298	*	intergenic	NA	NA	NA	1.53e-08	8.43e-06	44.6024
20719	NA	KN150681.1	77943	77943	*	intergenic	NA	NA	NA	6.92e-11	9.82e-08	44.5838
10275	NA	20	40613450	40613450	*	intergenic	NA	NA	NA	2.98e-10	3.26e-07	44.5833
20647	NA	KN150474.1	114099	114099	*	intergenic	NA	NA	NA	2.18e-08	1.14e-05	44.5825
363	NA	1	8749978	8749978	*	intergenic	NA	NA	NA	1.67e-09	1.36e-06	44.572
6357	NA	14	50162362	50162362	*	intergenic	NA	NA	NA	5.76e-09	3.77e-06	44.5649
19551	NA	7	69217387	69217387	*	intergenic	NA	NA	NA	1.25e-09	1.08e-06	44.5618
1354	NA	1	49748631	49748631	*	intergenic	NA	NA	NA	1.56e-12	4.17e-09	44.5545
11620	NA	21	37435349	37435349	*	intergenic	NA	NA	NA	3.91e-10	4.11e-07	44.5513
2249	NA	10	25400018	25400018	*	intergenic	NA	NA	NA	4.71e-08	2.17e-05	44.5455
2106	NA	10	23694601	23694601	*	intergenic	NA	NA	NA	1.3e-09	1.11e-06	44.5445
3270	NA	10	39017976	39017976	*	intergenic	NA	NA	NA	7.13e-09	4.51e-06	44.5433
5136	NA	13	50706545	50706545	*	intergenic	NA	NA	NA	1.32e-07	5.12e-05	44.5426
7966	NA	19	12226882	12226882	*	intergenic	NA	NA	NA	1.69e-09	1.37e-06	44.5394
12898	NA	23	3154208	3154208	*	intergenic	NA	NA	NA	2.72e-09	2.03e-06	44.5306
1323	NA	1	48849922	48849922	*	intergenic	NA	NA	NA	9.73e-11	1.29e-07	44.5259
17549	NA	5	58180273	58180273	*	intergenic	NA	NA	NA	2.75e-07	9.39e-05	44.5153
15675	NA	24	36957114	36957114	*	intergenic	NA	NA	NA	5.31e-12	1.15e-08	44.5113
3667	NA	11	16415324	16415324	*	intergenic	NA	NA	NA	6.36e-10	6.17e-07	44.5044
3949	NA	11	19710539	19710539	*	intergenic	NA	NA	NA	8.44e-07	0.000237405	44.5032
20651	NA	KN150474.1	181258	181258	*	intergenic	NA	NA	NA	1.13e-10	1.46e-07	44.501
2530	NA	10	27939501	27939501	*	intergenic	NA	NA	NA	4.08e-09	2.83e-06	44.4984
7961	NA	19	12104145	12104145	*	intergenic	NA	NA	NA	3.21e-09	2.32e-06	44.4955
8321	NA	19	31278146	31278146	*	intergenic	NA	NA	NA	3.27e-09	2.36e-06	44.4932
20459	NA	9	56583893	56583893	*	intergenic	NA	NA	NA	2.46e-10	2.78e-07	44.4444
15685	NA	24	37190653	37190653	*	intergenic	NA	NA	NA	1.55e-09	1.28e-06	44.4349
8322	NA	19	31281389	31281389	*	intergenic	NA	NA	NA	9.31e-10	8.44e-07	44.4275
10506	NA	20	51667099	51667099	*	intergenic	NA	NA	NA	3.34e-07	0.000110428	44.3963
5333	NA	14	2543511	2543511	*	intergenic	NA	NA	NA	1.22e-08	7e-06	44.375
18692	NA	6	43202814	43202814	*	intergenic	NA	NA	NA	1.34e-09	1.14e-06	44.3669
1071	NA	1	16869442	16869442	*	intergenic	NA	NA	NA	1.28e-08	7.28e-06	44.3503
6204	NA	14	47576514	47576514	*	intergenic	NA	NA	NA	4.91e-07	0.000152446	44.3369
12932	NA	23	3777620	3777620	*	intergenic	NA	NA	NA	1.97e-08	1.05e-05	44.3368
18943	NA	7	12108165	12108165	*	intergenic	NA	NA	NA	1.78e-07	6.56e-05	44.332
1095	NA	1	16941776	16941776	*	intergenic	NA	NA	NA	2.3e-06	0.000542854	44.3292
48	NA	1	3620799	3620799	*	intergenic	NA	NA	NA	2.05e-11	3.54e-08	44.3051
17218	NA	5	3734595	3734595	*	intergenic	NA	NA	NA	6.33e-09	4.07e-06	44.3001
17123	NA	5	651247	651247	*	intergenic	NA	NA	NA	3.5e-07	0.000115122	44.278
19690	NA	8	7644997	7644997	*	intergenic	NA	NA	NA	4.75e-11	7.11e-08	44.26
17217	NA	5	3730312	3730312	*	intergenic	NA	NA	NA	4.55e-07	0.000143464	44.2542
5122	NA	13	49527617	49527617	*	intergenic	NA	NA	NA	2.31e-09	1.78e-06	44.246
744	NA	1	12406399	12406399	*	intergenic	NA	NA	NA	4.97e-09	3.33e-06	44.2337
2780	NA	10	32215082	32215082	*	intergenic	NA	NA	NA	2.94e-09	2.17e-06	44.2303
10530	NA	20	52458375	52458375	*	intergenic	NA	NA	NA	8.2e-09	5.06e-06	44.2253
506	NA	1	10148805	10148805	*	intergenic	NA	NA	NA	2.79e-09	2.07e-06	44.219
216	NA	1	6949107	6949107	*	intergenic	NA	NA	NA	6.3e-08	2.76e-05	44.2105
17259	NA	5	4777987	4777987	*	intergenic	NA	NA	NA	2.04e-08	1.08e-05	44.1868
2022	NA	10	22940335	22940335	*	intergenic	NA	NA	NA	3.88e-08	1.84e-05	44.1852
353	NA	1	8705629	8705629	*	intergenic	NA	NA	NA	1.29e-08	7.32e-06	44.1663
12943	NA	23	3883744	3883744	*	intergenic	NA	NA	NA	2.88e-08	1.44e-05	44.1645
9690	NA	20	19883961	19883961	*	intergenic	NA	NA	NA	1.05e-07	4.25e-05	44.1441
20527	NA	KN149930.1	91398	91398	*	intergenic	NA	NA	NA	5.46e-09	3.61e-06	44.139
516	NA	1	10219640	10219640	*	intergenic	NA	NA	NA	1.72e-07	6.37e-05	44.1376
5303	NA	14	2403285	2403285	*	intergenic	NA	NA	NA	9.39e-10	8.48e-07	44.1346
7503	NA	18	11696439	11696439	*	intergenic	NA	NA	NA	1.53e-07	5.78e-05	44.1258
8446	NA	19	39384286	39384286	*	intergenic	NA	NA	NA	5.12e-11	7.62e-08	44.1182
12552	NA	22	27927407	27927407	*	intergenic	NA	NA	NA	1.35e-09	1.14e-06	44.0934
2783	NA	10	32222418	32222418	*	intergenic	NA	NA	NA	1.73e-08	9.35e-06	44.0917
11203	NA	21	32210659	32210659	*	intergenic	NA	NA	NA	3.14e-09	2.28e-06	44.0643
3307	NA	10	39454702	39454702	*	intergenic	NA	NA	NA	5.25e-08	2.37e-05	44.0476
6023	NA	14	21684297	21684297	*	intergenic	NA	NA	NA	9.4e-13	2.73e-09	44.0432
17444	NA	5	17375717	17375717	*	intergenic	NA	NA	NA	6.26e-09	4.03e-06	44.0231
19274	NA	7	25304672	25304672	*	intergenic	NA	NA	NA	9.22e-08	3.8e-05	44.0123
4026	NA	11	21088196	21088196	*	intergenic	NA	NA	NA	7.35e-08	3.14e-05	44.0115
17277	NA	5	5001672	5001672	*	intergenic	NA	NA	NA	9.79e-08	4e-05	44.0081
495	NA	1	10001212	10001212	*	intergenic	NA	NA	NA	1.12e-07	4.48e-05	44.0034
5225	NA	14	2113560	2113560	*	intergenic	NA	NA	NA	3.07e-08	1.52e-05	44
2354	NA	10	26442747	26442747	*	intergenic	NA	NA	NA	1.11e-06	0.000297416	43.9977
7653	NA	18	42635623	42635623	*	intergenic	NA	NA	NA	4.92e-07	0.000152644	43.994
11476	NA	21	35646837	35646837	*	intergenic	NA	NA	NA	2.03e-09	1.6e-06	43.9803
8648	NA	19	43903473	43903473	*	intergenic	NA	NA	NA	8.08e-08	3.4e-05	43.9749
8540	NA	19	41259103	41259103	*	intergenic	NA	NA	NA	3.86e-09	2.7e-06	43.9665
446	NA	1	9416767	9416767	*	intergenic	NA	NA	NA	9.47e-10	8.53e-07	43.9565
6379	NA	14	50409611	50409611	*	intergenic	NA	NA	NA	8.93e-09	5.42e-06	43.9482
2165	NA	10	24622930	24622930	*	intergenic	NA	NA	NA	4.77e-07	0.000148947	43.9312
20303	NA	9	45814431	45814431	*	intergenic	NA	NA	NA	1.49e-08	8.27e-06	43.9286
924	NA	1	15109060	15109060	*	intergenic	NA	NA	NA	1.19e-08	6.88e-06	43.9255
10564	NA	20	53685470	53685470	*	intergenic	NA	NA	NA	7.68e-07	0.000220147	43.9189
8583	NA	19	42488441	42488441	*	intergenic	NA	NA	NA	3.3e-08	1.61e-05	43.9084
17163	NA	5	2066101	2066101	*	intergenic	NA	NA	NA	1.42e-09	1.19e-06	43.9004
2786	NA	10	32236021	32236021	*	intergenic	NA	NA	NA	4.56e-08	2.11e-05	43.8916
6391	NA	14	50634629	50634629	*	intergenic	NA	NA	NA	3.58e-20	1.59e-15	43.8816
3034	NA	10	35693122	35693122	*	intergenic	NA	NA	NA	3.75e-09	2.64e-06	43.8596
20455	NA	9	56525182	56525182	*	intergenic	NA	NA	NA	2.16e-07	7.68e-05	43.8505
1102	NA	1	16961358	16961358	*	intergenic	NA	NA	NA	1.19e-06	0.000315594	43.8462
10303	NA	20	40942769	40942769	*	intergenic	NA	NA	NA	1.34e-09	1.14e-06	43.8333
20109	NA	9	4181834	4181834	*	intergenic	NA	NA	NA	4.67e-08	2.16e-05	43.8131
2359	NA	10	26496950	26496950	*	intergenic	NA	NA	NA	3.85e-09	2.69e-06	43.8095
10691	NA	21	6108522	6108522	*	intergenic	NA	NA	NA	1.83e-08	9.85e-06	43.7934
4445	NA	11	41377658	41377658	*	intergenic	NA	NA	NA	7.55e-09	4.72e-06	43.7927
1311	NA	1	48721734	48721734	*	intergenic	NA	NA	NA	6.37e-10	6.17e-07	43.7922
3220	NA	10	38327773	38327773	*	intergenic	NA	NA	NA	4.3e-08	2.01e-05	43.7881
6327	NA	14	49810975	49810975	*	intergenic	NA	NA	NA	1.89e-09	1.51e-06	43.7873
12082	NA	22	5023194	5023194	*	intergenic	NA	NA	NA	2.97e-09	2.19e-06	43.7851
1215	NA	1	18041755	18041755	*	intergenic	NA	NA	NA	1.71e-09	1.39e-06	43.7804
8481	NA	19	39880386	39880386	*	intergenic	NA	NA	NA	1.06e-08	6.24e-06	43.771
2565	NA	10	29384043	29384043	*	intergenic	NA	NA	NA	2.77e-06	0.000633468	43.7607
8408	NA	19	38117580	38117580	*	intergenic	NA	NA	NA	9.6e-08	3.94e-05	43.7548
6336	NA	14	49943289	49943289	*	intergenic	NA	NA	NA	3e-08	1.49e-05	43.75
1132	NA	1	17251761	17251761	*	intergenic	NA	NA	NA	2.62e-08	1.33e-05	43.7247
18155	NA	6	26922529	26922529	*	intergenic	NA	NA	NA	1.1e-06	0.000296046	43.7234
2688	NA	10	30953166	30953166	*	intergenic	NA	NA	NA	2.25e-11	3.83e-08	43.7225
8586	NA	19	42534405	42534405	*	intergenic	NA	NA	NA	6.4e-10	6.19e-07	43.7187
11208	NA	21	32302190	32302190	*	intergenic	NA	NA	NA	1.66e-07	6.2e-05	43.7185
8407	NA	19	38104072	38104072	*	intergenic	NA	NA	NA	1.79e-08	9.64e-06	43.7157
20602	NA	KN150265.1	3676	3676	*	intergenic	NA	NA	NA	2.88e-11	4.68e-08	43.7143
10558	NA	20	53597690	53597690	*	intergenic	NA	NA	NA	2.41e-07	8.42e-05	43.7054
775	NA	1	12726674	12726674	*	intergenic	NA	NA	NA	1.76e-09	1.42e-06	43.6972
2117	NA	10	23879912	23879912	*	intergenic	NA	NA	NA	5.31e-08	2.4e-05	43.6674
6370	NA	14	50220071	50220071	*	intergenic	NA	NA	NA	3.25e-10	3.53e-07	43.6351
7657	NA	18	43499415	43499415	*	intergenic	NA	NA	NA	1.71e-07	6.34e-05	43.6239
4384	NA	11	40260922	40260922	*	intergenic	NA	NA	NA	3.23e-07	0.00010736	43.6189
11553	NA	21	36764640	36764640	*	intergenic	NA	NA	NA	1.61e-08	8.82e-06	43.6147
20444	NA	9	56278563	56278563	*	intergenic	NA	NA	NA	7.89e-09	4.91e-06	43.6092
15596	NA	24	34880241	34880241	*	intergenic	NA	NA	NA	2.24e-09	1.73e-06	43.6085
388	NA	1	9002952	9002952	*	intergenic	NA	NA	NA	3.02e-07	0.000101464	43.5897
1112	NA	1	17116160	17116160	*	intergenic	NA	NA	NA	4.52e-08	2.1e-05	43.5889
1774	NA	10	19279406	19279406	*	intergenic	NA	NA	NA	1.18e-08	6.84e-06	43.5762
11714	NA	21	38416728	38416728	*	intergenic	NA	NA	NA	2.27e-11	3.86e-08	43.5702
1063	NA	1	16809930	16809930	*	intergenic	NA	NA	NA	3.11e-07	0.000103876	43.5648
15753	NA	25	1563663	1563663	*	intergenic	NA	NA	NA	5.34e-09	3.53e-06	43.5573
6239	NA	14	48734384	48734384	*	intergenic	NA	NA	NA	2.52e-09	1.92e-06	43.5484
10502	NA	20	51624957	51624957	*	intergenic	NA	NA	NA	5.26e-09	3.49e-06	43.547
8797	NA	19	47845999	47845999	*	intergenic	NA	NA	NA	3.86e-07	0.000125156	43.5407
20460	NA	9	56583911	56583911	*	intergenic	NA	NA	NA	1.95e-10	2.3e-07	43.5302
1093	NA	1	16940630	16940630	*	intergenic	NA	NA	NA	9.89e-08	4.03e-05	43.5234
2752	NA	10	31904479	31904479	*	intergenic	NA	NA	NA	1.06e-09	9.41e-07	43.5203
20690	NA	KN150637.1	31707	31707	*	intergenic	NA	NA	NA	4.78e-09	3.23e-06	43.5185
19491	NA	7	65759510	65759510	*	intergenic	NA	NA	NA	9.16e-08	3.78e-05	43.51
6238	NA	14	48719508	48719508	*	intergenic	NA	NA	NA	4.06e-08	1.92e-05	43.5026
1945	NA	10	22002642	22002642	*	intergenic	NA	NA	NA	1.83e-07	6.72e-05	43.4977
804	NA	1	13024535	13024535	*	intergenic	NA	NA	NA	1.41e-08	7.89e-06	43.4948
10279	NA	20	40651011	40651011	*	intergenic	NA	NA	NA	1.07e-09	9.43e-07	43.4857
18189	NA	6	27296149	27296149	*	intergenic	NA	NA	NA	6.73e-10	6.46e-07	43.48
15589	NA	24	34772376	34772376	*	intergenic	NA	NA	NA	1.22e-12	3.38e-09	43.4783
1000	NA	1	16279348	16279348	*	intergenic	NA	NA	NA	1.01e-08	6.02e-06	43.4762
6356	NA	14	50162327	50162327	*	intergenic	NA	NA	NA	2.81e-08	1.42e-05	43.4553
1008	NA	1	16327153	16327153	*	intergenic	NA	NA	NA	1.02e-06	0.000276905	43.4524
3196	NA	10	38027314	38027314	*	intergenic	NA	NA	NA	7.92e-10	7.38e-07	43.4478
20520	NA	KN149930.1	40288	40288	*	intergenic	NA	NA	NA	2.86e-15	2.08e-11	43.4261
10238	NA	20	40122204	40122204	*	intergenic	NA	NA	NA	3.76e-07	0.000122269	43.4066
5818	NA	14	15994343	15994343	*	intergenic	NA	NA	NA	9.37e-15	5.65e-11	43.4041
12764	NA	22	37290882	37290882	*	intergenic	NA	NA	NA	1.32e-09	1.12e-06	43.4028
3222	NA	10	38356777	38356777	*	intergenic	NA	NA	NA	2.45e-08	1.26e-05	43.4026
2408	NA	10	26871026	26871026	*	intergenic	NA	NA	NA	1.81e-07	6.62e-05	43.3955
20462	NA	9	56597018	56597018	*	intergenic	NA	NA	NA	1.23e-06	0.000324056	43.3761
11211	NA	21	32320132	32320132	*	intergenic	NA	NA	NA	3.39e-10	3.65e-07	43.3566
18607	NA	6	42118298	42118298	*	intergenic	NA	NA	NA	4.88e-08	2.23e-05	43.3455
3723	NA	11	17378031	17378031	*	intergenic	NA	NA	NA	2.72e-09	2.03e-06	43.3306
20055	NA	8	50896990	50896990	*	intergenic	NA	NA	NA	3.85e-13	1.31e-09	43.3226
6236	NA	14	48706986	48706986	*	intergenic	NA	NA	NA	5.75e-09	3.76e-06	43.3178
12899	NA	23	3154257	3154257	*	intergenic	NA	NA	NA	4.93e-09	3.31e-06	43.3115
2528	NA	10	27910038	27910038	*	intergenic	NA	NA	NA	4.38e-10	4.54e-07	43.3029
19036	NA	7	20846388	20846388	*	intergenic	NA	NA	NA	1.02e-08	6.05e-06	43.2979
13003	NA	23	5748281	5748281	*	intergenic	NA	NA	NA	1.66e-08	9.08e-06	43.2903
11740	NA	21	38638176	38638176	*	intergenic	NA	NA	NA	8.76e-10	8.02e-07	43.29
17197	NA	5	3326102	3326102	*	intergenic	NA	NA	NA	2.2e-07	7.82e-05	43.2849
4423	NA	11	41023864	41023864	*	intergenic	NA	NA	NA	2.51e-06	0.0005849	43.2624
19051	NA	7	21111274	21111274	*	intergenic	NA	NA	NA	1.09e-08	6.39e-06	43.2559
11817	NA	21	39991771	39991771	*	intergenic	NA	NA	NA	1.49e-11	2.72e-08	43.2432
12054	NA	22	1750292	1750292	*	intergenic	NA	NA	NA	1.76e-09	1.42e-06	43.2298
4475	NA	11	43280669	43280669	*	intergenic	NA	NA	NA	4.53e-08	2.1e-05	43.1783
14739	NA	24	15451815	15451815	*	intergenic	NA	NA	NA	1.93e-07	7e-05	43.1602
573	NA	1	10752889	10752889	*	intergenic	NA	NA	NA	1.9e-08	1.01e-05	43.1457
2299	NA	10	25933281	25933281	*	intergenic	NA	NA	NA	5.22e-08	2.36e-05	43.1352
964	NA	1	15865164	15865164	*	intergenic	NA	NA	NA	3.22e-08	1.58e-05	43.1206
20506	NA	KN149840.1	25153	25153	*	intergenic	NA	NA	NA	4.46e-09	3.04e-06	43.1058
10909	NA	21	26500724	26500724	*	intergenic	NA	NA	NA	9.56e-07	0.00026332	43.0817
6362	NA	14	50162431	50162431	*	intergenic	NA	NA	NA	5.5e-08	2.47e-05	43.0759
2702	NA	10	31233325	31233325	*	intergenic	NA	NA	NA	2.71e-08	1.37e-05	43.0707
8691	NA	19	45266373	45266373	*	intergenic	NA	NA	NA	1.11e-10	1.45e-07	43.0556
4446	NA	11	41427363	41427363	*	intergenic	NA	NA	NA	3.48e-08	1.69e-05	43.0435
15665	NA	24	36750391	36750391	*	intergenic	NA	NA	NA	5.64e-07	0.000170639	43.0327
6085	NA	14	38954472	38954472	*	intergenic	NA	NA	NA	3.2e-07	0.000106539	43.0326
361	NA	1	8739037	8739037	*	intergenic	NA	NA	NA	2.48e-06	0.000577916	43.0145
10937	NA	21	27044276	27044276	*	intergenic	NA	NA	NA	5.12e-08	2.33e-05	43.0115
1006	NA	1	16320635	16320635	*	intergenic	NA	NA	NA	1.37e-08	7.74e-06	43.0108
65	NA	1	4026608	4026608	*	intergenic	NA	NA	NA	4.05e-06	0.00086442	43
20142	NA	9	21306783	21306783	*	intergenic	NA	NA	NA	2.85e-08	1.43e-05	42.991
572	NA	1	10752885	10752885	*	intergenic	NA	NA	NA	3.27e-08	1.6e-05	42.9901
13014	NA	23	5862889	5862889	*	intergenic	NA	NA	NA	5.08e-09	3.39e-06	42.9847
8760	NA	19	46789286	46789286	*	intergenic	NA	NA	NA	3.4e-14	1.65e-10	42.9825
2093	NA	10	23568825	23568825	*	intergenic	NA	NA	NA	2.7e-09	2.02e-06	42.9803
1548	NA	10	8633473	8633473	*	intergenic	NA	NA	NA	5.32e-07	0.000162552	42.9782
20654	NA	KN150474.1	304412	304412	*	intergenic	NA	NA	NA	2.49e-14	1.27e-10	42.9743
2423	NA	10	27060284	27060284	*	intergenic	NA	NA	NA	2.57e-08	1.31e-05	42.973
19318	NA	7	26239562	26239562	*	intergenic	NA	NA	NA	8.29e-07	0.000234117	42.9602
19560	NA	7	69407418	69407418	*	intergenic	NA	NA	NA	3.95e-07	0.000127548	42.9535
2750	NA	10	31887363	31887363	*	intergenic	NA	NA	NA	1.55e-08	8.52e-06	42.9381
12634	NA	22	30323215	30323215	*	intergenic	NA	NA	NA	8.86e-10	8.09e-07	42.9302
20120	NA	9	4976033	4976033	*	intergenic	NA	NA	NA	8.22e-09	5.07e-06	42.9293
8476	NA	19	39782827	39782827	*	intergenic	NA	NA	NA	1.57e-09	1.29e-06	42.9244
20518	NA	KN149925.1	9633	9633	*	intergenic	NA	NA	NA	9.71e-08	3.97e-05	42.9209
3271	NA	10	39022800	39022800	*	intergenic	NA	NA	NA	1.08e-08	6.33e-06	42.9112
12348	NA	22	12568958	12568958	*	intergenic	NA	NA	NA	2.32e-11	3.93e-08	42.9089
7769	NA	18	48573709	48573709	*	intergenic	NA	NA	NA	1.9e-06	0.000463289	42.895
848	NA	1	13504510	13504510	*	intergenic	NA	NA	NA	4.95e-09	3.32e-06	42.8859
3305	NA	10	39443908	39443908	*	intergenic	NA	NA	NA	6.8e-07	0.000199064	42.8767
2720	NA	10	31584538	31584538	*	intergenic	NA	NA	NA	1.5e-08	8.33e-06	42.864
18567	NA	6	41253453	41253453	*	intergenic	NA	NA	NA	3.35e-10	3.61e-07	42.8614
19652	NA	8	7053323	7053323	*	intergenic	NA	NA	NA	3.83e-08	1.82e-05	42.8571
3308	NA	10	39455023	39455023	*	intergenic	NA	NA	NA	1.52e-07	5.74e-05	42.8363
6178	NA	14	46926738	46926738	*	intergenic	NA	NA	NA	4.32e-09	2.97e-06	42.8205
2779	NA	10	32200095	32200095	*	intergenic	NA	NA	NA	3.38e-06	0.000745875	42.803
3566	NA	11	14887751	14887751	*	intergenic	NA	NA	NA	2.36e-09	1.81e-06	42.7962
16100	NA	3	26682793	26682793	*	intergenic	NA	NA	NA	1.4e-06	0.000359914	42.7928
18673	NA	6	43000536	43000536	*	intergenic	NA	NA	NA	7.4e-10	6.99e-07	42.7852
2199	NA	10	24843966	24843966	*	intergenic	NA	NA	NA	4.9e-07	0.000152286	42.7807
5453	NA	14	7055553	7055553	*	intergenic	NA	NA	NA	3e-09	2.2e-06	42.7761
18307	NA	6	29652765	29652765	*	intergenic	NA	NA	NA	4.35e-08	2.03e-05	42.7758
7046	NA	17	24108278	24108278	*	intergenic	NA	NA	NA	5.17e-09	3.44e-06	42.7754
761	NA	1	12528027	12528027	*	intergenic	NA	NA	NA	1.88e-08	1.01e-05	42.7662
8376	NA	19	35417016	35417016	*	intergenic	NA	NA	NA	1.08e-06	0.000290167	42.7525
20599	NA	KN150236.1	8432	8432	*	intergenic	NA	NA	NA	1.18e-09	1.02e-06	42.7352
5435	NA	14	6755399	6755399	*	intergenic	NA	NA	NA	1.04e-12	2.96e-09	42.7184
8445	NA	19	39384035	39384035	*	intergenic	NA	NA	NA	1.2e-08	6.93e-06	42.7083
12854	NA	23	2183191	2183191	*	intergenic	NA	NA	NA	1.5e-07	5.67e-05	42.6945
7246	NA	17	40854370	40854370	*	intergenic	NA	NA	NA	9.24e-07	0.000255613	42.6875
5368	NA	14	3627308	3627308	*	intergenic	NA	NA	NA	2.44e-07	8.52e-05	42.6781
2247	NA	10	25387389	25387389	*	intergenic	NA	NA	NA	5.41e-07	0.000164922	42.6754
11608	NA	21	37293877	37293877	*	intergenic	NA	NA	NA	3e-07	0.00010097	42.6698
570	NA	1	10740030	10740030	*	intergenic	NA	NA	NA	1.77e-07	6.51e-05	42.6479
15304	NA	24	24582979	24582979	*	intergenic	NA	NA	NA	2.56e-11	4.25e-08	42.6471
3732	NA	11	17558274	17558274	*	intergenic	NA	NA	NA	5.65e-09	3.71e-06	42.6426
3731	NA	11	17534019	17534019	*	intergenic	NA	NA	NA	2.54e-07	8.81e-05	42.6285
19302	NA	7	25748984	25748984	*	intergenic	NA	NA	NA	2.73e-09	2.04e-06	42.6282
9925	NA	20	25325255	25325255	*	intergenic	NA	NA	NA	4.89e-07	0.000152127	42.6245
13012	NA	23	5854586	5854586	*	intergenic	NA	NA	NA	3.12e-09	2.27e-06	42.5988
13684	NA	23	35641431	35641431	*	intergenic	NA	NA	NA	9.07e-07	0.000251899	42.5926
7391	NA	17	44086311	44086311	*	intergenic	NA	NA	NA	2.92e-09	2.16e-06	42.5897
4419	NA	11	40881820	40881820	*	intergenic	NA	NA	NA	2.1e-08	1.11e-05	42.5714
8830	NA	2	301022	301022	*	intergenic	NA	NA	NA	3.03e-08	1.5e-05	42.5652
494	NA	1	9919886	9919886	*	intergenic	NA	NA	NA	4.46e-07	0.000141024	42.5523
12209	NA	22	9746037	9746037	*	intergenic	NA	NA	NA	4.13e-07	0.000132298	42.5231
8409	NA	19	38152390	38152390	*	intergenic	NA	NA	NA	3.63e-07	0.000118612	42.5205
2422	NA	10	27049856	27049856	*	intergenic	NA	NA	NA	5.46e-07	0.00016614	42.5145
8406	NA	19	38087736	38087736	*	intergenic	NA	NA	NA	5.88e-08	2.6e-05	42.5008
3503	NA	11	13898981	13898981	*	intergenic	NA	NA	NA	9.78e-08	4e-05	42.4991
6349	NA	14	50066840	50066840	*	intergenic	NA	NA	NA	1.62e-09	1.33e-06	42.4811
16556	NA	3	54008981	54008981	*	intergenic	NA	NA	NA	1.18e-08	6.82e-06	42.474
3520	NA	11	14304778	14304778	*	intergenic	NA	NA	NA	3.37e-08	1.64e-05	42.4575
13625	NA	23	32464483	32464483	*	intergenic	NA	NA	NA	1.8e-08	9.7e-06	42.4528
12757	NA	22	36927398	36927398	*	intergenic	NA	NA	NA	1.32e-08	7.51e-06	42.4462
1600	NA	10	12871872	12871872	*	intergenic	NA	NA	NA	2.64e-07	9.09e-05	42.4394
7373	NA	17	43702935	43702935	*	intergenic	NA	NA	NA	8.26e-10	7.62e-07	42.4344
16808	NA	4	11647810	11647810	*	intergenic	NA	NA	NA	3.31e-07	0.000109731	42.4262
19492	NA	7	65940694	65940694	*	intergenic	NA	NA	NA	2.65e-08	1.35e-05	42.4091
2110	NA	10	23744416	23744416	*	intergenic	NA	NA	NA	1.7e-08	9.25e-06	42.4085
8444	NA	19	39383483	39383483	*	intergenic	NA	NA	NA	1.35e-07	5.19e-05	42.3948
10509	NA	20	51757280	51757280	*	intergenic	NA	NA	NA	4.62e-06	0.000964025	42.3895
7641	NA	18	41662270	41662270	*	intergenic	NA	NA	NA	5.41e-09	3.58e-06	42.3891
20727	NA	KN150681.1	196476	196476	*	intergenic	NA	NA	NA	1.13e-09	9.87e-07	42.3833
18065	NA	6	24269851	24269851	*	intergenic	NA	NA	NA	3.05e-08	1.51e-05	42.3734
2358	NA	10	26479229	26479229	*	intergenic	NA	NA	NA	1.14e-07	4.53e-05	42.3553
3448	NA	11	13007801	13007801	*	intergenic	NA	NA	NA	3.88e-08	1.84e-05	42.3526
19050	NA	7	21110239	21110239	*	intergenic	NA	NA	NA	9.22e-07	0.000255262	42.3469
6713	NA	16	2661397	2661397	*	intergenic	NA	NA	NA	2.68e-07	9.21e-05	42.3409
10594	NA	20	54247468	54247468	*	intergenic	NA	NA	NA	3.91e-13	1.33e-09	42.3077
9643	NA	20	17018577	17018577	*	intergenic	NA	NA	NA	1.17e-09	1.02e-06	42.2993
18500	NA	6	40411848	40411848	*	intergenic	NA	NA	NA	8.7e-08	3.62e-05	42.294
7603	NA	18	29433975	29433975	*	intergenic	NA	NA	NA	3.83e-07	0.000124196	42.2892
8453	NA	19	39485764	39485764	*	intergenic	NA	NA	NA	9.28e-08	3.83e-05	42.2858
1809	NA	10	19992363	19992363	*	intergenic	NA	NA	NA	8.59e-07	0.000240806	42.2844
18309	NA	6	29737481	29737481	*	intergenic	NA	NA	NA	4.11e-09	2.85e-06	42.2842
43	NA	1	3582521	3582521	*	intergenic	NA	NA	NA	1e-10	1.33e-07	42.2839
348	NA	1	8671533	8671533	*	intergenic	NA	NA	NA	4.83e-07	0.000150547	42.2727
12792	NA	22	38463614	38463614	*	intergenic	NA	NA	NA	1.04e-09	9.22e-07	42.2577
511	NA	1	10159605	10159605	*	intergenic	NA	NA	NA	5.57e-08	2.49e-05	42.2562
6240	NA	14	48734623	48734623	*	intergenic	NA	NA	NA	7.57e-07	0.000217534	42.2527
1876	NA	10	21251857	21251857	*	intergenic	NA	NA	NA	1.47e-08	8.16e-06	42.237
3827	NA	11	18494853	18494853	*	intergenic	NA	NA	NA	2.43e-08	1.25e-05	42.2367
4494	NA	12	56413	56413	*	intergenic	NA	NA	NA	6.07e-08	2.68e-05	42.2234
6312	NA	14	49666975	49666975	*	intergenic	NA	NA	NA	8.15e-09	5.04e-06	42.2222
3764	NA	11	17887375	17887375	*	intergenic	NA	NA	NA	1.09e-08	6.41e-06	42.2161
11289	NA	21	33718593	33718593	*	intergenic	NA	NA	NA	8.03e-11	1.11e-07	42.2066
12811	NA	23	315989	315989	*	intergenic	NA	NA	NA	3.95e-08	1.87e-05	42.2009
8463	NA	19	39625549	39625549	*	intergenic	NA	NA	NA	2.88e-09	2.13e-06	42.1981
18957	NA	7	12919730	12919730	*	intergenic	NA	NA	NA	6.58e-13	2.03e-09	42.1925
20491	NA	KN149789.1	708	708	*	intergenic	NA	NA	NA	2.09e-06	0.000503021	42.1892
1038	NA	1	16538759	16538759	*	intergenic	NA	NA	NA	3.3e-07	0.000109344	42.1677
1118	NA	1	17127470	17127470	*	intergenic	NA	NA	NA	3.93e-08	1.87e-05	42.1597
6375	NA	14	50294618	50294618	*	intergenic	NA	NA	NA	1.74e-07	6.42e-05	42.1569
3612	NA	11	15602855	15602855	*	intergenic	NA	NA	NA	2.55e-09	1.94e-06	42.1495
403	NA	1	9078354	9078354	*	intergenic	NA	NA	NA	5.52e-07	0.000167643	42.1132
8756	NA	19	46613812	46613812	*	intergenic	NA	NA	NA	4.68e-13	1.52e-09	42.1053
8405	NA	19	38078428	38078428	*	intergenic	NA	NA	NA	1.09e-07	4.36e-05	42.1017
4012	NA	11	20878173	20878173	*	intergenic	NA	NA	NA	6.75e-12	1.39e-08	42.1012
3298	NA	10	39347483	39347483	*	intergenic	NA	NA	NA	9.58e-09	5.76e-06	42.0996
3286	NA	10	39240953	39240953	*	intergenic	NA	NA	NA	2.12e-07	7.58e-05	42.0909
2270	NA	10	25668873	25668873	*	intergenic	NA	NA	NA	3e-07	0.000100982	42.09
3579	NA	11	15206425	15206425	*	intergenic	NA	NA	NA	3.04e-09	2.22e-06	42.0875
6175	NA	14	46869364	46869364	*	intergenic	NA	NA	NA	3.85e-09	2.69e-06	42.0803
980	NA	1	16022769	16022769	*	intergenic	NA	NA	NA	2.98e-07	0.000100602	42.0731
5504	NA	14	7927620	7927620	*	intergenic	NA	NA	NA	3.51e-10	3.76e-07	42.0658
11702	NA	21	38323830	38323830	*	intergenic	NA	NA	NA	3.71e-07	0.000120928	42.0654
941	NA	1	15519323	15519323	*	intergenic	NA	NA	NA	1.82e-08	9.81e-06	42.0619
11911	NA	21	41115033	41115033	*	intergenic	NA	NA	NA	1.34e-10	1.68e-07	42.058
3184	NA	10	37786919	37786919	*	intergenic	NA	NA	NA	8.19e-08	3.44e-05	42.0548
850	NA	1	13539762	13539762	*	intergenic	NA	NA	NA	2.09e-07	7.49e-05	42.054
12911	NA	23	3352839	3352839	*	intergenic	NA	NA	NA	1.15e-09	1.01e-06	42.0513
18013	NA	6	22570215	22570215	*	intergenic	NA	NA	NA	6.61e-08	2.88e-05	42.0507
12831	NA	23	1136883	1136883	*	intergenic	NA	NA	NA	6.05e-07	0.000180839	42.0476
4246	NA	11	32851980	32851980	*	intergenic	NA	NA	NA	4.59e-07	0.000144481	42.0463
1577	NA	10	11099516	11099516	*	intergenic	NA	NA	NA	5.06e-07	0.000156241	42.0462
2830	NA	10	32795302	32795302	*	intergenic	NA	NA	NA	6.71e-09	4.28e-06	42.0362
521	NA	1	10267439	10267439	*	intergenic	NA	NA	NA	4.75e-07	0.000148386	42.033
18636	NA	6	42516676	42516676	*	intergenic	NA	NA	NA	3.07e-07	0.000102954	42.0329
3782	NA	11	18154342	18154342	*	intergenic	NA	NA	NA	1.38e-08	7.77e-06	42.0249
12725	NA	22	34661177	34661177	*	intergenic	NA	NA	NA	4.67e-06	0.000972277	41.9894
5365	NA	14	3466315	3466315	*	intergenic	NA	NA	NA	8.96e-09	5.44e-06	41.9786
20712	NA	KN150672.1	78482	78482	*	intergenic	NA	NA	NA	1.84e-08	9.88e-06	41.967
11636	NA	21	37605970	37605970	*	intergenic	NA	NA	NA	1.49e-07	5.66e-05	41.9643
3290	NA	10	39246684	39246684	*	intergenic	NA	NA	NA	1.98e-09	1.56e-06	41.9549
3650	NA	11	16216176	16216176	*	intergenic	NA	NA	NA	1.02e-07	4.16e-05	41.953
[truncated: 20,965 more rows]
