# Supplementary material for: Associations Between Behavioral Effects of Bisphenol A and DNA Methylation in Zebrafish Embryos
Source: Front Genet. 2019 Mar 8;10:184. doi: 10.3389/fgene.2019.00184 (PMC6418038; doi:10.3389/fgene.2019.00184)
Supplement: Table S2 — DM genes for each significant KEGG pathway. [file Table_2.XLSX]

## Sheet: Sheet1
Phosphatidylinositol signaling system					VEGF signaling pathway					MAPK signaling pathway					Inositol phosphate metabolism
Ensembl ID	Entrezgene	Description	Gene Symbol		Ensembl ID	Entrezgene	Description	Gene Symbol		Ensembl ID	Entrezgene	Description	Gene Symbol		Ensembl ID	Entrezgene	Description	Gene Symbol
ENSDARG00000003250	394174	phosphatidylinositol-4,5-bisphosphate 3-kinase, catalytic subunit delta [Source:ZFIN;Acc:ZDB-GENE-040426-1128]	pik3cd		ENSDARG00000000857	65237	mitogen-activated protein kinase 14a [Source:ZFIN;Acc:ZDB-GENE-010202-2]	mapk14a		ENSDARG00000000796	431720	nuclear receptor subfamily 4, group A, member 1 [Source:ZFIN;Acc:ZDB-GENE-040704-11]	nr4a1		ENSDARG00000003250	394174	phosphatidylinositol-4,5-bisphosphate 3-kinase, catalytic subunit delta [Source:ZFIN;Acc:ZDB-GENE-040426-1128]	pik3cd
ENSDARG00000003776	560360	phosphatidylinositol-5-phosphate 4-kinase, type II, alpha a [Source:ZFIN;Acc:ZDB-GENE-080721-18]	pip4k2aa		ENSDARG00000002552	327321	mitogen-activated protein kinase-activated protein kinase 2a [Source:ZFIN;Acc:ZDB-GENE-030131-5532]	mapkapk2a		ENSDARG00000000857	65237	mitogen-activated protein kinase 14a [Source:ZFIN;Acc:ZDB-GENE-010202-2]	mapk14a		ENSDARG00000003776	560360	phosphatidylinositol-5-phosphate 4-kinase, type II, alpha a [Source:ZFIN;Acc:ZDB-GENE-080721-18]	pip4k2aa
ENSDARG00000006508	447840	phosphatidylinositol-4-phosphate 5-kinase, type I, beta b [Source:ZFIN;Acc:ZDB-GENE-040912-141]	pip5k1bb		ENSDARG00000003250	394174	phosphatidylinositol-4,5-bisphosphate 3-kinase, catalytic subunit delta [Source:ZFIN;Acc:ZDB-GENE-040426-1128]	pik3cd		ENSDARG00000001881	565158	calcium channel, voltage-dependent, beta 3a [Source:ZFIN;Acc:ZDB-GENE-060221-2]	cacnb3a		ENSDARG00000006508	447840	phosphatidylinositol-4-phosphate 5-kinase, type I, beta b [Source:ZFIN;Acc:ZDB-GENE-040912-141]	pip5k1bb
ENSDARG00000008310	322041	inositol hexakisphosphate kinase 2a [Source:ZFIN;Acc:ZDB-GENE-030131-760]	ip6k2a		ENSDARG00000004988	794574	protein phosphatase 3, catalytic subunit, alpha isozyme [Source:ZFIN;Acc:ZDB-GENE-091113-24]	ppp3ca		ENSDARG00000002552	327321	mitogen-activated protein kinase-activated protein kinase 2a [Source:ZFIN;Acc:ZDB-GENE-030131-5532]	mapkapk2a		ENSDARG00000010059	563019	inositol-trisphosphate 3-kinase B [Source:ZFIN;Acc:ZDB-GENE-041014-166]	itpkb
ENSDARG00000008723	100006675	protein kinase C, beta a [Source:ZFIN;Acc:ZDB-GENE-040426-1354]	prkcba		ENSDARG00000006409	557810	mitogen-activated protein kinase 12b [Source:ZFIN;Acc:ZDB-GENE-041210-123]	mapk12b		ENSDARG00000003375	406604	guanine nucleotide binding protein (G protein), gamma 12a [Source:ZFIN;Acc:ZDB-GENE-040426-2555]	gng12a		ENSDARG00000013881	564750	phosphatidylinositol 4-kinase type 2 beta [Source:ZFIN;Acc:ZDB-GENE-070112-990]	pi4k2b
ENSDARG00000010059	563019	inositol-trisphosphate 3-kinase B [Source:ZFIN;Acc:ZDB-GENE-041014-166]	itpkb		ENSDARG00000008107	325084	v-src avian sarcoma (Schmidt-Ruppin A-2) viral oncogene homolog [Source:ZFIN;Acc:ZDB-GENE-030131-3809]	src		ENSDARG00000004184	564518	neurofibromin 1b [Source:ZFIN;Acc:ZDB-GENE-091111-4]	nf1b		ENSDARG00000016794	327346	myotubularin related protein 6 [Source:ZFIN;Acc:ZDB-GENE-030131-5557]	mtmr6
ENSDARG00000013881	564750	phosphatidylinositol 4-kinase type 2 beta [Source:ZFIN;Acc:ZDB-GENE-070112-990]	pi4k2b		ENSDARG00000008723	100006675	protein kinase C, beta a [Source:ZFIN;Acc:ZDB-GENE-040426-1354]	prkcba		ENSDARG00000004988	794574	protein phosphatase 3, catalytic subunit, alpha isozyme [Source:ZFIN;Acc:ZDB-GENE-091113-24]	ppp3ca		ENSDARG00000022378	541517	myotubularin related protein 1b [Source:ZFIN;Acc:ZDB-GENE-050327-48]	mtmr1b
ENSDARG00000014439	553380	diacylglycerol kinase, zeta a [Source:ZFIN;Acc:ZDB-GENE-111104-3]	dgkza		ENSDARG00000017141	559087	phospholipase A2, group IVAb (cytosolic, calcium-dependent) [Source:ZFIN;Acc:ZDB-GENE-041014-325]	pla2g4ab		ENSDARG00000005482	557693	Rap guanine nucleotide exchange factor (GEF) 2 [Source:ZFIN;Acc:ZDB-GENE-030131-6959]	rapgef2		ENSDARG00000024642	492549	phosphatidylinositol-4-phosphate 5-kinase, type I, alpha, b [Source:ZFIN;Acc:ZDB-GENE-041111-123]	pip5k1ab
ENSDARG00000014655	567611	inositol 1,4,5-trisphosphate receptor, type 1a [Source:ZFIN;Acc:ZDB-GENE-070604-3]	itpr1a		ENSDARG00000017321	554230	kinase insert domain receptor (a type III receptor tyrosine kinase) [Source:ZFIN;Acc:ZDB-GENE-041001-112]	kdr		ENSDARG00000006409	557810	mitogen-activated protein kinase 12b [Source:ZFIN;Acc:ZDB-GENE-041210-123]	mapk12b		ENSDARG00000025011	337236	synaptojanin 1 [Source:ZFIN;Acc:ZDB-GENE-030131-9180]	synj1
ENSDARG00000016794	327346	myotubularin related protein 6 [Source:ZFIN;Acc:ZDB-GENE-030131-5557]	mtmr6		ENSDARG00000018060	404211	phosphoinositide-3-kinase, regulatory subunit 2 (beta) [Source:ZFIN;Acc:ZDB-GENE-040309-1]	pik3r2		ENSDARG00000006553	449660	related RAS viral (r-ras) oncogene homolog [Source:ZFIN;Acc:ZDB-GENE-041010-217]	rras		ENSDARG00000031020	373124	phosphatidylinositol-5-phosphate 4-kinase, type II, gamma a [Source:ZFIN;Acc:ZDB-GENE-030828-9]	pip4k2ca
ENSDARG00000018060	404211	phosphoinositide-3-kinase, regulatory subunit 2 (beta) [Source:ZFIN;Acc:ZDB-GENE-040309-1]	pik3r2		ENSDARG00000020795	795167	ras-related C3 botulinum toxin substrate 3b (rho family, small GTP binding protein Rac3) [Source:ZFIN;Acc:ZDB-GENE-080220-21]	rac3b		ENSDARG00000006566	405892	nemo-like kinase, type 1 [Source:ZFIN;Acc:ZDB-GENE-040701-1]	nlk1		ENSDARG00000037560	560881	myotubularin 1 [Source:ZFIN;Acc:ZDB-GENE-051113-128]	mtm1
ENSDARG00000019613	436662	inositol hexakisphosphate kinase 2b [Source:ZFIN;Acc:ZDB-GENE-040718-85]	ip6k2b		ENSDARG00000022254	393953	protein kinase C, beta b [Source:ZFIN;Acc:ZDB-GENE-040426-1178]	prkcbb		ENSDARG00000006978	559247	sterile alpha motif and leucine zipper containing kinase AZK [Source:ZFIN;Acc:ZDB-GENE-070912-386]	zak		ENSDARG00000038442	NA	phospholipase C, gamma 1 [Source:ZFIN;Acc:ZDB-GENE-030421-3]	plcg1
ENSDARG00000022254	393953	protein kinase C, beta b [Source:ZFIN;Acc:ZDB-GENE-040426-1178]	prkcbb		ENSDARG00000025106	550554	protein phosphatase 3, catalytic subunit, beta isozyme [Source:ZFIN;Acc:ZDB-GENE-050417-406]	ppp3cb		ENSDARG00000008398	170581	calcium channel, voltage-dependent, L type, alpha 1C subunit [Source:ZFIN;Acc:ZDB-GENE-020129-1]	cacna1c		ENSDARG00000044295	449831	phosphatidylinositol-4-phosphate 5-kinase, type I, beta a [Source:ZFIN;Acc:ZDB-GENE-041010-81]	pip5k1ba
ENSDARG00000022378	541517	myotubularin related protein 1b [Source:ZFIN;Acc:ZDB-GENE-050327-48]	mtmr1b		ENSDARG00000027552	360144	mitogen-activated protein kinase 1 [Source:ZFIN;Acc:ZDB-GENE-030722-2]	mapk1		ENSDARG00000008723	100006675	protein kinase C, beta a [Source:ZFIN;Acc:ZDB-GENE-040426-1354]	prkcba		ENSDARG00000056690	553750	myotubularin related protein 1a [Source:ZFIN;Acc:ZDB-GENE-050522-518]	mtmr1a
ENSDARG00000024642	492549	phosphatidylinositol-4-phosphate 5-kinase, type I, alpha, b [Source:ZFIN;Acc:ZDB-GENE-041111-123]	pip5k1ab		ENSDARG00000034409	100000252	phosphoinositide-3-kinase, regulatory subunit 3b (gamma) [Source:ZFIN;Acc:ZDB-GENE-040426-743]	pik3r3b		ENSDARG00000008867	321107	RAP1B, member of RAS oncogene family [Source:ZFIN;Acc:ZDB-GENE-030131-9662]	rap1b		ENSDARG00000058114	641570	inositol monophosphatase domain containing 1 [Source:ZFIN;Acc:ZDB-GENE-051127-23]	impad1
ENSDARG00000025011	337236	synaptojanin 1 [Source:ZFIN;Acc:ZDB-GENE-030131-9180]	synj1		ENSDARG00000038225	30380	neuroblastoma RAS viral (v-ras) oncogene homolog [Source:ZFIN;Acc:ZDB-GENE-990415-166]	nras		ENSDARG00000009493	568412	si:ch211-45c16.2 [Source:ZFIN;Acc:ZDB-GENE-081105-15]	MAP3K13		ENSDARG00000059123	555443	phospholipase C, delta 1a [Source:ZFIN;Acc:ZDB-GENE-071004-78]	plcd1a
ENSDARG00000031020	373124	phosphatidylinositol-5-phosphate 4-kinase, type II, gamma a [Source:ZFIN;Acc:ZDB-GENE-030828-9]	pip4k2ca		ENSDARG00000038442	NA	phospholipase C, gamma 1 [Source:ZFIN;Acc:ZDB-GENE-030421-3]	plcg1		ENSDARG00000011027	30705	fibroblast growth factor receptor 1a [Source:ZFIN;Acc:ZDB-GENE-980526-255]	fgfr1a		ENSDARG00000059642	323929	myotubularin related protein 14 [Source:ZFIN;Acc:ZDB-GENE-030131-2649]	mtmr14
ENSDARG00000034187	368217	calmodulin 1b [Source:ZFIN;Acc:ZDB-GENE-030804-2]	calm1b		ENSDARG00000039241	497384	protein kinase C, alpha [Source:ZFIN;Acc:ZDB-GENE-050208-100]	prkca		ENSDARG00000011545	394099	arrestin, beta 2b [Source:ZFIN;Acc:ZDB-GENE-040426-1332]	arrb2b		ENSDARG00000059960	100334231	phospholipase C, eta 2a [Source:ZFIN;Acc:ZDB-GENE-030131-6367]	plch2a
ENSDARG00000034409	100000252	phosphoinositide-3-kinase, regulatory subunit 3b (gamma) [Source:ZFIN;Acc:ZDB-GENE-040426-743]	pik3r3b		ENSDARG00000042021	30681	mitogen-activated protein kinase 12a [Source:ZFIN;Acc:ZDB-GENE-990415-257]	mapk12a		ENSDARG00000012553	415242	RAP1A, member of RAS oncogene family a [Source:ZFIN;Acc:ZDB-GENE-040625-167]	rap1aa		ENSDARG00000070412	559198	myotubularin related protein 7b [Source:ZFIN;Acc:ZDB-GENE-050913-66]	mtmr7b
ENSDARG00000035577	394161	CDP-diacylglycerol synthase (phosphatidate cytidylyltransferase) 2 [Source:ZFIN;Acc:ZDB-GENE-030717-4]	cds2		ENSDARG00000042090	100148818	si:ch73-55i23.1 [Source:ZFIN;Acc:ZDB-GENE-140106-38]	si:ch73-55i23.1		ENSDARG00000017141	559087	phospholipase A2, group IVAb (cytosolic, calcium-dependent) [Source:ZFIN;Acc:ZDB-GENE-041014-325]	pla2g4ab		ENSDARG00000070583	100148744	inositol-tetrakisphosphate 1-kinase b [Source:ZFIN;Acc:ZDB-GENE-131126-72]	itpk1b
ENSDARG00000037560	560881	myotubularin 1 [Source:ZFIN;Acc:ZDB-GENE-051113-128]	mtm1		ENSDARG00000044573	336839	cell division cycle 42 [Source:ZFIN;Acc:ZDB-GENE-030131-8783]	cdc42		ENSDARG00000018817	58118	brain-derived neurotrophic factor [Source:ZFIN;Acc:ZDB-GENE-000412-1]	bdnf		ENSDARG00000070686	404620	CDP-diacylglycerol--inositol 3-phosphatidyltransferase (phosphatidylinositol synthase) [Source:ZFIN;Acc:ZDB-GENE-040426-2536]	cdipt
ENSDARG00000038442	NA	phospholipase C, gamma 1 [Source:ZFIN;Acc:ZDB-GENE-030421-3]	plcg1		ENSDARG00000057456	565241	protein phosphatase 3, catalytic subunit, gamma isozyme, b [Source:ZFIN;Acc:ZDB-GENE-070112-1102]	ppp3ccb		ENSDARG00000018820	570288	filamin C, gamma b (actin binding protein 280) [Source:ZFIN;Acc:ZDB-GENE-041008-175]	flncb		ENSDARG00000074283	559103	inositol polyphosphate-5-phosphatase D [Source:ZFIN;Acc:ZDB-GENE-100922-30]	inpp5d
ENSDARG00000039241	497384	protein kinase C, alpha [Source:ZFIN;Acc:ZDB-GENE-050208-100]	prkca		ENSDARG00000062080	562011	SHC (Src homology 2 domain containing) transforming protein 2 [Source:ZFIN;Acc:ZDB-GENE-050208-666]	shc2		ENSDARG00000020795	795167	ras-related C3 botulinum toxin substrate 3b (rho family, small GTP binding protein Rac3) [Source:ZFIN;Acc:ZDB-GENE-080220-21]	rac3b		ENSDARG00000076001	798876	phosphatidylinositol-4-phosphate 5-kinase, type I, gamma a [Source:ZFIN;Acc:ZDB-GENE-050208-358]	pip5k1ca
ENSDARG00000044295	449831	phosphatidylinositol-4-phosphate 5-kinase, type I, beta a [Source:ZFIN;Acc:ZDB-GENE-041010-81]	pip5k1ba		ENSDARG00000068918	100002225	mitogen-activated protein kinase kinase 2b [Source:ZFIN;Acc:ZDB-GENE-080219-34]	map2k2b		ENSDARG00000022254	393953	protein kinase C, beta b [Source:ZFIN;Acc:ZDB-GENE-040426-1178]	prkcbb		ENSDARG00000078618	566188	inositol polyphosphate-5-phosphatase Kb [Source:ZFIN;Acc:ZDB-GENE-100408-3]	inpp5kb
ENSDARG00000056690	553750	myotubularin related protein 1a [Source:ZFIN;Acc:ZDB-GENE-050522-518]	mtmr1a		ENSDARG00000069360	447814	protein phosphatase 3 (formerly 2B), regulatory s1ubunit B, alpha isoform, b [Source:ZFIN;Acc:ZDB-GENE-040912-18]	ppp3r1b		ENSDARG00000024844	30467	myc associated factor X [Source:ZFIN;Acc:ZDB-GENE-990415-152]	max		ENSDARG00000079253	NA	phospholipase C, eta 1 [Source:ZFIN;Acc:ZDB-GENE-060503-398]	plch1
ENSDARG00000058114	641570	inositol monophosphatase domain containing 1 [Source:ZFIN;Acc:ZDB-GENE-051127-23]	impad1		ENSDARG00000087205	100149794	v-akt murine thymoma viral oncogene homolog 3b [Source:ZFIN;Acc:ZDB-GENE-110309-3]	akt3b		ENSDARG00000025106	550554	protein phosphatase 3, catalytic subunit, beta isozyme [Source:ZFIN;Acc:ZDB-GENE-050417-406]	ppp3cb		ENSDARG00000087921	568288	phospholipase C, epsilon 1 [Source:ZFIN;Acc:ZDB-GENE-061212-4]	plce1
ENSDARG00000059123	555443	phospholipase C, delta 1a [Source:ZFIN;Acc:ZDB-GENE-071004-78]	plcd1a		ENSDARG00000092659	564337	protein phosphatase 3, regulatory subunit B, alpha a [Source:ZFIN;Acc:ZDB-GENE-081113-3]	ppp3r1a		ENSDARG00000027552	360144	mitogen-activated protein kinase 1 [Source:ZFIN;Acc:ZDB-GENE-030722-2]	mapk1		ENSDARG00000098201	393838	myotubularin related protein 3 [Source:ZFIN;Acc:ZDB-GENE-091204-465]	mtmr3
ENSDARG00000059642	323929	myotubularin related protein 14 [Source:ZFIN;Acc:ZDB-GENE-030131-2649]	mtmr14		ENSDARG00000096415	30716	Raf-1 proto-oncogene, serine/threonine kinase a [Source:ZFIN;Acc:ZDB-GENE-990415-41]	raf1a		ENSDARG00000027957	777735	fibroblast growth factor 12a [Source:ZFIN;Acc:ZDB-GENE-050221-6]	fgf12a		ENSDARG00000099563	100037338	inositol polyphosphate-5-phosphatase Ka [Source:ZFIN;Acc:ZDB-GENE-070410-101]	inpp5ka
ENSDARG00000070412	559198	myotubularin related protein 7b [Source:ZFIN;Acc:ZDB-GENE-050913-66]	mtmr7b		ENSDARG00000099841	100333967	si:ch73-374l24.1 [Source:ZFIN;Acc:ZDB-GENE-141216-6]	PRKCA (1 of many)		ENSDARG00000029457	570683	calcium channel, voltage-dependent, L type, alpha 1S subunit, a [Source:ZFIN;Acc:ZDB-GENE-090514-1]	cacna1sa		ENSDARG00000101246	393584	myotubularin related protein 4 [Source:ZFIN;Acc:ZDB-GENE-040426-1208]	mtmr4
ENSDARG00000070583	100148744	inositol-tetrakisphosphate 1-kinase b [Source:ZFIN;Acc:ZDB-GENE-131126-72]	itpk1b		ENSDARG00000100927	100333254	nuclear factor of activated T-cells 2 [Source:HGNC Symbol;Acc:HGNC:7776]	NFATC2 (1 of many)		ENSDARG00000029764	30575	myocyte enhancer factor 2ca [Source:ZFIN;Acc:ZDB-GENE-980526-253]	mef2ca		ENSDARG00000103683	NA	inositol polyphosphate-5-phosphatase B [Source:ZFIN;Acc:ZDB-GENE-110411-228]	inpp5b
ENSDARG00000070686	404620	CDP-diacylglycerol--inositol 3-phosphatidyltransferase (phosphatidylinositol synthase) [Source:ZFIN;Acc:ZDB-GENE-040426-2536]	cdipt		ENSDARG00000102762	323588	phosphoinositide-3-kinase, regulatory subunit 5 [Source:ZFIN;Acc:ZDB-GENE-030131-2308]	pik3r5		ENSDARG00000034541	30739	transforming growth factor beta receptor 2b [Source:ZFIN;Acc:ZDB-GENE-980526-375]	tgfbr2b
ENSDARG00000073744	564478	inositol hexakisphosphate kinase 1 [Source:ZFIN;Acc:ZDB-GENE-110317-2]	ip6k1		ENSDARG00000104810	560549	v-akt murine thymoma viral oncogene homolog 3a [Source:ZFIN;Acc:ZDB-GENE-050419-180]	akt3a		ENSDARG00000035535	100002155	RAS p21 protein activator (GTPase activating protein) 1a [Source:ZFIN;Acc:ZDB-GENE-030131-4694]	rasa1a
ENSDARG00000074057	321808	calmodulin 3a (phosphorylase kinase, delta) [Source:ZFIN;Acc:ZDB-GENE-030131-5590]	calm3a							ENSDARG00000036168	568315	nuclear factor of activated T-cells, cytoplasmic, calcineurin-dependent 1 [Source:ZFIN;Acc:ZDB-GENE-060503-677]	nfatc1
ENSDARG00000074183	565122	si:dkey-172j4.3 [Source:ZFIN;Acc:ZDB-GENE-081104-24]	DGKK							ENSDARG00000037905	562059	calcium channel, voltage-dependent, P/Q type, alpha 1A subunit, a [Source:ZFIN;Acc:ZDB-GENE-040724-26]	cacna1aa
ENSDARG00000074283	559103	inositol polyphosphate-5-phosphatase D [Source:ZFIN;Acc:ZDB-GENE-100922-30]	inpp5d							ENSDARG00000038059	406308	growth factor receptor-bound protein 2b [Source:ZFIN;Acc:ZDB-GENE-040426-1975]	grb2b
ENSDARG00000076001	798876	phosphatidylinositol-4-phosphate 5-kinase, type I, gamma a [Source:ZFIN;Acc:ZDB-GENE-050208-358]	pip5k1ca							ENSDARG00000038139	796490	platelet-derived growth factor beta polypeptide b [Source:ZFIN;Acc:ZDB-GENE-131121-332]	pdgfbb
ENSDARG00000078441	449862	diphosphoinositol pentakisphosphate kinase 2 [Source:ZFIN;Acc:ZDB-GENE-091204-125]	ppip5k2							ENSDARG00000038225	30380	neuroblastoma RAS viral (v-ras) oncogene homolog [Source:ZFIN;Acc:ZDB-GENE-990415-166]	nras
ENSDARG00000078618	566188	inositol polyphosphate-5-phosphatase Kb [Source:ZFIN;Acc:ZDB-GENE-100408-3]	inpp5kb							ENSDARG00000038687	415100	nuclear factor of kappa light polypeptide gene enhancer in B-cells 2 (p49/p100) [Source:ZFIN;Acc:ZDB-GENE-030131-6701]	nfkb2
ENSDARG00000087921	568288	phospholipase C, epsilon 1 [Source:ZFIN;Acc:ZDB-GENE-061212-4]	plce1							ENSDARG00000039215	321378	arrestin, beta 2a [Source:ZFIN;Acc:ZDB-GENE-030131-29]	arrb2a
ENSDARG00000098201	393838	myotubularin related protein 3 [Source:ZFIN;Acc:ZDB-GENE-091204-465]	mtmr3							ENSDARG00000039241	497384	protein kinase C, alpha [Source:ZFIN;Acc:ZDB-GENE-050208-100]	prkca
ENSDARG00000099563	100037338	inositol polyphosphate-5-phosphatase Ka [Source:ZFIN;Acc:ZDB-GENE-070410-101]	inpp5ka							ENSDARG00000042021	30681	mitogen-activated protein kinase 12a [Source:ZFIN;Acc:ZDB-GENE-990415-257]	mapk12a
ENSDARG00000099841	100333967	si:ch73-374l24.1 [Source:ZFIN;Acc:ZDB-GENE-141216-6]	PRKCA (1 of many)							ENSDARG00000042090	100148818	si:ch73-55i23.1 [Source:ZFIN;Acc:ZDB-GENE-140106-38]	si:ch73-55i23.1
ENSDARG00000101246	393584	myotubularin related protein 4 [Source:ZFIN;Acc:ZDB-GENE-040426-1208]	mtmr4							ENSDARG00000042259	792928	transforming growth factor, beta receptor 1 b [Source:ZFIN;Acc:ZDB-GENE-091027-1]	tgfbr1b
ENSDARG00000102762	323588	phosphoinositide-3-kinase, regulatory subunit 5 [Source:ZFIN;Acc:ZDB-GENE-030131-2308]	pik3r5							ENSDARG00000044436	561959	ribosomal protein S6 kinase, polypeptide 4 [Source:ZFIN;Acc:ZDB-GENE-060526-284]	rps6ka4
ENSDARG00000103683	NA	inositol polyphosphate-5-phosphatase B [Source:ZFIN;Acc:ZDB-GENE-110411-228]	inpp5b							ENSDARG00000044573	336839	cell division cycle 42 [Source:ZFIN;Acc:ZDB-GENE-030131-8783]	cdc42
ENSDARG00000104793	100150463	diacylglycerol kinase, epsilon [Source:ZFIN;Acc:ZDB-GENE-090512-7]	dgke							ENSDARG00000046079	100003220	calcium channel, voltage-dependent, gamma subunit 6b [Source:ZFIN;Acc:ZDB-GENE-100922-272]	cacng6b
										ENSDARG00000056511	436678	arrestin 3a, retinal (X-arrestin) [Source:ZFIN;Acc:ZDB-GENE-040718-102]	arr3a
										ENSDARG00000056633	403003	fibroblast growth factor 13b [Source:ZFIN;Acc:ZDB-GENE-040426-1793]	fgf13b
										ENSDARG00000057032	564875	protein phosphatase, Mg2+/Mn2+ dependent, 1Nb (putative) [Source:ZFIN;Acc:ZDB-GENE-071004-34]	ppm1nb
										ENSDARG00000057456	565241	protein phosphatase 3, catalytic subunit, gamma isozyme, b [Source:ZFIN;Acc:ZDB-GENE-070112-1102]	ppp3ccb
										ENSDARG00000057927	100009657	ribosomal protein S6 kinase, polypeptide 3b [Source:ZFIN;Acc:ZDB-GENE-070209-74]	rps6ka3b
										ENSDARG00000058460	NA	calcium channel, voltage-dependent, gamma subunit 3a [Source:ZFIN;Acc:ZDB-GENE-090312-124]	cacng3a
										ENSDARG00000059897	65090	neurotrophic tyrosine kinase, receptor, type 2a [Source:ZFIN;Acc:ZDB-GENE-010126-1]	ntrk2a
										ENSDARG00000060348	560211	mitogen-activated protein kinase kinase kinase 3 [Source:ZFIN;Acc:ZDB-GENE-070910-1]	map3k3
										ENSDARG00000062328	557063	RAS guanyl releasing protein 2 (calcium and DAG-regulated) [Source:ZFIN;Acc:ZDB-GENE-091118-124]	rasgrp2
										ENSDARG00000063157	561262	mitogen-activated protein kinase 8 interacting protein 2 [Source:ZFIN;Acc:ZDB-GENE-070705-326]	mapk8ip2
										ENSDARG00000068177	266749	p21 protein (Cdc42/Rac)-activated kinase 2a [Source:ZFIN;Acc:ZDB-GENE-021011-2]	pak2a
										ENSDARG00000068918	100002225	mitogen-activated protein kinase kinase 2b [Source:ZFIN;Acc:ZDB-GENE-080219-34]	map2k2b
										ENSDARG00000069360	447814	protein phosphatase 3 (formerly 2B), regulatory s1ubunit B, alpha isoform, b [Source:ZFIN;Acc:ZDB-GENE-040912-18]	ppp3r1b
										ENSDARG00000069662	497640	fibroblast growth factor 11a [Source:ZFIN;Acc:ZDB-GENE-050221-5]	fgf11a
										ENSDARG00000071357	100005183	mitogen-activated protein kinase kinase kinase kinase 3b [Source:ZFIN;Acc:ZDB-GENE-090428-1]	map4k3b
										ENSDARG00000074060	100004261	mitogen-activated protein kinase kinase kinase 14a [Source:ZFIN;Acc:ZDB-GENE-120215-80]	map3k14a
										ENSDARG00000074201	562529	filamin A, alpha (actin binding protein 280) [Source:ZFIN;Acc:ZDB-GENE-030131-2145]	flna
										ENSDARG00000074866	559524	protein tyrosine phosphatase, non-receptor type 5 [Source:ZFIN;Acc:ZDB-GENE-101028-3]	ptpn5
										ENSDARG00000074899	556172	TAO kinase 2a [Source:ZFIN;Acc:ZDB-GENE-030131-9416]	taok2a
										ENSDARG00000076297	561772	nuclear factor of activated T-cells, cytoplasmic, calcineurin-dependent 3a [Source:ZFIN;Acc:ZDB-GENE-041111-41]	nfatc3a
										ENSDARG00000076401	564883	calcium channel, voltage-dependent, gamma subunit 3b [Source:ZFIN;Acc:ZDB-GENE-090828-1]	cacng3b
										ENSDARG00000077364	100149273	mitogen-activated protein kinase 9 [Source:ZFIN;Acc:ZDB-GENE-091117-28]	mapk9
										ENSDARG00000077864	563441	RAS guanyl releasing protein 3 (calcium and DAG-regulated) [Source:ZFIN;Acc:ZDB-GENE-070424-82]	rasgrp3
										ENSDARG00000078066	567895	ELK1, member of ETS oncogene family [Source:ZFIN;Acc:ZDB-GENE-090529-5]	elk1
										ENSDARG00000078760	100148645	calcium channel, voltage dependent, alpha2/delta subunit 3 [Source:ZFIN;Acc:ZDB-GENE-030616-133]	cacna2d3
										ENSDARG00000079972	571865	nuclear factor of activated T-cells, cytoplasmic, calcineurin-dependent 2b [Source:ZFIN;Acc:ZDB-GENE-120913-5]	nfatc2b
										ENSDARG00000086778	798657	platelet-derived growth factor beta polypeptide a [Source:ZFIN;Acc:ZDB-GENE-050208-525]	pdgfba
										ENSDARG00000087205	100149794	v-akt murine thymoma viral oncogene homolog 3b [Source:ZFIN;Acc:ZDB-GENE-110309-3]	akt3b
										ENSDARG00000087346	406714	RAP1A, member of RAS oncogene family b [Source:ZFIN;Acc:ZDB-GENE-040426-2738]	rap1ab
										ENSDARG00000088048	359829	fibroblast growth factor 18a [Source:ZFIN;Acc:ZDB-GENE-030714-1]	fgf18a
										ENSDARG00000088672	799204		CABZ01054962.1
										ENSDARG00000089314	NA	microtubule-associated protein tau a [Source:ZFIN;Acc:ZDB-GENE-081027-1]	mapta
										ENSDARG00000089913	563904	calcium channel, voltage-dependent, T type, alpha 1G subunit [Source:ZFIN;Acc:ZDB-GENE-090514-2]	cacna1g
										ENSDARG00000092659	564337	protein phosphatase 3, regulatory subunit B, alpha a [Source:ZFIN;Acc:ZDB-GENE-081113-3]	ppp3r1a
										ENSDARG00000096415	30716	Raf-1 proto-oncogene, serine/threonine kinase a [Source:ZFIN;Acc:ZDB-GENE-990415-41]	raf1a
										ENSDARG00000098123	100331581	si:dkey-44g17.6 [Source:ZFIN;Acc:ZDB-GENE-120215-200]	GNG12 (1 of many)
										ENSDARG00000099841	100333967	si:ch73-374l24.1 [Source:ZFIN;Acc:ZDB-GENE-141216-6]	PRKCA (1 of many)
										ENSDARG00000100620	100151551	TAO kinase 2b [Source:ZFIN;Acc:ZDB-GENE-110603-3]	taok2b
										ENSDARG00000100897	NA	platelet derived growth factor receptor beta [Source:HGNC Symbol;Acc:HGNC:8804]	PDGFRB
										ENSDARG00000102474	406523	dual specificity phosphatase 16 [Source:ZFIN;Acc:ZDB-GENE-040426-2360]	dusp16
										ENSDARG00000102773	403310	calcium channel, voltage-dependent, L type, alpha 1D subunit, a [Source:ZFIN;Acc:ZDB-GENE-030616-135]	cacna1da
										ENSDARG00000104571	431763	growth arrest and DNA-damage-inducible, alpha, b [Source:ZFIN;Acc:ZDB-GENE-040704-60]	gadd45ab
										ENSDARG00000104810	560549	v-akt murine thymoma viral oncogene homolog 3a [Source:ZFIN;Acc:ZDB-GENE-050419-180]	akt3a
