# Supplementary material for: Associations Between Behavioral Effects of Bisphenol A and DNA Methylation in Zebrafish Embryos
Source: Front Genet. 2019 Mar 8;10:184. doi: 10.3389/fgene.2019.00184 (PMC6418038; doi:10.3389/fgene.2019.00184)
Supplement: Table S3 — DM sites within promoter regions. [file Table_3.XLSX]

## Sheet: Sheet1
DM_cytosine	Gene_symbol	Description	qvalue	Meth_diff
5424	abca1b	ATP-binding cassette, sub-family A (ABC1), member 1B [Source:ZFIN;Acc:ZDB-GENE-030131-9826]	0.00848993	25.5213
15382	abca4a	ATP-binding cassette, sub-family A (ABC1), member 4a [Source:ZFIN;Acc:ZDB-GENE-050517-3]	4.69e-05	-41.2648
15464	abcd3a	ATP-binding cassette, sub-family D (ALD), member 3a [Source:ZFIN;Acc:ZDB-GENE-040426-2868]	0.00589787	-26.9958
15465	abcd3a	ATP-binding cassette, sub-family D (ALD), member 3a [Source:ZFIN;Acc:ZDB-GENE-040426-2868]	0.00236236	-29.281
9277	abcf2a	ATP-binding cassette, sub-family F (GCN20), member 2a [Source:ZFIN;Acc:ZDB-GENE-030131-8714]	0.000384168	-32.2603
352	abcg2b	ATP-binding cassette, sub-family G (WHITE), member 2b [Source:ZFIN;Acc:ZDB-GENE-050517-36]	0.00288328	25.0242
12782	acap2	ArfGAP with coiled-coil, ankyrin repeat and PH domains 2 [Source:ZFIN;Acc:ZDB-GENE-050208-640]	0.000314043	38.7469
19184	acin1b	apoptotic chromatin condensation inducer 1b [Source:ZFIN;Acc:ZDB-GENE-030826-12]	0.000254623	35.7725
16956	acot17	acyl-CoA thioesterase 17 [Source:ZFIN;Acc:ZDB-GENE-040426-2381]	3.61e-05	-36.2673
15142	acot9.1	acyl-CoA thioesterase 9, tandem duplicate 1 [Source:ZFIN;Acc:ZDB-GENE-040724-139]	0.000684002	-31.5556
15141	acot9.2	acyl-CoA thioesterase 9, tandem duplicate 2 [Source:ZFIN;Acc:ZDB-GENE-051113-136]	0.000199579	-31.295
19416	acp2	acid phosphatase 2, lysosomal [Source:ZFIN;Acc:ZDB-GENE-050306-40]	2.96e-06	-31.3665
1163	acsl1a	acyl-CoA synthetase long chain family member 1a [Source:ZFIN;Acc:ZDB-GENE-050809-115]	1.57e-05	43.0108
10959	actn3a	actinin alpha 3a [Source:ZFIN;Acc:ZDB-GENE-000329-9]	0.000182699	41.1835
10961	actn3a	actinin alpha 3a [Source:ZFIN;Acc:ZDB-GENE-000329-9]	4.85e-05	39.0168
10960	actn3a	actinin alpha 3a [Source:ZFIN;Acc:ZDB-GENE-000329-9]	0.00269662	36.9841
10962	actn3a	actinin alpha 3a [Source:ZFIN;Acc:ZDB-GENE-000329-9]	0.0070526	32.6023
17764	adam23a	ADAM metallopeptidase domain 23a [Source:ZFIN;Acc:ZDB-GENE-070810-2]	0.000216027	-42.7875
17576	adamtsl2	ADAMTS-like 2 [Source:ZFIN;Acc:ZDB-GENE-070705-558]	0.000385868	32.2615
15352	adgrg2a	adhesion G protein-coupled receptor G2a [Source:ZFIN;Acc:ZDB-GENE-140106-206]	8.53e-05	26.3339
1760	adra1ab	adrenoceptor alpha 1Ab [Source:ZFIN;Acc:ZDB-GENE-060503-384]	7.24e-05	41.731
9982	afg1lb	AFG1 like ATPase b [Source:ZFIN;Acc:ZDB-GENE-041014-178]	0.00188584	-25.3488
15419	aglb	amylo-alpha-1, 6-glucosidase, 4-alpha-glucanotransferase b [Source:ZFIN;Acc:ZDB-GENE-050309-54]	0.00407289	30.668
10737	agpat2	1-acylglycerol-3-phosphate O-acyltransferase 2 (lysophosphatidic acid acyltransferase, beta) [Source:ZFIN;Acc:ZDB-GENE-061103-541]	0.00548875	-29.0552
18174	agxta	alanine-glyoxylate aminotransferase a [Source:ZFIN;Acc:ZDB-GENE-040718-16]	2.32e-07	44.2857
6874	akap6	A kinase (PRKA) anchor protein 6 [Source:ZFIN;Acc:ZDB-GENE-120207-2]	0.00229276	-33.4216
562	AL953910.1	NA	2.64e-06	-38.8927
16534	AL954361.1	NA	0.00168604	-39.1372
6471	aldoca	aldolase C, fructose-bisphosphate, a [Source:ZFIN;Acc:ZDB-GENE-050706-128]	1.38e-05	-37.2804
7415	alk	ALK receptor tyrosine kinase [Source:ZFIN;Acc:ZDB-GENE-031027-1]	0.00390409	-37.3474
3074	alox5ap	arachidonate 5-lipoxygenase-activating protein [Source:ZFIN;Acc:ZDB-GENE-030131-9322]	0.00199902	27.817
12797	alpi.1	alkaline phosphatase, intestinal, tandem duplicate 1 [Source:ZFIN;Acc:ZDB-GENE-050327-78]	0.000375732	33.8251
19416	ambra1a	autophagy/beclin-1 regulator 1a [Source:ZFIN;Acc:ZDB-GENE-111104-2]	2.96e-06	-31.3665
11625	amot	angiomotin [Source:ZFIN;Acc:ZDB-GENE-030131-7487]	0.000293553	40.7738
11624	amot	angiomotin [Source:ZFIN;Acc:ZDB-GENE-030131-7487]	5.66e-14	-69.2337
11623	amot	angiomotin [Source:ZFIN;Acc:ZDB-GENE-030131-7487]	1.2e-14	-81.7625
2017	and3	actinodin3 [Source:ZFIN;Acc:ZDB-GENE-040724-185]	1.6e-05	42.2297
17261	angptl2a	angiopoietin-like 2a [Source:ZFIN;Acc:ZDB-GENE-080721-15]	3.16e-05	46.0851
17263	angptl2a	angiopoietin-like 2a [Source:ZFIN;Acc:ZDB-GENE-080721-15]	3.36e-08	46.0242
17262	angptl2a	angiopoietin-like 2a [Source:ZFIN;Acc:ZDB-GENE-080721-15]	1.67e-05	39.2897
6908	ank3b	ankyrin 3b [Source:ZFIN;Acc:ZDB-GENE-060621-2]	0.00894859	26.038
10908	ankhd1	ankyrin repeat and KH domain containing 1 [Source:ZFIN;Acc:ZDB-GENE-090421-1]	6.29e-09	-48.6673
8649	ankib1a	ankyrin repeat and IBR domain containing 1a [Source:ZFIN;Acc:ZDB-GENE-060503-156]	7.93e-05	38.7097
6027	ankrd13d	ankyrin repeat domain 13 family, member D [Source:ZFIN;Acc:ZDB-GENE-101007-3]	4.13e-06	29.0252
1181	ankrd37	ankyrin repeat domain 37 [Source:ZFIN;Acc:ZDB-GENE-070308-1]	0.000137311	34.505
13536	ano11	anoctamin 11 [Source:ZFIN;Acc:ZDB-GENE-090313-245]	0.00195102	27.0249
2017	ap4m1	adaptor-related protein complex 4, mu 1 subunit [Source:ZFIN;Acc:ZDB-GENE-040718-421]	1.6e-05	42.2297
16914	apaf1	apoptotic peptidase activating factor 1 [Source:ZFIN;Acc:ZDB-GENE-000616-4]	0.0073412	-29.6833
1676	apba1b	amyloid beta (A4) precursor protein-binding, family A, member 1b [Source:ZFIN;Acc:ZDB-GENE-070925-3]	0.000198538	32.2578
1679	apbb1	amyloid beta (A4) precursor protein-binding, family B, member 1 (Fe65) [Source:ZFIN;Acc:ZDB-GENE-091118-127]	0.000884838	40.7059
7092	arhgef10	Rho guanine nucleotide exchange factor (GEF) 10 [Source:ZFIN;Acc:ZDB-GENE-030131-6210]	0.00571188	30.8956
4597	arid5b	AT-rich interaction domain 5B [Source:ZFIN;Acc:ZDB-GENE-121214-272]	0.000632887	28.9757
19259	arl2	ADP-ribosylation factor-like 2 [Source:ZFIN;Acc:ZDB-GENE-041010-19]	1.32e-05	31.6327
4748	arl3	ADP-ribosylation factor-like 3 [Source:ZFIN;Acc:ZDB-GENE-030131-7518]	0.00129625	26.6523
15320	armc1	armadillo repeat containing 1 [Source:ZFIN;Acc:ZDB-GENE-041212-33]	0.000237122	-35.5945
15322	armc1	armadillo repeat containing 1 [Source:ZFIN;Acc:ZDB-GENE-041212-33]	4.8e-06	-39.0091
15321	armc1	armadillo repeat containing 1 [Source:ZFIN;Acc:ZDB-GENE-041212-33]	1.05e-05	-39.4239
3639	arpc4l	actin related protein 2/3 complex, subunit 4, like [Source:ZFIN;Acc:ZDB-GENE-040808-18]	4.27e-06	37.458
15770	arpp19b	cAMP-regulated phosphoprotein 19b [Source:ZFIN;Acc:ZDB-GENE-040426-930]	0.00597942	31.1111
2018	arrb2a	arrestin, beta 2a [Source:ZFIN;Acc:ZDB-GENE-030131-29]	0.00109433	38.8362
3485	arrdc2	arrestin domain containing 2 [Source:ZFIN;Acc:ZDB-GENE-030131-7146]	0.00162014	37.0115
20417	arsh	arylsulfatase H [Source:ZFIN;Acc:ZDB-GENE-081104-120]	0.000451444	-28.6531
20416	arsh	arylsulfatase H [Source:ZFIN;Acc:ZDB-GENE-081104-120]	8.07e-05	-36.956
20418	arsh	arylsulfatase H [Source:ZFIN;Acc:ZDB-GENE-081104-120]	1.73e-07	-42.9561
14402	asap1b	ArfGAP with SH3 domain, ankyrin repeat and PH domain 1b [Source:ZFIN;Acc:ZDB-GENE-091112-16]	0.00482367	-29.7059
14401	asap1b	ArfGAP with SH3 domain, ankyrin repeat and PH domain 1b [Source:ZFIN;Acc:ZDB-GENE-091112-16]	1.7e-07	-46.3808
19647	asic1a	acid-sensing (proton-gated) ion channel 1a [Source:ZFIN;Acc:ZDB-GENE-040513-2]	3.38e-06	39.2789
9110	asph	aspartate beta-hydroxylase [Source:ZFIN;Acc:ZDB-GENE-031112-5]	0.000939349	-32.6923
10007	atf6	activating transcription factor 6 [Source:ZFIN;Acc:ZDB-GENE-041014-328]	3.06e-06	-53.1621
18443	atf7b	activating transcription factor 7b [Source:ZFIN;Acc:ZDB-GENE-030131-3028]	0.00144013	30.5058
18445	atf7b	activating transcription factor 7b [Source:ZFIN;Acc:ZDB-GENE-030131-3028]	0.0012976	-28.8995
18444	atf7b	activating transcription factor 7b [Source:ZFIN;Acc:ZDB-GENE-030131-3028]	3.51e-05	-41.9578
6072	atp11c	ATPase phospholipid transporting 11C [Source:ZFIN;Acc:ZDB-GENE-030616-51]	0.000195475	28.8043
3457	atp5f1b	ATP synthase F1 subunit beta [Source:ZFIN;Acc:ZDB-GENE-030131-124]	0.000686972	33.1099
15089	atp6v1ab	ATPase H+ transporting V1 subunit Ab [Source:ZFIN;Acc:ZDB-GENE-030131-9529]	1.83e-06	-40.0128
3937	atxn7	ataxin 7 [Source:ZFIN;Acc:ZDB-GENE-110621-1]	0.00306681	-31.1657
15752	avpr1aa	arginine vasopressin receptor 1Aa [Source:ZFIN;Acc:ZDB-GENE-101028-2]	0.00154419	31.3094
16837	b2m	beta-2-microglobulin [Source:ZFIN;Acc:ZDB-GENE-980526-88]	0.00434492	35.2119
10946	bada	BCL2 associated agonist of cell death a [Source:ZFIN;Acc:ZDB-GENE-030131-2378]	2.46e-08	45.2556
16056	baiap2l2a	BAI1-associated protein 2-like 2a [Source:ZFIN;Acc:ZDB-GENE-040108-10]	5.31e-05	-38.2353
12325	bcor	BCL6 corepressor [Source:ZFIN;Acc:ZDB-GENE-040408-1]	0.00905098	-31.2918
12324	bcor	BCL6 corepressor [Source:ZFIN;Acc:ZDB-GENE-040408-1]	0.00215851	-34.7811
9108	best4	bestrophin 4 [Source:ZFIN;Acc:ZDB-GENE-070912-6]	4.82e-05	-33.038
13465	bgnb	biglycan b [Source:ZFIN;Acc:ZDB-GENE-040426-21]	0.00394168	28.3133
15293	bhlhe22	basic helix-loop-helix family, member e22 [Source:ZFIN;Acc:ZDB-GENE-040426-1411]	0.000167265	-34.5945
12276	bloc1s1	biogenesis of lysosomal organelles complex-1, subunit 1 [Source:ZFIN;Acc:ZDB-GENE-050208-569]	6.05e-05	46.5611
14869	bmi1a	bmi1 polycomb ring finger oncogene 1a [Source:ZFIN;Acc:ZDB-GENE-030131-224]	0.000792908	31.1364
14187	bmp6	bone morphogenetic protein 6 [Source:ZFIN;Acc:ZDB-GENE-050306-42]	2.54e-05	-36.5
16534	brd4	bromodomain containing 4 [Source:ZFIN;Acc:ZDB-GENE-030131-267]	0.00168604	-39.1372
5488	brd8	bromodomain containing 8 [Source:ZFIN;Acc:ZDB-GENE-030722-10]	3.02e-09	49.3671
9302	brinp2	bone morphogenetic protein/retinoic acid inducible neural-specific 2 [Source:ZFIN;Acc:ZDB-GENE-070912-621]	8.92e-06	-45.1991
9637	brms1lb	breast cancer metastasis-suppressor 1-like b [Source:ZFIN;Acc:ZDB-GENE-081031-54]	0.0068941	-25.9864
10919	bscl2	Berardinelli-Seip congenital lipodystrophy 2 (seipin) [Source:ZFIN;Acc:ZDB-GENE-051113-140]	0.00818267	26.1905
5096	btaf1	BTAF1 RNA polymerase II, B-TFIID transcription factor-associated [Source:ZFIN;Acc:ZDB-GENE-021025-1]	0.00990333	28.0356
12036	btg2	B-cell translocation gene 2 [Source:ZFIN;Acc:ZDB-GENE-000210-15]	3.44e-05	-29.5936
18983	btr06	bloodthirsty-related gene family, member 6 [Source:ZFIN;Acc:ZDB-GENE-080516-2]	0.000202844	-36.6353
18083	BX004768.1	NA	0.0049816	-32.1562
1951	BX005027.2	NA	0.00435229	-26.3953
18813	BX005101.1	NA	0.00776787	-25.737
14446	BX005153.2	NA	0.00446499	-27.215
11296	BX005313.1	NA	0.00070024	-34.5645
11284	BX005313.2	NA	8.38e-06	-37.6736
12089	BX005329.2	NA	0.00172678	33.323
14881	BX005392.1	NA	0.000631582	-34.902
11945	BX005397.1	NA	9.01e-09	55.0357
13561	BX005414.1	NA	0.00019083	29.9498
1290	BX005416.1	NA	9.22e-08	-46.2585
19901	BX005462.1	NA	0.00596632	26.6737
11256	BX072577.1	NA	3e-08	-40.2216
11820	BX248108.1	Danio rerio multidrug and toxin extrusion protein 1-like (mate4), mRNA. [Source:RefSeq mRNA;Acc:NM_001287544]	4.82e-07	-54.9559
19723	BX248385.1	NA	0.000592426	-35.4298
17502	BX276128.2	NA	0.00375362	-31.8209
10097	BX279523.2	NA	0.00216432	35.9596
4589	BX294177.1	NA	0.00127686	34.0254
10027	BX296562.2	NA	1.95e-06	51.4815
427	BX323038.1	NA	8.1e-08	54.7009
426	BX323038.1	NA	2.37e-07	52.2076
13937	BX323074.1	NA	0.000130577	41.6008
19955	BX323876.2	NA	0.00193087	29.3561
16656	BX324164.5	NA	0.00471479	27.6138
18139	BX465208.1	NA	1.5e-08	50.025
3001	BX465844.1	NA	8.56e-14	64.7431
13699	BX465864.1	NA	0.00581714	26.0853
9679	BX510657.1	NA	8.48e-07	54.9279
9654	BX510992.1	NA	0.00197854	-27.8322
17520	BX511056.2	NA	0.00929263	-25.4687
1377	BX537118.1	NA	5.64e-07	37.5751
12216	BX539307.3	NA	3.8e-05	44.5679
13262	BX546500.1	NA	0.00532364	-30.9091
13263	BX546500.1	NA	1.98e-06	-41.039
1416	BX548032.2	NA	0.00997569	-26.7328
2950	BX548044.4	NA	4.25e-08	55.7781
2954	BX548044.7	NA	0.00514044	31.99
17637	BX548046.2	NA	1.75e-05	-37.8049
6187	BX548246.1	NA	0.000943812	33.9286
4489	BX569779.1	NA	0.00569494	33.2338
6773	BX571853.1	NA	0.00138068	-28.6762
3727	BX571952.1	NA	0.00498174	-31.2196
3728	BX571952.1	NA	0.00574723	-32.0879
17045	BX640547.1	NA	9.25e-05	-36.036
13426	BX649300.2	NA	4.05e-05	-30.5628
6795	BX649388.3	NA	0.00206139	35.8066
16509	BX649397.1	NA	0.000150796	-39.0374
15903	BX649434.3	NA	0.00821729	-31.6468
12659	BX649490.1	NA	1.91e-05	38.5613
16240	BX649502.6	NA	0.00272068	33.5616
16241	BX649502.6	NA	0.00287449	-34.3939
16397	BX649559.2	NA	0.00147215	-33.7621
9356	BX681417.1	NA	0.000333741	-35.8805
9356	BX681417.18	NA	0.000333741	-35.8805
9356	BX681417.21	NA	0.000333741	-35.8805
9354	BX681417.4	NA	1.64e-05	-35.4962
9355	BX681417.4	NA	0.00020743	-38.5391
16688	BX842699.1	NA	0.00110841	30.5322
16266	BX890590.1	NA	0.000100784	-35.1515
16129	BX901883.3	NA	0.00362345	29.229
16746	BX901962.1	NA	0.00172651	38.4558
15852	BX908804.2	NA	0.00399105	-32.8877
12798	BX927181.1	NA	0.000106272	33.536
11188	BX927388.1	NA	0.00141332	35.8128
17627	BX936397.2	NA	5.72e-05	-35.5245
17010	BX950868.2	NA	0.00463379	-33.2457
18718	BX957311.1	NA	1.39e-06	-37.4958
15495	c1ql3a	complement component 1, q subcomponent-like 3a [Source:ZFIN;Acc:ZDB-GENE-080417-1]	7.19e-07	37.3494
15496	c1ql3a	complement component 1, q subcomponent-like 3a [Source:ZFIN;Acc:ZDB-GENE-080417-1]	9.7e-05	34.2243
18453	c1ql4b	complement component 1, q subcomponent-like 4b [Source:ZFIN;Acc:ZDB-GENE-131127-59]	0.000174196	-36.2092
15135	c1qtnf9	C1q and TNF related 9 [Source:ZFIN;Acc:ZDB-GENE-080303-33]	0.00336317	-35.5906
6509	c4	complement component 4 [Source:ZFIN;Acc:ZDB-GENE-030131-5697]	0.0058029	33.2112
14856	c8g	complement component 8, gamma polypeptide [Source:ZFIN;Acc:ZDB-GENE-040426-1898]	0.00121406	-34.7993
14857	c8g	complement component 8, gamma polypeptide [Source:ZFIN;Acc:ZDB-GENE-040426-1898]	5.13e-06	-44.795
15522	ca2	carbonic anhydrase II [Source:ZFIN;Acc:ZDB-GENE-031219-5]	2.01e-05	39.8462
1504	ca9	carbonic anhydrase IX [Source:ZFIN;Acc:ZDB-GENE-080818-5]	0.00167962	-34.2276
6066	cab39l1	calcium binding protein 39, like 1 [Source:ZFIN;Acc:ZDB-GENE-040426-2897]	5.44e-05	-43.4174
20635	CABZ01045617.1	NA	1.71e-05	26.0452
16615	CABZ01053748.1	NA	0.000224644	35.5822
19535	CABZ01057488.1	NA	1.18e-08	58.0136
12169	CABZ01077217.2	NA	9.24e-05	-40.1047
12170	CABZ01077217.2	NA	4.64e-05	-42.4242
12159	CABZ01077220.2	NA	1.19e-09	-52.7845
6411	CABZ01078593.1	NA	3.32e-06	47.5818
20528	CABZ01079039.1	NA	0.00370675	-38.4058
20501	CABZ01081897.1	NA	7.05e-07	49.8701
10538	CABZ01086877.1	NA	0.000422269	-41.4545
10539	CABZ01086877.1	NA	1.16e-05	-48.4848
307	cacna1hb	calcium channel, voltage-dependent, T type, alpha 1H subunit b [Source:ZFIN;Acc:ZDB-GENE-090312-128]	1.08e-05	44.6985
13574	cacnb3b	calcium channel, voltage-dependent, beta 3b [Source:ZFIN;Acc:ZDB-GENE-090127-1]	0.000230527	33.707
405	cacng3a	calcium channel, voltage-dependent, gamma subunit 3a [Source:ZFIN;Acc:ZDB-GENE-090312-124]	1.49e-06	49.3137
404	cacng3a	calcium channel, voltage-dependent, gamma subunit 3a [Source:ZFIN;Acc:ZDB-GENE-090312-124]	0.00293389	35.5219
13698	calcoco1a	calcium binding and coiled-coil domain 1a [Source:ZFIN;Acc:ZDB-GENE-030131-6911]	0.000285803	26.8799
10923	calm2a	calmodulin 2a (phosphorylase kinase, delta) [Source:ZFIN;Acc:ZDB-GENE-030804-3]	0.00281981	27.2599
10675	camsap1a	calmodulin regulated spectrin-associated protein 1a [Source:ZFIN;Acc:ZDB-GENE-060518-4]	3.97e-05	40.14
12450	camsap2a	calmodulin regulated spectrin-associated protein family, member 2a [Source:ZFIN;Acc:ZDB-GENE-030131-3016]	0.000103652	-26.9338
19321	caprin1a	cell cycle associated protein 1a [Source:ZFIN;Acc:ZDB-GENE-040801-226]	0.0021656	-32.5239
16219	casp6l1	caspase 6, apoptosis-related cysteine peptidase, like 1 [Source:ZFIN;Acc:ZDB-GENE-041010-48]	5.24e-05	-39.1304
10795	cast	calpastatin [Source:ZFIN;Acc:ZDB-GENE-050810-2]	9.16e-08	-38.5732
4680	cbx1b	chromobox homolog 1b (HP1 beta homolog Drosophila) [Source:ZFIN;Acc:ZDB-GENE-040625-68]	0.00531924	29.6913
16056	cbx6b	chromobox homolog 6b [Source:ZFIN;Acc:ZDB-GENE-110613-1]	5.31e-05	-38.2353
8073	ccdc126	coiled-coil domain containing 126 [Source:ZFIN;Acc:ZDB-GENE-060503-11]	0.000132203	35.3051
18503	ccdc174	coiled-coil domain containing 174 [Source:ZFIN;Acc:ZDB-GENE-050320-54]	0.002069	33.6867
18504	ccdc174	coiled-coil domain containing 174 [Source:ZFIN;Acc:ZDB-GENE-050320-54]	0.000225193	-36.6522
10197	ccdc25	coiled-coil domain containing 25 [Source:ZFIN;Acc:ZDB-GENE-040426-1389]	0.000437466	41.464
18523	ccdc36	coiled-coil domain containing 36 [Source:ZFIN;Acc:ZDB-GENE-131121-199]	5.67e-10	-58.1301
6906	ccdc6a	coiled-coil domain containing 6a [Source:ZFIN;Acc:ZDB-GENE-030131-7848]	1.1e-06	45.5853
10195	ccl38.1	chemokine (C-C motif) ligand 38, duplicate 1 [Source:ZFIN;Acc:ZDB-GENE-041014-320]	1.18e-05	45.5462
11958	cct6a	chaperonin containing TCP1, subunit 6A (zeta 1) [Source:ZFIN;Acc:ZDB-GENE-011018-2]	1.01e-10	59.7222
11959	cct6a	chaperonin containing TCP1, subunit 6A (zeta 1) [Source:ZFIN;Acc:ZDB-GENE-011018-2]	5.55e-13	-60.3846
10447	cd109	CD109 molecule [Source:ZFIN;Acc:ZDB-GENE-120215-253]	1.61e-05	-34.6001
14702	cd226	CD226 molecule [Source:ZFIN;Acc:ZDB-GENE-070112-1322]	0.000629648	-32.0468
14703	cd226	CD226 molecule [Source:ZFIN;Acc:ZDB-GENE-070112-1322]	4.94e-06	-45.4655
11385	cdc23	CDC23 (cell division cycle 23, yeast, homolog) [Source:ZFIN;Acc:ZDB-GENE-040426-866]	1.93e-09	-53.3613
20085	cdk11b	cyclin-dependent kinase 11B [Source:ZFIN;Acc:ZDB-GENE-041212-74]	0.000174966	40.2212
4349	CDK18	si:dkey-166c18.1 [Source:ZFIN;Acc:ZDB-GENE-141215-51]	0.00124225	35.5769
3601	cdk5rap1	CDK5 regulatory subunit associated protein 1 [Source:ZFIN;Acc:ZDB-GENE-070424-90]	0.000153891	-29.2276
19724	cep350	centrosomal protein 350 [Source:ZFIN;Acc:ZDB-GENE-030131-6975]	2.44e-05	25.852
18226	cep63	centrosomal protein 63 [Source:ZFIN;Acc:ZDB-GENE-040426-1154]	0.00201112	-34.6154
18225	cep63	centrosomal protein 63 [Source:ZFIN;Acc:ZDB-GENE-040426-1154]	0.00108463	-37.5643
5770	cetn2	centrin, EF-hand protein, 2 [Source:ZFIN;Acc:ZDB-GENE-091118-94]	3.63e-09	39.0114
17988	cfap100	cilia and flagella associated protein 100 [Source:ZFIN;Acc:ZDB-GENE-060929-352]	0.00165542	39.2088
7471	cfap161	cilia and flagella associated protein 161 [Source:ZFIN;Acc:ZDB-GENE-050417-296]	1.2e-07	-32.2581
1181	cfap97	cilia and flagella associated protein 97 [Source:ZFIN;Acc:ZDB-GENE-030131-9405]	0.000137311	34.505
9533	chico	chico [Source:ZFIN;Acc:ZDB-GENE-000210-28]	2.15e-06	-33.5088
7359	chmp3	charged multivesicular body protein 3 [Source:ZFIN;Acc:ZDB-GENE-040426-2600]	0.00522274	33.2418
14405	chmp4c	charged multivesicular body protein 4C [Source:ZFIN;Acc:ZDB-GENE-050417-389]	5.97e-06	-41.1859
17800	chpfb	chondroitin polymerizing factor b [Source:ZFIN;Acc:ZDB-GENE-100504-1]	0.000930199	-32.672
9680	chrna2b	cholinergic receptor, nicotinic, alpha 2b (neuronal) [Source:ZFIN;Acc:ZDB-GENE-041001-99]	1.53e-13	71.4319
19142	chrnb1	cholinergic receptor, nicotinic, beta 1 (muscle) [Source:ZFIN;Acc:ZDB-GENE-070821-4]	0.00695783	28.2859
679	chst12b	carbohydrate (chondroitin 4) sulfotransferase 12b [Source:ZFIN;Acc:ZDB-GENE-090312-144]	1.19e-05	40.3029
8965	chst2a	carbohydrate (N-acetylglucosamine-6-O) sulfotransferase 2a [Source:ZFIN;Acc:ZDB-GENE-060929-40]	0.00275459	-38.4694
8594	clasp2	cytoplasmic linker associated protein 2 [Source:ZFIN;Acc:ZDB-GENE-040426-2343]	5.6e-06	51.5516
8595	clasp2	cytoplasmic linker associated protein 2 [Source:ZFIN;Acc:ZDB-GENE-040426-2343]	0.000119898	42.7131
11095	clcn5a	chloride channel, voltage-sensitive 5a [Source:ZFIN;Acc:ZDB-GENE-091113-15]	0.00236683	36.4103
19577	cldn5a	claudin 5a [Source:ZFIN;Acc:ZDB-GENE-040426-2442]	0.0028515	31.0516
16164	clec19a	C-type lectin domain containing 19A [Source:ZFIN;Acc:ZDB-GENE-080917-46]	0.00264499	-36.6319
11208	clk4b	CDC-like kinase 4b [Source:ZFIN;Acc:ZDB-GENE-050227-19]	6.2e-05	43.7185
11209	clk4b	CDC-like kinase 4b [Source:ZFIN;Acc:ZDB-GENE-050227-19]	3.07e-06	-41.9474
6410	cltb	clathrin, light chain B [Source:ZFIN;Acc:ZDB-GENE-101005-2]	0.00177769	31.2189
10191	clu	clusterin [Source:ZFIN;Acc:ZDB-GENE-040426-1774]	2.1e-05	48.0183
11785	cluhb	clustered mitochondria (cluA/CLU1) homolog b [Source:ZFIN;Acc:ZDB-GENE-091113-48]	2.11e-05	41.7175
17557	cmlc1	cardiac myosin light chain-1 [Source:ZFIN;Acc:ZDB-GENE-030522-1]	3.23e-06	36.7143
4633	cmn	calymmin [Source:ZFIN;Acc:ZDB-GENE-000208-9]	0.00322196	-26.3225
13679	cmtr1	cap methyltransferase 1 [Source:ZFIN;Acc:ZDB-GENE-040426-696]	0.00216897	37.4592
2422	cnih2	cornichon family AMPA receptor auxiliary protein 2 [Source:ZFIN;Acc:ZDB-GENE-050320-96]	0.00016614	42.5145
17372	cnnm4b	cyclin and CBS domain divalent metal cation transport mediator 4b [Source:ZFIN;Acc:ZDB-GENE-070705-181]	0.000263715	30.1914
16827	cnot4b	CCR4-NOT transcription complex, subunit 4b [Source:ZFIN;Acc:ZDB-GENE-040426-1164]	0.0055666	-29.1352
19010	cnpy4	canopy4 [Source:ZFIN;Acc:ZDB-GENE-060315-5]	0.000279751	37.8663
13197	cntn3a.2	contactin 3a, tandem duplicate 2 [Source:ZFIN;Acc:ZDB-GENE-090312-57]	0.0012335	33.2205
14885	cntnap2a	contactin associated protein like 2a [Source:ZFIN;Acc:ZDB-GENE-120328-3]	0.0006017	-33.6559
14884	cntnap2a	contactin associated protein like 2a [Source:ZFIN;Acc:ZDB-GENE-120328-3]	3.7e-05	-43.2337
12374	cntnap5b	contactin associated protein-like 5b [Source:ZFIN;Acc:ZDB-GENE-070705-209]	4.83e-06	47.8824
8535	col1a2	collagen, type I, alpha 2 [Source:ZFIN;Acc:ZDB-GENE-030131-8415]	0.000421631	37.0497
8208	col28a1a	collagen, type XXVIII, alpha 1a [Source:ZFIN;Acc:ZDB-GENE-070705-84]	0.000776768	-39.5884
10709	col5a1	procollagen, type V, alpha 1 [Source:ZFIN;Acc:ZDB-GENE-041105-6]	0.00246923	-35.3571
18492	col7a1	collagen, type VII, alpha 1 [Source:ZFIN;Acc:ZDB-GENE-030131-2427]	1.65e-08	51.0101
20177	col8a1a	collagen, type VIII, alpha 1a [Source:ZFIN;Acc:ZDB-GENE-070912-274]	0.00541086	-26.211
20176	col8a1a	collagen, type VIII, alpha 1a [Source:ZFIN;Acc:ZDB-GENE-070912-274]	0.00424342	-30.9797
12588	col8a1b	collagen, type VIII, alpha 1b [Source:ZFIN;Acc:ZDB-GENE-060503-140]	0.00113035	36.0071
9388	copa	coatomer protein complex, subunit alpha [Source:ZFIN;Acc:ZDB-GENE-020905-2]	0.00482974	-34.9206
15811	cpa5	carboxypeptidase A5 [Source:ZFIN;Acc:ZDB-GENE-020514-1]	0.000389792	-25.0651
15812	cpa5	carboxypeptidase A5 [Source:ZFIN;Acc:ZDB-GENE-020514-1]	0.00407906	-27.187
11928	cpeb4b	cytoplasmic polyadenylation element binding protein 4b [Source:ZFIN;Acc:ZDB-GENE-170601-167]	0.00417167	-30.8748
17581	cplx4b	complexin 4b [Source:ZFIN;Acc:ZDB-GENE-070705-157]	1.09e-05	25.4464
13677	cpne9	copine family member IX [Source:ZFIN;Acc:ZDB-GENE-090311-49]	0.00813558	31.108
5615	CR381540.2	NA	0.00110177	-32.8461
5804	CR381700.1	NA	0.00573617	-27.866
8060	CR382300.3	NA	0.00237211	-37.0274
1743	CR388008.1	NA	0.0077912	31.6446
13448	CR388168.2	NA	0.00720544	-30.6458
19170	CR388231.2	NA	7.3e-06	40.6069
19171	CR388231.2	NA	0.00486385	32.7309
13330	CR388373.3	NA	0.000404306	-31.9355
7080	CR391986.1	NA	0.00253584	35.317
16220	CR392003.1	NA	0.00517808	-30.6794
9100	CR392026.1	NA	0.00244173	-30.9028
10971	CR405687.1	NA	0.00132356	29.418
12140	CR450748.1	NA	8.03e-06	48.9634
12139	CR450748.1	NA	2.47e-05	46.5718
4281	CR457444.1	NA	0.00638817	31.0986
11723	CR735102.1	NA	1.76e-17	-75.3638
11000	CR749775.2	NA	0.00179012	-32.1637
16031	CR751227.2	NA	0.000347127	-33.6742
11047	CR762480.2	NA	0.00581714	36.1411
16045	CR812472.2	NA	0.00299288	-27.849
16044	CR812472.2	NA	2.96e-05	-34.119
18316	CR847898.4	NA	0.00727904	-29.4967
4895	CR854838.1	NA	0.00114421	31.9661
20061	CR855300.1	NA	0.00126051	38.5288
20060	CR855300.1	NA	0.00370111	36.5539
6260	CR855307.1	NA	0.000682707	36.4119
267	CR855320.3	NA	1.78e-07	-44.8755
1647	CR925756.1	NA	0.00649583	37.1429
4187	CR931782.1	NA	0.00067122	-38.8235
4186	CR931782.1	NA	0.000349149	-39.6429
4188	CR931782.1	NA	1.17e-07	-48.6884
20242	CR932978.1	NA	0.000131494	-32.466
12085	CR936300.1	NA	0.000112896	-38.0519
12457	CR936459.1	NA	6.33e-09	-47.7601
16205	CR936975.1	NA	0.000125878	-31.2448
15887	cramp1	cramped chromatin regulator homolog 1 [Source:ZFIN;Acc:ZDB-GENE-030131-8255]	0.000586415	-40.3643
12520	crebbpa	CREB binding protein a [Source:ZFIN;Acc:ZDB-GENE-050208-439]	0.00300721	29.4209
14681	crispld1a	cysteine-rich secretory protein LCCL domain containing 1a [Source:ZFIN;Acc:ZDB-GENE-090612-1]	7.58e-07	-44.9027
5357	csf1ra	colony stimulating factor 1 receptor, a [Source:ZFIN;Acc:ZDB-GENE-001205-1]	1.22e-08	54.8387
5356	csf1ra	colony stimulating factor 1 receptor, a [Source:ZFIN;Acc:ZDB-GENE-001205-1]	1.01e-08	54.7538
5355	csf1ra	colony stimulating factor 1 receptor, a [Source:ZFIN;Acc:ZDB-GENE-001205-1]	1.26e-08	54.5765
5358	csf1ra	colony stimulating factor 1 receptor, a [Source:ZFIN;Acc:ZDB-GENE-001205-1]	3.09e-08	54.4444
5354	csf1ra	colony stimulating factor 1 receptor, a [Source:ZFIN;Acc:ZDB-GENE-001205-1]	1.26e-06	49.0444
13007	csrp1a	cysteine and glycine-rich protein 1a [Source:ZFIN;Acc:ZDB-GENE-030909-4]	2.39e-06	-47.549
2975	CT573139.2	NA	9.8e-06	46.9801
5213	CT573264.1	NA	8.02e-05	-32.7591
5212	CT573264.1	NA	7.17e-06	-38.9009
15252	CT574587.1	NA	0.00723641	-31.501
15253	CT574587.1	NA	0.00173477	-36.5377
15493	CT737162.2	NA	0.000161794	-38.9766
5981	CT956093.1	NA	9.99e-06	-35.3175
5982	CT956093.1	NA	1.72e-07	-39.4847
3406	CT990625.1	NA	0.00454626	-33.3333
3405	CT990625.1	NA	4.34e-05	-35
7927	ctdp1	CTD (carboxy-terminal domain, RNA polymerase II, polypeptide A) phosphatase, subunit 1 [Source:ZFIN;Acc:ZDB-GENE-040720-1]	0.000433751	-41.2338
13540	ctdsp2	CTD (carboxy-terminal domain, RNA polymerase II, polypeptide A) small phosphatase 2 [Source:ZFIN;Acc:ZDB-GENE-030131-184]	0.000844586	27.8399
15041	ctdspla	CTD (carboxy-terminal domain, RNA polymerase II, polypeptide A) small phosphatase-like a [Source:ZFIN;Acc:ZDB-GENE-060825-333]	0.000322244	37.2229
15045	ctdspla	CTD (carboxy-terminal domain, RNA polymerase II, polypeptide A) small phosphatase-like a [Source:ZFIN;Acc:ZDB-GENE-060825-333]	0.00423779	-33.4322
1695	ctxn3	cortexin 3 [Source:ZFIN;Acc:ZDB-GENE-161214-1]	0.00540857	36.0399
1468	CU074419.2	NA	0.000445556	32.5459
6273	CU633762.1	NA	0.0033975	33.9033
17226	CU655870.1	NA	7.76e-08	48.4541
10488	CU660013.4	NA	0.000795031	32.5466
17424	CU694999.1	NA	0.000226919	37.9059
8792	CU695215.1	NA	0.00638566	29.9448
8202	CU915256.1	NA	0.00798476	-30.1388
3130	cuedc1a	CUE domain containing 1a [Source:ZFIN;Acc:ZDB-GENE-061027-344]	1.84e-07	49.3958
3129	cuedc1a	CUE domain containing 1a [Source:ZFIN;Acc:ZDB-GENE-061027-344]	0.000114659	35.9007
14877	cul1b	cullin 1b [Source:ZFIN;Acc:ZDB-GENE-040426-2887]	0.0039809	-29.3606
13969	cul2	cullin 2 [Source:ZFIN;Acc:ZDB-GENE-030131-8032]	1.45e-05	-45.1595
2863	cux1a	cut-like homeobox 1a [Source:ZFIN;Acc:ZDB-GENE-030131-5868]	0.000282194	35.2377
10289	cx32.3	connexin 32.3 [Source:ZFIN;Acc:ZDB-GENE-030131-1337]	4.12e-08	46.5043
14008	cyb5a	cytochrome b5 type A (microsomal) [Source:ZFIN;Acc:ZDB-GENE-040426-2148]	5.79e-05	-33.8016
18016	cygb2	cytoglobin 2 [Source:ZFIN;Acc:ZDB-GENE-060920-1]	0.000132963	38.3049
11365	dacha	dachshund a [Source:ZFIN;Acc:ZDB-GENE-020402-3]	1.21e-07	-52.3352
1461	dact3a	dishevelled-binding antagonist of beta-catenin 3a [Source:ZFIN;Acc:ZDB-GENE-091204-226]	0.00859123	26.3125
18979	dagla	diacylglycerol lipase, alpha [Source:ZFIN;Acc:ZDB-GENE-070619-1]	1.76e-05	-43.8795
1418	dand5	DAN domain family, member 5 [Source:ZFIN;Acc:ZDB-GENE-040421-2]	4.65e-06	26
16280	dctn5	dynactin 5 [Source:ZFIN;Acc:ZDB-GENE-040718-201]	0.00829603	-30.7635
8271	ddx39b	DEAD (Asp-Glu-Ala-Asp) box polypeptide 39B [Source:ZFIN;Acc:ZDB-GENE-040426-1259]	0.00820389	-30.7033
16083	ddx5	DEAD (Asp-Glu-Ala-Asp) box helicase 5 [Source:ZFIN;Acc:ZDB-GENE-030131-925]	0.000409152	-26.0469
16084	ddx5	DEAD (Asp-Glu-Ala-Asp) box helicase 5 [Source:ZFIN;Acc:ZDB-GENE-030131-925]	0.00046013	-28.5088
12450	ddx59	DEAD (Asp-Glu-Ala-Asp) box polypeptide 59 [Source:ZFIN;Acc:ZDB-GENE-050208-665]	0.000103652	-26.9338
1711	depdc5	DEP domain containing 5 [Source:ZFIN;Acc:ZDB-GENE-091204-356]	0.000546392	37.2024
9142	dhcr7	7-dehydrocholesterol reductase [Source:ZFIN;Acc:ZDB-GENE-030912-9]	0.00366939	37.2141
19181	dhrs4	dehydrogenase/reductase (SDR family) member 4 [Source:ZFIN;Acc:ZDB-GENE-040426-1498]	0.00993441	34.2642
3837	dido1	death inducer-obliterator 1 [Source:ZFIN;Acc:ZDB-GENE-030131-6117]	6.37e-05	34.5933
18437	dip2bb	disco-interacting protein 2 homolog Bb [Source:ZFIN;Acc:ZDB-GENE-100729-4]	3.54e-11	-62.4896
10495	disp1	dispatched homolog 1 (Drosophila) [Source:ZFIN;Acc:ZDB-GENE-030911-7]	0.000296734	31.8226
20072	DISP3	si:dkey-32e23.6 [Source:ZFIN;Acc:ZDB-GENE-081104-407]	2.47e-05	39.7494
15026	dlec1	deleted in lung and esophageal cancer 1 [Source:ZFIN;Acc:ZDB-GENE-091204-65]	3.1e-05	-35.7359
18328	dlg1	discs, large homolog 1 (Drosophila) [Source:ZFIN;Acc:ZDB-GENE-010724-8]	0.00103775	-28.5609
9177	dlgap1a	discs, large (Drosophila) homolog-associated protein 1a [Source:ZFIN;Acc:ZDB-GENE-030616-580]	0.000482727	-34.5761
14284	dlgap1b	discs, large (Drosophila) homolog-associated protein 1b [Source:ZFIN;Acc:ZDB-GENE-091116-98]	4.31e-07	-47.6852
8543	dlx6a	distal-less homeobox 6a [Source:ZFIN;Acc:ZDB-GENE-980526-448]	0.00245524	32.9273
8542	dlx6a	distal-less homeobox 6a [Source:ZFIN;Acc:ZDB-GENE-980526-448]	0.000636342	32.6279
593	dmd	dystrophin [Source:ZFIN;Acc:ZDB-GENE-010426-1]	1.89e-06	50.0325
591	dmd	dystrophin [Source:ZFIN;Acc:ZDB-GENE-010426-1]	8.82e-05	44.087
592	dmd	dystrophin [Source:ZFIN;Acc:ZDB-GENE-010426-1]	0.000339487	40.4348
581	dmd	dystrophin [Source:ZFIN;Acc:ZDB-GENE-010426-1]	0.000475455	37.0851
582	dmd	dystrophin [Source:ZFIN;Acc:ZDB-GENE-010426-1]	0.000216728	36.6228
1813	dmtn	dematin actin binding protein [Source:ZFIN;Acc:ZDB-GENE-030131-9438]	0.000130577	37.9838
1812	dmtn	dematin actin binding protein [Source:ZFIN;Acc:ZDB-GENE-030131-9438]	2.22e-06	-44.4822
20193	dnajb11	DnaJ (Hsp40) homolog, subfamily B, member 11 [Source:ZFIN;Acc:ZDB-GENE-031113-9]	0.00589809	-33.8663
3090	dnajb13	DnaJ (Hsp40) homolog, subfamily B, member 13 [Source:ZFIN;Acc:ZDB-GENE-040910-4]	9.78e-13	57.7286
3091	dnajb13	DnaJ (Hsp40) homolog, subfamily B, member 13 [Source:ZFIN;Acc:ZDB-GENE-040910-4]	4.76e-10	47.8607
12776	dnajc19	DnaJ (Hsp40) homolog, subfamily C, member 19 [Source:ZFIN;Acc:ZDB-GENE-040426-1730]	0.00157672	30.8571
13434	dnajc5ab	DnaJ (Hsp40) homolog, subfamily C, member 5ab [Source:ZFIN;Acc:ZDB-GENE-081021-2]	0.000124742	33.081
5465	dnd1	DND microRNA-mediated repression inhibitor 1 [Source:ZFIN;Acc:ZDB-GENE-030828-4]	9.97e-12	51.1905
10388	dnmt3aa	DNA (cytosine-5-)-methyltransferase 3 alpha a [Source:ZFIN;Acc:ZDB-GENE-050314-5]	0.000106778	-35.7735
17737	dock9b	dedicator of cytokinesis 9b [Source:ZFIN;Acc:ZDB-GENE-090916-2]	0.000456021	-31.8126
19388	dpep2	dipeptidase 2 [Source:ZFIN;Acc:ZDB-GENE-120419-2]	0.000828878	-33.7366
18292	dpt	dermatopontin [Source:ZFIN;Acc:ZDB-GENE-060312-9]	6.27e-05	36.8213
18291	dpt	dermatopontin [Source:ZFIN;Acc:ZDB-GENE-060312-9]	0.00271544	30.531
20379	drd1b	dopamine receptor D1b [Source:ZFIN;Acc:ZDB-GENE-070524-2]	0.00350026	32.1641
4183	dre-let-7a-1	dre-let-7a-1 [Source:miRBase;Acc:MI0001857]	0.000541273	-31.9815
4182	dre-let-7a-1	dre-let-7a-1 [Source:miRBase;Acc:MI0001857]	1.51e-06	-35.7298
4184	dre-let-7a-1	dre-let-7a-1 [Source:miRBase;Acc:MI0001857]	1.36e-05	-39.634
4180	dre-let-7a-1	dre-let-7a-1 [Source:miRBase;Acc:MI0001857]	2.55e-06	-41.0883
4181	dre-let-7a-1	dre-let-7a-1 [Source:miRBase;Acc:MI0001857]	3.81e-08	-44.4196
18517	dre-mir-141	dre-mir-141 [Source:miRBase;Acc:MI0002004]	0.00076135	-33.6039
13104	dre-mir-2193	dre-mir-2193 [Source:miRBase;Acc:MI0010854]	0.000203438	-33.9583
15041	dre-mir-26a-3	dre-mir-26a-3 [Source:miRBase;Acc:MI0001926]	0.000322244	37.2229
17368	dre-mir-454b	dre-mir-454b [Source:miRBase;Acc:MI0002076]	0.00413973	25.1613
6988	dre-mir-456	dre-mir-456 [Source:miRBase;Acc:MI0002176]	0.00846659	-26.4018
19151	dre-mir-730	dre-mir-730 [Source:miRBase;Acc:MI0004775]	3.23e-05	27.381
16288	dus1l	dihydrouridine synthase 1-like (S. cerevisiae) [Source:ZFIN;Acc:ZDB-GENE-030131-1435]	0.00149953	-33.4751
9046	dvl3a	dishevelled segment polarity protein 3a [Source:ZFIN;Acc:ZDB-GENE-010319-1]	0.00365296	30.231
9045	dvl3a	dishevelled segment polarity protein 3a [Source:ZFIN;Acc:ZDB-GENE-010319-1]	0.000592966	28.0364
16860	dyrk2	dual-specificity tyrosine-(Y)-phosphorylation regulated kinase 2 [Source:ZFIN;Acc:ZDB-GENE-030131-2804]	0.00597498	-29.5402
11316	EBF1 (1 of many)	si:ch211-51e8.2 [Source:ZFIN;Acc:ZDB-GENE-091118-125]	0.000192381	-33.7224
11316	ebf1b	early B cell factor 1b [Source:ZFIN;Acc:ZDB-GENE-090814-2]	0.000192381	-33.7224
17560	edf1	endothelial differentiation-related factor 1 [Source:ZFIN;Acc:ZDB-GENE-040426-1710]	0.00187818	28.4624
13225	edn3b	endothelin 3b [Source:ZFIN;Acc:ZDB-GENE-090313-235]	0.00752395	33.2488
6873	edrf1	erythroid differentiation regulatory factor 1 [Source:ZFIN;Acc:ZDB-GENE-131121-620]	0.00235574	33.2246
6871	edrf1	erythroid differentiation regulatory factor 1 [Source:ZFIN;Acc:ZDB-GENE-131121-620]	0.00216373	32.3986
6872	edrf1	erythroid differentiation regulatory factor 1 [Source:ZFIN;Acc:ZDB-GENE-131121-620]	0.00429347	25.7112
17765	eef1b2	eukaryotic translation elongation factor 1 beta 2 [Source:ZFIN;Acc:ZDB-GENE-030131-7310]	0.000524633	-34.3544
17766	eef1b2	eukaryotic translation elongation factor 1 beta 2 [Source:ZFIN;Acc:ZDB-GENE-030131-7310]	0.000188855	-36.2069
7862	eepd1	endonuclease/exonuclease/phosphatase family domain containing 1 [Source:ZFIN;Acc:ZDB-GENE-040426-1831]	6.42e-10	-62.5684
1986	efnb3a	ephrin-B3a [Source:ZFIN;Acc:ZDB-GENE-100316-1]	0.00662788	-25.9863
1985	efnb3a	ephrin-B3a [Source:ZFIN;Acc:ZDB-GENE-100316-1]	0.00444165	-26.6125
19181	efs	embryonal Fyn-associated substrate [Source:ZFIN;Acc:ZDB-GENE-030131-1658]	0.00993441	34.2642
5993	egr1	early growth response 1 [Source:ZFIN;Acc:ZDB-GENE-980526-320]	5.71e-05	28.939
7046	ehbp1	EH domain binding protein 1 [Source:ZFIN;Acc:ZDB-GENE-091006-4]	3.44e-06	42.7754
2408	ehbp1l1b	EH domain binding protein 1-like 1b [Source:ZFIN;Acc:ZDB-GENE-091204-238]	6.62e-05	43.3955
2425	ehd1b	EH-domain containing 1b [Source:ZFIN;Acc:ZDB-GENE-030131-2069]	7.43e-10	51.1536
2426	ehd1b	EH-domain containing 1b [Source:ZFIN;Acc:ZDB-GENE-030131-2069]	1.63e-08	47.6733
2424	ehd1b	EH-domain containing 1b [Source:ZFIN;Acc:ZDB-GENE-030131-2069]	7.46e-05	44.9713
14853	eif2s3	eukaryotic translation initiation factor 2, subunit 3 gamma [Source:ZFIN;Acc:ZDB-GENE-030131-5552]	2.44e-05	38
8147	eif3eb	eukaryotic translation initiation factor 3, subunit E, b [Source:ZFIN;Acc:ZDB-GENE-050208-283]	2.87e-05	-40.6126
16658	elk3	ELK3, ETS-domain protein [Source:ZFIN;Acc:ZDB-GENE-030716-2]	0.00289434	-27.5862
11884	elnb	elastin b [Source:ZFIN;Acc:ZDB-GENE-061212-2]	0.000832649	-35.9954
9227	emilin2a	elastin microfibril interfacer 2a [Source:ZFIN;Acc:ZDB-GENE-060503-247]	5.02e-07	-39.5393
1459	emsy	EMSY BRCA2-interacting transcriptional repressor [Source:ZFIN;Acc:ZDB-GENE-030131-7832]	0.00605353	-29.082
249	en1b	engrailed homeobox 1b [Source:ZFIN;Acc:ZDB-GENE-980526-6]	9.49e-06	47.467
18467	endou	endonuclease, polyU-specific [Source:ZFIN;Acc:ZDB-GENE-070112-2012]	0.00349248	33.8385
11964	endou2	endonuclease, polyU-specific 2 [Source:ZFIN;Acc:ZDB-GENE-050522-373]	0.000816148	34.3597
13515	eno1a	enolase 1a, (alpha) [Source:ZFIN;Acc:ZDB-GENE-030131-6048]	0.00251734	-29.0625
3754	eogt	EGF domain-specific O-linked N-acetylglucosamine (GlcNAc) transferase [Source:ZFIN;Acc:ZDB-GENE-120813-8]	0.0016882	33.7771
18790	epha2a	eph receptor A2 a [Source:ZFIN;Acc:ZDB-GENE-990415-63]	0.000108449	-41.9318
17514	erlin2	ER lipid raft associated 2 [Source:ZFIN;Acc:ZDB-GENE-090505-4]	0.00838294	-30.4327
15631	esco1	establishment of sister chromatid cohesion N-acetyltransferase 1 [Source:ZFIN;Acc:ZDB-GENE-130530-818]	0.000174526	33.7019
10196	esco2	establishment of sister chromatid cohesion N-acetyltransferase 2 [Source:ZFIN;Acc:ZDB-GENE-050913-156]	0.00593282	29.0072
9873	esr2a	estrogen receptor 2a [Source:ZFIN;Acc:ZDB-GENE-030116-2]	8.53e-11	61.8132
9871	esr2a	estrogen receptor 2a [Source:ZFIN;Acc:ZDB-GENE-030116-2]	9.39e-05	-43.3201
10916	esrra	estrogen-related receptor alpha [Source:ZFIN;Acc:ZDB-GENE-990415-68]	0.00147977	31.5934
18285	evi5b	ecotropic viral integration site 5b [Source:ZFIN;Acc:ZDB-GENE-041111-244]	0.000745199	33.3333
10602	evlb	Enah/Vasp-like b [Source:ZFIN;Acc:ZDB-GENE-040426-1804]	2.97e-06	39.5534
8060	evx1	even-skipped homeobox 1 [Source:ZFIN;Acc:ZDB-GENE-980526-364]	0.00237211	-37.0274
16307	ezh1	enhancer of zeste 1 polycomb repressive complex 2 subunit [Source:ZFIN;Acc:ZDB-GENE-050114-1]	3.83e-05	-41.8711
14875	ezh2	enhancer of zeste 2 polycomb repressive complex 2 subunit [Source:ZFIN;Acc:ZDB-GENE-041111-259]	0.00704418	-31.3125
11620	fam114a2	family with sequence similarity 114, member A2 [Source:ZFIN;Acc:ZDB-GENE-030131-6308]	4.11e-07	44.5513
8501	fam133b	family with sequence similarity 133, member B [Source:ZFIN;Acc:ZDB-GENE-060503-229]	0.00168378	40.0542
15464	fam168b	family with sequence similarity 168, member B [Source:ZFIN;Acc:ZDB-GENE-060929-180]	0.00589787	-26.9958
15465	fam168b	family with sequence similarity 168, member B [Source:ZFIN;Acc:ZDB-GENE-060929-180]	0.00236236	-29.281
4412	fam213b	family with sequence similarity 213, member B [Source:ZFIN;Acc:ZDB-GENE-040426-2556]	5.56e-07	47.549
8073	fam221a	family with sequence similarity 221, member A [Source:ZFIN;Acc:ZDB-GENE-050320-27]	0.000132203	35.3051
8072	fam221a	family with sequence similarity 221, member A [Source:ZFIN;Acc:ZDB-GENE-050320-27]	0.000152127	35.1562
13546	fam3a	family with sequence similarity 3, member A [Source:ZFIN;Acc:ZDB-GENE-040426-1772]	0.00594514	26.8148
14389	fam49bb	family with sequence similarity 49, member Bb [Source:ZFIN;Acc:ZDB-GENE-040426-2590]	0.00174107	-33.5574
10736	fam69b	family with sequence similarity 69, member B [Source:ZFIN;Acc:ZDB-GENE-080721-1]	0.000189626	-35.0602
2403	fam89b	family with sequence similarity 89, member B [Source:ZFIN;Acc:ZDB-GENE-091204-269]	7.69e-11	53.4722
2402	fam89b	family with sequence similarity 89, member B [Source:ZFIN;Acc:ZDB-GENE-091204-269]	8.82e-09	47.8083
2401	fam89b	family with sequence similarity 89, member B [Source:ZFIN;Acc:ZDB-GENE-091204-269]	1.48e-05	38.3765
2404	fam89b	family with sequence similarity 89, member B [Source:ZFIN;Acc:ZDB-GENE-091204-269]	3.15e-05	36.758
8345	fam8a1a	family with sequence similarity 8, member A1a [Source:ZFIN;Acc:ZDB-GENE-141216-66]	0.00217285	36.6557
19771	fance	Fanconi anemia, complementation group E [Source:ZFIN;Acc:ZDB-GENE-060510-5]	0.0040513	-36.7826
9281	fastk	Fas-activated serine/threonine kinase [Source:ZFIN;Acc:ZDB-GENE-070912-680]	0.00523587	-32.7794
9282	fastk	Fas-activated serine/threonine kinase [Source:ZFIN;Acc:ZDB-GENE-070912-680]	0.00271512	-33.9493
9283	fastk	Fas-activated serine/threonine kinase [Source:ZFIN;Acc:ZDB-GENE-070912-680]	0.000543472	-39.6084
1141	fat1a	FAT atypical cadherin 1a [Source:ZFIN;Acc:ZDB-GENE-050425-1]	0.00171678	38.9016
17514	fbp1b	fructose-1,6-bisphosphatase 1b [Source:ZFIN;Acc:ZDB-GENE-021206-11]	0.00838294	-30.4327
347	fbxl18	F-box and leucine-rich repeat protein 18 [Source:ZFIN;Acc:ZDB-GENE-050913-65]	7.75e-07	46.7842
20127	fev	FEV (ETS oncogene family) [Source:ZFIN;Acc:ZDB-GENE-070112-1852]	0.00390804	-34.7255
501	fgb	fibrinogen beta chain [Source:ZFIN;Acc:ZDB-GENE-030131-9261]	0.0063848	35.4323
2387	fgf13b	fibroblast growth factor 13b [Source:ZFIN;Acc:ZDB-GENE-040426-1793]	6.69e-06	49.7322
5327	fgf18a	fibroblast growth factor 18a [Source:ZFIN;Acc:ZDB-GENE-030714-1]	2.22e-07	51.126
1884	fgf18b	fibroblast growth factor 18b [Source:ZFIN;Acc:ZDB-GENE-050221-4]	4.62e-05	48.0769
2369	fhl1b	four and a half LIM domains 1b [Source:ZFIN;Acc:ZDB-GENE-031219-1]	0.000368349	42.1369
13461	flna	filamin A, alpha (actin binding protein 280) [Source:ZFIN;Acc:ZDB-GENE-030131-2145]	7.77e-05	-26.9567
19883	fmodb	fibromodulin b [Source:ZFIN;Acc:ZDB-GENE-080327-28]	0.00664951	-26.8498
19884	fmodb	fibromodulin b [Source:ZFIN;Acc:ZDB-GENE-080327-28]	0.00482183	-27.4221
19882	fmodb	fibromodulin b [Source:ZFIN;Acc:ZDB-GENE-080327-28]	0.000154841	-38.5472
9480	fndc7rs3	fibronectin type III domain containing 7, related sequence 3 [Source:ZFIN;Acc:ZDB-GENE-070912-653]	3.6e-05	33.4292
7723	foxa3	forkhead box A3 [Source:ZFIN;Acc:ZDB-GENE-980526-423]	1.7e-05	-36.9115
7721	foxa3	forkhead box A3 [Source:ZFIN;Acc:ZDB-GENE-980526-423]	1.02e-06	-45.2963
7722	foxa3	forkhead box A3 [Source:ZFIN;Acc:ZDB-GENE-980526-423]	4.6e-09	-48.7839
4066	foxp4	forkhead box P4 [Source:ZFIN;Acc:ZDB-GENE-101207-1]	0.00385989	35.6902
79	FP009765.1	NA	7.65e-06	48.5714
3618	FP016142.4	NA	1.02e-05	36.782
15438	FP085414.1	NA	0.00295949	-30.5556
6580	FP102309.1	NA	0.00221864	28.6685
6579	FP102309.1	NA	0.00532089	27.461
5418	FP103005.1	NA	1.9e-06	46.7325
15356	FP103106.1	NA	0.000271287	30.491
19337	frmd5	FERM domain containing 5 [Source:ZFIN;Acc:ZDB-GENE-060810-165]	0.004528	27.4949
2945	fryb	furry homolog b (Drosophila) [Source:ZFIN;Acc:ZDB-GENE-080215-5]	3.8e-07	46.3524
2287	ftr54	finTRIM family, member 54 [Source:ZFIN;Acc:ZDB-GENE-070620-19]	0.000615882	40.4444
8356	fuca1.1	alpha-L-fucosidase 1, tandem duplicate 1 [Source:ZFIN;Acc:ZDB-GENE-030131-7434]	0.0063954	27.4319
11987	gabra6b	gamma-aminobutyric acid (GABA) A receptor, alpha 6b [Source:ZFIN;Acc:ZDB-GENE-080815-1]	0.000125196	27.1107
3016	gabrr3a	gamma-aminobutyric acid (GABA) A receptor, rho 3a [Source:ZFIN;Acc:ZDB-GENE-080722-20]	3.03e-14	67.4242
18059	gadd45ab	growth arrest and DNA-damage-inducible, alpha, b [Source:ZFIN;Acc:ZDB-GENE-040704-60]	0.000241728	-39.9123
14163	galnt11	UDP-N-acetyl-alpha-D-galactosamine:polypeptide N-acetylgalactosaminyltransferase 11 (GalNAc-T11) [Source:ZFIN;Acc:ZDB-GENE-060929-998]	0.00283444	-30
14164	galnt11	UDP-N-acetyl-alpha-D-galactosamine:polypeptide N-acetylgalactosaminyltransferase 11 (GalNAc-T11) [Source:ZFIN;Acc:ZDB-GENE-060929-998]	2.58e-05	-35.069
14167	galnt11	UDP-N-acetyl-alpha-D-galactosamine:polypeptide N-acetylgalactosaminyltransferase 11 (GalNAc-T11) [Source:ZFIN;Acc:ZDB-GENE-060929-998]	0.000132653	-38.04
14168	galnt11	UDP-N-acetyl-alpha-D-galactosamine:polypeptide N-acetylgalactosaminyltransferase 11 (GalNAc-T11) [Source:ZFIN;Acc:ZDB-GENE-060929-998]	3.52e-06	-40.0433
15046	gars	glycyl-tRNA synthetase [Source:ZFIN;Acc:ZDB-GENE-030131-9174]	0.00886094	-29.3988
19238	gba2	glucosidase, beta (bile acid) 2 [Source:ZFIN;Acc:ZDB-GENE-070522-3]	1.19e-05	43.6723
9438	gbp2	guanylate binding protein 2 [Source:ZFIN;Acc:ZDB-GENE-070912-618]	0.000753632	-42.3611
3235	gdpd5a	glycerophosphodiester phosphodiesterase domain containing 5a [Source:ZFIN;Acc:ZDB-GENE-091204-253]	2.65e-05	38.3956
18002	gga1	golgi-associated, gamma adaptin ear containing, ARF binding protein 1 [Source:ZFIN;Acc:ZDB-GENE-040822-13]	0.00381943	-30.4177
3597	ghrh	growth hormone releasing hormone [Source:ZFIN;Acc:ZDB-GENE-070426-1]	0.000594873	37.7016
3598	ghrh	growth hormone releasing hormone [Source:ZFIN;Acc:ZDB-GENE-070426-1]	0.00153173	33.9206
18504	ghrl	ghrelin/obestatin prepropeptide [Source:ZFIN;Acc:ZDB-GENE-070622-2]	0.000225193	-36.6522
18505	ghrl	ghrelin/obestatin prepropeptide [Source:ZFIN;Acc:ZDB-GENE-070622-2]	4.35e-08	-52.7778
13434	gid8b	GID complex subunit 8 homolog b (S. cerevisiae) [Source:ZFIN;Acc:ZDB-GENE-030515-4]	0.000124742	33.081
12269	gls2b	glutaminase 2b (liver, mitochondrial) [Source:ZFIN;Acc:ZDB-GENE-050208-408]	6.45e-11	56.3131
18683	glyctk	glycerate kinase [Source:ZFIN;Acc:ZDB-GENE-061013-308]	0.000644664	35.8817
18681	glyctk	glycerate kinase [Source:ZFIN;Acc:ZDB-GENE-061013-308]	0.000533849	32.8571
16292	glyr1	glyoxylate reductase 1 homolog (Arabidopsis) [Source:ZFIN;Acc:ZDB-GENE-041121-5]	0.00142334	-36.6291
19195	gmpr2	guanosine monophosphate reductase 2 [Source:ZFIN;Acc:ZDB-GENE-030131-1238]	1.44e-05	37.082
10920	gng3	guanine nucleotide binding protein (G protein), gamma 3 [Source:ZFIN;Acc:ZDB-GENE-010705-1]	6e-08	-48.489
17132	golga2	golgin A2 [Source:ZFIN;Acc:ZDB-GENE-081030-1]	0.00758727	30.2009
10075	gorab	golgin, rab6-interacting [Source:ZFIN;Acc:ZDB-GENE-040426-1384]	7.32e-06	48.0843
5039	got1	glutamic-oxaloacetic transaminase 1, soluble [Source:ZFIN;Acc:ZDB-GENE-040426-2003]	8.97e-05	-39.6607
15116	gpr12	G protein-coupled receptor 12 [Source:ZFIN;Acc:ZDB-GENE-100209-3]	0.000115349	-36.6667
20403	gpr143	G protein-coupled receptor 143 [Source:ZFIN;Acc:ZDB-GENE-040426-1476]	7.05e-07	-39.0157
19919	gpr153	G protein-coupled receptor 153 [Source:ZFIN;Acc:ZDB-GENE-050823-7]	0.00031723	-29.5773
18243	gpr17	G protein-coupled receptor 17 [Source:ZFIN;Acc:ZDB-GENE-100922-133]	9.77e-06	46.3333
4274	GPR62 (1 of many)	si:ch211-213o11.11 [Source:ZFIN;Acc:ZDB-GENE-141216-4]	0.000772471	38.961
9076	greb1l	growth regulation by estrogen in breast cancer-like [Source:ZFIN;Acc:ZDB-GENE-030131-4022]	0.00356194	-34.1761
9077	greb1l	growth regulation by estrogen in breast cancer-like [Source:ZFIN;Acc:ZDB-GENE-030131-4022]	0.00145492	-35.4545
8791	grem1a	gremlin 1a, DAN family BMP antagonist [Source:ZFIN;Acc:ZDB-GENE-040625-1]	1.24e-10	40.708
6090	grhpra	glyoxylate reductase/hydroxypyruvate reductase a [Source:ZFIN;Acc:ZDB-GENE-040724-230]	0.00195505	35.7903
15914	grin2ca	glutamate receptor, ionotropic, N-methyl D-aspartate 2Ca [Source:ZFIN;Acc:ZDB-GENE-070822-3]	0.00437472	32.4017
699	grk4	G protein-coupled receptor kinase 4 [Source:ZFIN;Acc:ZDB-GENE-060929-1198]	2.16e-09	-55.8177
2229	grm5a	glutamate receptor, metabotropic 5a [Source:ZFIN;Acc:ZDB-GENE-090821-9]	0.000891942	33.3796
15639	grnb	granulin b [Source:ZFIN;Acc:ZDB-GENE-030131-7393]	3.8e-07	47.0303
9615	gtf2a1	general transcription factor IIA, 1 [Source:ZFIN;Acc:ZDB-GENE-030131-2694]	2.26e-10	-57.1429
5387	guf1	GUF1 homolog, GTPase [Source:ZFIN;Acc:ZDB-GENE-030131-4289]	0.00131901	29.078
20195	gzm3.2	granzyme 3, tandem duplicate 2 [Source:ZFIN;Acc:ZDB-GENE-070912-133]	0.000569805	-30.3922
20194	gzm3.2	granzyme 3, tandem duplicate 2 [Source:ZFIN;Acc:ZDB-GENE-070912-133]	0.000450872	-36.1099
19210	haus3	HAUS augmin-like complex, subunit 3 [Source:ZFIN;Acc:ZDB-GENE-060929-592]	0.000384114	36.0055
13463	haus7	HAUS augmin-like complex, subunit 7 [Source:ZFIN;Acc:ZDB-GENE-050506-15]	0.00233222	-25.7563
11038	havcr2	hepatitis A virus cellular receptor 2 [Source:ZFIN;Acc:ZDB-GENE-091204-20]	0.000596031	-32.5753
11055	hbegfb	heparin-binding EGF-like growth factor b [Source:ZFIN;Acc:ZDB-GENE-070820-6]	0.00447714	33.7865
11054	hbegfb	heparin-binding EGF-like growth factor b [Source:ZFIN;Acc:ZDB-GENE-070820-6]	0.00608732	31.8848
6542	hdac12	histone deacetylase 12 [Source:ZFIN;Acc:ZDB-GENE-131121-613]	0.00709196	30.284
18546	hdhd3	haloacid dehalogenase-like hydrolase domain containing 3 [Source:ZFIN;Acc:ZDB-GENE-040724-118]	0.000259432	39.4649
18418	herc2	HECT and RLD domain containing E3 ubiquitin protein ligase 2 [Source:ZFIN;Acc:ZDB-GENE-070718-6]	0.000430214	41.6988
18420	herc2	HECT and RLD domain containing E3 ubiquitin protein ligase 2 [Source:ZFIN;Acc:ZDB-GENE-070718-6]	0.000301549	40.7317
18419	herc2	HECT and RLD domain containing E3 ubiquitin protein ligase 2 [Source:ZFIN;Acc:ZDB-GENE-070718-6]	0.0025659	34.6172
15048	hhatlb	hedgehog acyltransferase like, b [Source:ZFIN;Acc:ZDB-GENE-050506-130]	0.00739119	-33.4066
17582	hip1rb	huntingtin interacting protein 1 related b [Source:ZFIN;Acc:ZDB-GENE-070209-59]	0.0061883	-25.3645
13724	hipk1a	homeodomain interacting protein kinase 1a [Source:ZFIN;Acc:ZDB-GENE-081031-101]	0.00106789	36.6725
18915	hist1h2a4	histone cluster 1 H2A family member 4 [Source:ZFIN;Acc:ZDB-GENE-050731-6]	0.00702275	31.6259
2601	hist2h2l	histone 2, H2, like [Source:ZFIN;Acc:ZDB-GENE-031118-36]	3.01e-06	38.8259
17386	hk2	hexokinase 2 [Source:ZFIN;Acc:ZDB-GENE-040426-2017]	0.00125693	-33.7535
11323	hmgb3b	high mobility group box 3b [Source:ZFIN;Acc:ZDB-GENE-050417-290]	0.00410133	28.341
11324	hmgb3b	high mobility group box 3b [Source:ZFIN;Acc:ZDB-GENE-050417-290]	0.000979502	-32.8983
13562	hnf4a	hepatocyte nuclear factor 4, alpha [Source:ZFIN;Acc:ZDB-GENE-030131-1077]	0.00169949	-32.7839
15237	hnf4g	hepatocyte nuclear factor 4, gamma [Source:ZFIN;Acc:ZDB-GENE-060929-100]	5.54e-06	-37.3445
15238	hnf4g	hepatocyte nuclear factor 4, gamma [Source:ZFIN;Acc:ZDB-GENE-060929-100]	2.82e-06	-38.5465
12416	hnrnpm	heterogeneous nuclear ribonucleoprotein M [Source:ZFIN;Acc:ZDB-GENE-030131-6898]	0.00540339	28.3922
12731	hoga1	4-hydroxy-2-oxoglutarate aldolase 1 [Source:ZFIN;Acc:ZDB-GENE-040426-2242]	0.00132614	-27.5974
16022	hoxb5a	homeobox B5a [Source:ZFIN;Acc:ZDB-GENE-980526-70]	6.44e-06	-31.8182
13699	hoxc13a	homeobox C13a [Source:ZFIN;Acc:ZDB-GENE-000822-4]	0.00581714	26.0853
13702	hoxc8a	homeobox C8a [Source:ZFIN;Acc:ZDB-GENE-990415-114]	5.59e-05	37.7596
10483	hsp90ab1	heat shock protein 90, alpha (cytosolic), class B member 1 [Source:ZFIN;Acc:ZDB-GENE-990415-95]	0.00729205	32.5
2603	hspa8	heat shock protein 8 [Source:ZFIN;Acc:ZDB-GENE-990415-92]	0.00115616	31.3733
5645	hspa9	heat shock protein 9 [Source:ZFIN;Acc:ZDB-GENE-030828-12]	0.00361746	38.4397
7021	htr7a	5-hydroxytryptamine (serotonin) receptor 7a [Source:ZFIN;Acc:ZDB-GENE-130530-666]	0.0035267	34.045
2954	HTRA2 (1 of many)	si:dkey-10b15.8 [Source:ZFIN;Acc:ZDB-GENE-141212-238]	0.00514044	31.99
20012	ido1	indoleamine 2,3-dioxygenase 1 [Source:ZFIN;Acc:ZDB-GENE-080228-2]	4.78e-05	-38.9744
20011	ido1	indoleamine 2,3-dioxygenase 1 [Source:ZFIN;Acc:ZDB-GENE-080228-2]	4.09e-07	-50.5556
5974	ids	iduronate 2-sulfatase [Source:ZFIN;Acc:ZDB-GENE-061215-37]	0.00303654	-31.2212
4654	ifit9	interferon-induced protein with tetratricopeptide repeats 9 [Source:ZFIN;Acc:ZDB-GENE-121214-233]	0.00274124	-25.2647
16014	igf2bp1	insulin-like growth factor 2 mRNA binding protein 1 [Source:ZFIN;Acc:ZDB-GENE-060929-1258]	0.00390598	26.9841
16240	ighv1-4	immunoglobulin heavy variable 1-4 [Source:ZFIN;Acc:ZDB-GENE-040514-1]	0.00272068	33.5616
16242	ighv4-3	immunoglobulin heavy variable 4-3 [Source:ZFIN;Acc:ZDB-GENE-040514-9]	0.000369435	-31.8182
16243	ighv5-1	immunoglobulin heavy variable 5-1 [Source:ZFIN;Acc:ZDB-GENE-040514-15]	0.00302005	-32.1153
18895	igsf8	immunoglobulin superfamily, member 8 [Source:ZFIN;Acc:ZDB-GENE-040426-2444]	0.00488575	-35.2055
4045	ikbke	inhibitor of kappa light polypeptide gene enhancer in B-cells, kinase epsilon [Source:ZFIN;Acc:ZDB-GENE-040718-251]	0.00126206	32.619
4044	ikbke	inhibitor of kappa light polypeptide gene enhancer in B-cells, kinase epsilon [Source:ZFIN;Acc:ZDB-GENE-040718-251]	0.00167155	-36.8889
2188	ilk	integrin-linked kinase [Source:ZFIN;Acc:ZDB-GENE-040426-1435]	0.00216543	35.512
5829	immt	inner membrane protein, mitochondrial (mitofilin) [Source:ZFIN;Acc:ZDB-GENE-030131-5417]	0.000457753	25.7811
16776	ing3	inhibitor of growth family, member 3 [Source:ZFIN;Acc:ZDB-GENE-040109-3]	0.00315583	36.4035
18245	inpp5d	inositol polyphosphate-5-phosphatase D [Source:ZFIN;Acc:ZDB-GENE-100922-30]	0.00168808	-34.4975
12321	insrb	insulin receptor b [Source:ZFIN;Acc:ZDB-GENE-020503-4]	0.00196497	-35.9958
2536	ints2	integrator complex subunit 2 [Source:ZFIN;Acc:ZDB-GENE-050522-148]	0.000251972	41.155
18484	ip6k2b	inositol hexakisphosphate kinase 2b [Source:ZFIN;Acc:ZDB-GENE-040718-85]	0.000147074	40.7468
14500	ipo4	importin 4 [Source:ZFIN;Acc:ZDB-GENE-041014-307]	0.00729809	-28.9396
4139	iqsec1b	IQ motif and Sec7 domain 1b [Source:ZFIN;Acc:ZDB-GENE-120813-1]	0.000626369	-34.5238
19685	irak1	interleukin-1 receptor-associated kinase 1 [Source:ZFIN;Acc:ZDB-GENE-071116-5]	1.88e-05	41.0714
19686	irak1	interleukin-1 receptor-associated kinase 1 [Source:ZFIN;Acc:ZDB-GENE-071116-5]	1.9e-05	40.723
7852	irgf3	immunity-related GTPase family, f3 [Source:ZFIN;Acc:ZDB-GENE-051212-6]	3.34e-05	-41.3949
6580	ispd	isoprenoid synthase domain containing [Source:ZFIN;Acc:ZDB-GENE-061110-16]	0.00221864	28.6685
6579	ispd	isoprenoid synthase domain containing [Source:ZFIN;Acc:ZDB-GENE-061110-16]	0.00532089	27.461
18886	itcha	itchy E3 ubiquitin protein ligase a [Source:ZFIN;Acc:ZDB-GENE-120919-4]	0.0014976	-35.4263
16263	itga3a	integrin, alpha 3a [Source:ZFIN;Acc:ZDB-GENE-090805-3]	0.000442509	-28.2285
16262	itga3a	integrin, alpha 3a [Source:ZFIN;Acc:ZDB-GENE-090805-3]	0.000286984	-28.4806
6474	itgae.2	integrin, alpha E, tandem duplicate 2 [Source:ZFIN;Acc:ZDB-GENE-130530-671]	6.73e-05	36.2618
7357	itpk1b	inositol-tetrakisphosphate 1-kinase b [Source:ZFIN;Acc:ZDB-GENE-131126-72]	7.21e-05	-36.3445
4266	itpr1b	inositol 1,4,5-trisphosphate receptor, type 1b [Source:ZFIN;Acc:ZDB-GENE-070604-2]	0.000516311	32.5
9830	jag2b	jagged 2b [Source:ZFIN;Acc:ZDB-GENE-011128-3]	7.3e-12	57.3753
9840	jag2b	jagged 2b [Source:ZFIN;Acc:ZDB-GENE-011128-3]	2.98e-06	-42.6735
13690	jph2	junctophilin 2 [Source:ZFIN;Acc:ZDB-GENE-030131-9848]	0.00311735	41.2162
15887	jpt2	Jupiter microtubule associated homolog 2 [Source:ZFIN;Acc:ZDB-GENE-030131-599]	0.000586415	-40.3643
3672	kbtbd8	kelch repeat and BTB (POZ) domain containing 8 [Source:ZFIN;Acc:ZDB-GENE-030114-8]	0.00518191	29.9383
9707	kcnh5a	potassium voltage-gated channel, subfamily H (eag-related), member 5a [Source:ZFIN;Acc:ZDB-GENE-061106-2]	0.00917188	-30.5336
1945	kcnip1b	Kv channel interacting protein 1 b [Source:ZFIN;Acc:ZDB-GENE-041212-57]	6.72e-05	43.4977
15723	kcnj12a	potassium inwardly-rectifying channel, subfamily J, member 12a [Source:ZFIN;Acc:ZDB-GENE-131126-14]	0.00312222	31.4068
5644	kctd12b	potassium channel tetramerisation domain containing 12b [Source:ZFIN;Acc:ZDB-GENE-050417-104]	3.11e-05	29.063
11411	kdelc2	KDEL (Lys-Asp-Glu-Leu) containing 2 [Source:ZFIN;Acc:ZDB-GENE-060810-142]	2.92e-13	-62.8297
19083	kdm6ba	lysine (K)-specific demethylase 6B, a [Source:ZFIN;Acc:ZDB-GENE-091005-1]	0.00819796	30.009
15804	kdm7ab	lysine (K)-specific demethylase 7Ab [Source:ZFIN;Acc:ZDB-GENE-050309-32]	0.00958638	27.5584
12451	kif14	kinesin family member 14 [Source:ZFIN;Acc:ZDB-GENE-030131-5759]	0.000390862	33.6496
10074	kifap3a	kinesin-associated protein 3a [Source:ZFIN;Acc:ZDB-GENE-040912-74]	6.42e-06	-46.3787
2949	kl	klotho [Source:ZFIN;Acc:ZDB-GENE-110221-1]	3.11e-09	57.1011
18191	klhl30	kelch-like family member 30 [Source:ZFIN;Acc:ZDB-GENE-100913-2]	0.00199321	-33.7255
13596	kmt2d	lysine (K)-specific methyltransferase 2D [Source:ZFIN;Acc:ZDB-GENE-060223-2]	1.47e-05	48.8348
2229	kpna7	karyopherin alpha 7 (importin alpha 8) [Source:ZFIN;Acc:ZDB-GENE-040426-2023]	0.000891942	33.3796
15917	kri1	KRI1 homolog [Source:ZFIN;Acc:ZDB-GENE-040915-3]	0.00387492	-33.4625
8714	krit1	KRIT1, ankyrin repeat containing [Source:ZFIN;Acc:ZDB-GENE-030131-555]	0.000143495	31.5152
13162	KRT18 (1 of many)	si:ch211-133j6.3 [Source:ZFIN;Acc:ZDB-GENE-090312-205]	0.00853723	-29.2653
12335	krt222	keratin 222 [Source:ZFIN;Acc:ZDB-GENE-070912-343]	9.24e-06	40.2831
3134	ksr1a	kinase suppressor of ras 1a [Source:ZFIN;Acc:ZDB-GENE-091113-34]	0.000113306	44.7836
17607	kynu	kynureninase [Source:ZFIN;Acc:ZDB-GENE-120215-204]	0.00368007	32.7446
8617	laptm5	lysosomal protein transmembrane 5 [Source:ZFIN;Acc:ZDB-GENE-170303-1]	8.87e-05	-41.9438
8618	laptm5	lysosomal protein transmembrane 5 [Source:ZFIN;Acc:ZDB-GENE-170303-1]	4.04e-05	-44.6115
16898	ldhba	lactate dehydrogenase Ba [Source:ZFIN;Acc:ZDB-GENE-991026-6]	0.000453062	39.7004
16897	ldhba	lactate dehydrogenase Ba [Source:ZFIN;Acc:ZDB-GENE-991026-6]	0.00189481	35.8696
8296	ldlrap1a	low density lipoprotein receptor adaptor protein 1a [Source:ZFIN;Acc:ZDB-GENE-030328-13]	7.62e-05	-39.131
13623	letmd1	LETM1 domain containing 1 [Source:ZFIN;Acc:ZDB-GENE-080723-8]	0.00276302	-30.3723
17607	lgals2b	lectin, galactoside-binding, soluble, 2b [Source:ZFIN;Acc:ZDB-GENE-040426-1590]	0.00368007	32.7446
16611	lgals3bpb	lectin, galactoside-binding, soluble, 3 binding protein b [Source:ZFIN;Acc:ZDB-GENE-040426-2262]	0.00289339	-35.641
9457	lig1	ligase I, DNA, ATP-dependent [Source:ZFIN;Acc:ZDB-GENE-110404-2]	0.00578513	-29.0643
11878	limk1b	LIM domain kinase 1b [Source:ZFIN;Acc:ZDB-GENE-110411-106]	0.000711447	-35.3342
13301	lmod3	leiomodin 3 (fetal) [Source:ZFIN;Acc:ZDB-GENE-090313-353]	0.000336477	34.324
13302	lmod3	leiomodin 3 (fetal) [Source:ZFIN;Acc:ZDB-GENE-090313-353]	4.32e-09	-53.0112
10503	LO018154.1	NA	1.49e-08	47.5623
10504	LO018154.1	NA	0.00024759	37.3039
20441	LO018176.1	NA	0.000421631	37.4072
6308	LO018188.1	NA	0.000138112	32.7137
12023	LO018363.1	NA	1.26e-08	57.6803
10456	LO018680.1	NA	2.15e-08	46.3673
5410	loxl3a	lysyl oxidase-like 3a [Source:ZFIN;Acc:ZDB-GENE-070818-2]	0.000522072	35.7143
5411	loxl3a	lysyl oxidase-like 3a [Source:ZFIN;Acc:ZDB-GENE-070818-2]	3.28e-07	35.2941
5030	loxl4	lysyl oxidase-like 4 [Source:ZFIN;Acc:ZDB-GENE-080722-19]	0.00178422	36.3039
3662	lrig1	leucine-rich repeats and immunoglobulin-like domains 1 [Source:ZFIN;Acc:ZDB-GENE-031113-23]	0.00286702	36.5756
4854	lrrc1	leucine rich repeat containing 1 [Source:ZFIN;Acc:ZDB-GENE-050320-1]	1.47e-06	-41.9285
8654	lrrc14b	leucine rich repeat containing 14B [Source:ZFIN;Acc:ZDB-GENE-060503-910]	0.00788718	26.8897
15806	lrrc29	leucine rich repeat containing 29 [Source:ZFIN;Acc:ZDB-GENE-030131-7165]	0.00159332	34.1897
4544	lrrc45	leucine rich repeat containing 45 [Source:ZFIN;Acc:ZDB-GENE-121214-317]	5.8e-05	35.0794
4696	lrrc59	leucine rich repeat containing 59 [Source:ZFIN;Acc:ZDB-GENE-040426-2547]	0.00107612	35.5159
9253	lrrcc1	leucine rich repeat and coiled-coil centrosomal protein 1 [Source:ZFIN;Acc:ZDB-GENE-041111-207]	0.00245824	-36.8669
19619	lrrtm4l2	leucine rich repeat transmembrane neuronal 4 like 2 [Source:ZFIN;Acc:ZDB-GENE-080327-14]	7.97e-05	44.8077
6583	lta	lymphotoxin alpha (TNF superfamily, member 1) [Source:ZFIN;Acc:ZDB-GENE-050601-3]	0.000476144	30.7895
5974	lygl1	lysozyme g-like 1 [Source:ZFIN;Acc:ZDB-GENE-040718-461]	0.00303654	-31.2212
20145	lypd6b	LY6/PLAUR domain containing 6B [Source:ZFIN;Acc:ZDB-GENE-050522-38]	0.00771918	-27.0082
6712	lyplal1	lysophospholipase-like 1 [Source:ZFIN;Acc:ZDB-GENE-050306-32]	0.000819859	34.7787
14478	lztfl1	leucine zipper transcription factor-like 1 [Source:ZFIN;Acc:ZDB-GENE-030131-945]	0.00150199	-32.3887
4131	map1lc3a	microtubule-associated protein 1 light chain 3 alpha [Source:ZFIN;Acc:ZDB-GENE-040426-2232]	0.00379324	33.24
4502	map2k4b	mitogen-activated protein kinase kinase 4b [Source:ZFIN;Acc:ZDB-GENE-080721-13]	7.8e-10	52.0548
4501	map2k4b	mitogen-activated protein kinase kinase 4b [Source:ZFIN;Acc:ZDB-GENE-080721-13]	0.000150773	34.1039
16177	map3k3	mitogen-activated protein kinase kinase kinase 3 [Source:ZFIN;Acc:ZDB-GENE-070910-1]	0.00277835	-29.7494
15270	map7d2b	MAP7 domain containing 2b [Source:ZFIN;Acc:ZDB-GENE-091118-82]	0.000859825	-32.7813
15269	map7d2b	MAP7 domain containing 2b [Source:ZFIN;Acc:ZDB-GENE-091118-82]	0.00126044	-36.9269
15266	map7d2b	MAP7 domain containing 2b [Source:ZFIN;Acc:ZDB-GENE-091118-82]	0.00239051	-37.518
4568	mapk7	mitogen-activated protein kinase 7 [Source:ZFIN;Acc:ZDB-GENE-050320-10]	0.00377338	27.7192
18898	mbd6	methyl-CpG binding domain protein 6 [Source:ZFIN;Acc:ZDB-GENE-041027-3]	0.00729604	-33.9638
8120	mbpa	myelin basic protein a [Source:ZFIN;Acc:ZDB-GENE-030128-2]	0.000152127	-37.971
2395	mcf2b	MCF.2 cell line derived transforming sequence b [Source:ZFIN;Acc:ZDB-GENE-091118-4]	1.1e-07	49.2776
15591	mchr2	melanin-concentrating hormone receptor 2 [Source:ZFIN;Acc:ZDB-GENE-030502-6]	2.17e-07	49.268
18720	MDFIC2	si:dkey-58f6.2 [Source:ZFIN;Acc:ZDB-GENE-131127-585]	0.00234106	-26.3306
18718	MDFIC2	si:dkey-58f6.2 [Source:ZFIN;Acc:ZDB-GENE-131127-585]	1.39e-06	-37.4958
18719	MDFIC2	si:dkey-58f6.2 [Source:ZFIN;Acc:ZDB-GENE-131127-585]	4.51e-06	-41.1005
13904	MEPCE	si:ch1073-157b13.1 [Source:ZFIN;Acc:ZDB-GENE-110411-13]	0.000221502	-30.4197
10074	mettl11b	methyltransferase like 11B [Source:ZFIN;Acc:ZDB-GENE-081104-175]	6.42e-06	-46.3787
18942	mex3b	mex-3 RNA binding family member B [Source:ZFIN;Acc:ZDB-GENE-030131-2628]	0.00751356	32.5554
10415	mgst3a	microsomal glutathione S-transferase 3a [Source:ZFIN;Acc:ZDB-GENE-040426-2767]	5.28e-05	-28.3177
10516	mia3	melanoma inhibitory activity family, member 3 [Source:ZFIN;Acc:ZDB-GENE-041014-270]	0.000555943	28.5
8996	miga1	mitoguardin 1 [Source:ZFIN;Acc:ZDB-GENE-041010-193]	0.00118516	-33
3199	mir99-2	microRNA 99-2 [Source:ZFIN;Acc:ZDB-MIRNAG-081205-2]	0.000217279	41.6223
18713	mitfa	microphthalmia-associated transcription factor a [Source:ZFIN;Acc:ZDB-GENE-990910-11]	3.9e-05	45.8118
16811	mkln1	muskelin 1, intracellular mediator containing kelch motifs [Source:ZFIN;Acc:ZDB-GENE-030131-3942]	8.93e-05	41.8841
14861	mllt10	MLLT10, histone lysine methyltransferase DOT1L cofactor [Source:ZFIN;Acc:ZDB-GENE-041114-176]	0.0052969	-28.1902
14866	mllt10	MLLT10, histone lysine methyltransferase DOT1L cofactor [Source:ZFIN;Acc:ZDB-GENE-041114-176]	0.000109613	-40.3401
3455	mob3c	MOB kinase activator 3C [Source:ZFIN;Acc:ZDB-GENE-040704-32]	0.000306675	40.2952
3456	mob3c	MOB kinase activator 3C [Source:ZFIN;Acc:ZDB-GENE-040704-32]	0.000910349	32.807
7341	mocs3	molybdenum cofactor synthesis 3 [Source:ZFIN;Acc:ZDB-GENE-040426-782]	0.000176287	32.8602
7074	morn2	MORN repeat containing 2 [Source:ZFIN;Acc:ZDB-GENE-060825-230]	1.24e-05	38.4961
16172	moto	minamoto [Source:ZFIN;Acc:ZDB-GENE-070117-1657]	1.58e-06	41.594
19843	mpeg1.1	macrophage expressed 1, tandem duplicate 1 [Source:ZFIN;Acc:ZDB-GENE-030131-7347]	0.00368924	33.8372
4649	mpp3b	membrane protein, palmitoylated 3b (MAGUK p55 subfamily member 3) [Source:ZFIN;Acc:ZDB-GENE-121214-128]	0.00484896	-28.3333
13387	mrgbp	MRG/MORF4L binding protein [Source:ZFIN;Acc:ZDB-GENE-040426-1698]	3.91e-06	-46.1696
6062	mrpl11	mitochondrial ribosomal protein L11 [Source:ZFIN;Acc:ZDB-GENE-040718-294]	4.84e-05	-37.338
6063	mrpl11	mitochondrial ribosomal protein L11 [Source:ZFIN;Acc:ZDB-GENE-040718-294]	1.36e-06	-42.3982
4437	mrps16	mitochondrial ribosomal protein S16 [Source:ZFIN;Acc:ZDB-GENE-041010-123]	0.00828654	-33.1628
2725	MSANTD2	si:ch211-80m8.2 [Source:ZFIN;Acc:ZDB-GENE-091204-270]	1.74e-06	48.2927
18632	mst1ra	macrophage stimulating 1 receptor a [Source:ZFIN;Acc:ZDB-GENE-071218-2]	0.00141088	35.7641
18633	mst1ra	macrophage stimulating 1 receptor a [Source:ZFIN;Acc:ZDB-GENE-071218-2]	0.000352439	33.18
15322	mtfr1	mitochondrial fission regulator 1 [Source:ZFIN;Acc:ZDB-GENE-041212-86]	4.8e-06	-39.0091
15321	mtfr1	mitochondrial fission regulator 1 [Source:ZFIN;Acc:ZDB-GENE-041212-86]	1.05e-05	-39.4239
9954	mthfd1l	methylenetetrahydrofolate dehydrogenase (NADP+ dependent) 1 like [Source:ZFIN;Acc:ZDB-GENE-041001-133]	7.47e-07	52.5
1034	mtmr7b	myotubularin related protein 7b [Source:ZFIN;Acc:ZDB-GENE-050913-66]	0.000228788	38.0221
1046	mtus1b	microtubule associated tumor suppressor 1b [Source:ZFIN;Acc:ZDB-GENE-070619-5]	2.56e-05	45.9297
12084	mydgf	myeloid-derived growth factor [Source:ZFIN;Acc:ZDB-GENE-040718-183]	0.00126051	-30.7874
17639	myo10l1	myosin X-like 1 [Source:ZFIN;Acc:ZDB-GENE-080425-1]	0.00467895	-29.248
10447	naa20	N(alpha)-acetyltransferase 20, NatB catalytic subunit [Source:ZFIN;Acc:ZDB-GENE-050327-47]	1.61e-05	-34.6001
15089	naa50	N(alpha)-acetyltransferase 50, NatE catalytic subunit [Source:ZFIN;Acc:ZDB-GENE-040801-142]	1.83e-06	-40.0128
13442	naca	nascent polypeptide-associated complex alpha subunit [Source:ZFIN;Acc:ZDB-GENE-020423-4]	0.00625034	-27.7732
14500	nanog	nanog homeobox [Source:ZFIN;Acc:ZDB-GENE-030131-5486]	0.00729809	-28.9396
19316	nat16	N-acetyltransferase 16 [Source:ZFIN;Acc:ZDB-GENE-030219-43]	4.42e-05	41.2186
12422	ncanb	neurocan b [Source:ZFIN;Acc:ZDB-GENE-050208-586]	0.000215724	30.1964
9464	ncapd2	non-SMC condensin I complex, subunit D2 [Source:ZFIN;Acc:ZDB-GENE-050506-59]	0.00742537	-30.6469
9465	ncapd2	non-SMC condensin I complex, subunit D2 [Source:ZFIN;Acc:ZDB-GENE-050506-59]	0.00383175	-34.5227
12754	ncl	nucleolin [Source:ZFIN;Acc:ZDB-GENE-030131-6986]	0.00139677	-36.5251
10161	ncoa1	nuclear receptor coactivator 1 [Source:ZFIN;Acc:ZDB-GENE-041001-175]	0.000607708	-33.7706
14622	ncoa2	nuclear receptor coactivator 2 [Source:ZFIN;Acc:ZDB-GENE-010406-3]	0.00305775	-32.8793
14623	ncoa2	nuclear receptor coactivator 2 [Source:ZFIN;Acc:ZDB-GENE-010406-3]	2.39e-05	-37.5287
14621	ncoa2	nuclear receptor coactivator 2 [Source:ZFIN;Acc:ZDB-GENE-010406-3]	1.35e-08	-42.1201
11649	ndfip1l	Nedd4 family interacting protein 1, like [Source:ZFIN;Acc:ZDB-GENE-040718-207]	0.00027301	-32.0551
11650	ndfip1l	Nedd4 family interacting protein 1, like [Source:ZFIN;Acc:ZDB-GENE-040718-207]	0.00172344	-36.9779
407	ndufab1a	NADH dehydrogenase (ubiquinone) 1, alpha/beta subcomplex, 1a [Source:ZFIN;Acc:ZDB-GENE-040801-1]	0.00210609	32.2198
14769	neto1l	neuropilin (NRP) and tolloid (TLL)-like 1, like [Source:ZFIN;Acc:ZDB-GENE-091207-1]	1.36e-06	-41.4014
5804	neurl1b	neuralized E3 ubiquitin protein ligase 1B [Source:ZFIN;Acc:ZDB-GENE-050522-102]	0.00573617	-27.866
13792	nfatc2a	nuclear factor of activated T cells 2a [Source:ZFIN;Acc:ZDB-GENE-120913-4]	0.00424052	-31.6645
6882	nfkbiab	nuclear factor of kappa light polypeptide gene enhancer in B-cells inhibitor, alpha b [Source:ZFIN;Acc:ZDB-GENE-030131-1819]	6.46e-08	-55.4548
14663	ngdn	neuroguidin, EIF4E binding protein [Source:ZFIN;Acc:ZDB-GENE-031030-13]	0.00622764	-29.4074
14662	ngdn	neuroguidin, EIF4E binding protein [Source:ZFIN;Acc:ZDB-GENE-031030-13]	0.00249815	-32.2214
17341	nipsnap1	nipsnap homolog 1 (C. elegans) [Source:ZFIN;Acc:ZDB-GENE-991008-17]	0.00276863	32.3364
5061	nkx1.2la	NK1 transcription factor related 2-like,a [Source:ZFIN;Acc:ZDB-GENE-040615-1]	6.24e-05	-42.1558
2041	nle1	notchless homolog 1 (Drosophila) [Source:ZFIN;Acc:ZDB-GENE-050522-321]	2.52e-09	-54.2807
1976	nlgn2b	neuroligin 2b [Source:ZFIN;Acc:ZDB-GENE-090918-3]	1.98e-05	46.3711
1977	nlgn2b	neuroligin 2b [Source:ZFIN;Acc:ZDB-GENE-090918-3]	0.0083365	-31.8683
12248	nlrc7	NLR family CARD domain containing 7 [Source:ZFIN;Acc:ZDB-GENE-070912-478]	1.93e-13	60.6039
9351	nmnat2	nicotinamide nucleotide adenylyltransferase 2 [Source:ZFIN;Acc:ZDB-GENE-030131-8201]	0.00460638	-30.3067
16256	nmrk1	nicotinamide riboside kinase 1 [Source:ZFIN;Acc:ZDB-GENE-050320-8]	0.00231506	-37.8874
16364	nmt1a	N-myristoyltransferase 1a [Source:ZFIN;Acc:ZDB-GENE-050522-477]	0.00867771	-27.3662
13423	nol4lb	nucleolar protein 4-like b [Source:ZFIN;Acc:ZDB-GENE-070112-1702]	0.000406152	-29.8077
14311	nphp3	nephronophthisis 3 [Source:ZFIN;Acc:ZDB-GENE-091204-117]	0.00175626	-34.058
516	npy2rl	neuropeptide Y receptor Y2, like [Source:ZFIN;Acc:ZDB-GENE-111115-4]	6.37e-05	44.1376
16871	nrf1	nuclear respiratory factor 1 [Source:ZFIN;Acc:ZDB-GENE-001221-1]	2.05e-05	38.486
19327	nrn1lb	neuritin 1-like b [Source:ZFIN;Acc:ZDB-GENE-081022-27]	0.00766448	37.149
161	nrp2a	neuropilin 2a [Source:ZFIN;Acc:ZDB-GENE-040611-2]	0.000984325	39.3548
6274	nsd1a	nuclear receptor binding SET domain protein 1a [Source:ZFIN;Acc:ZDB-GENE-080519-3]	1.01e-06	42.7273
5770	nsdhl	NAD(P) dependent steroid dehydrogenase-like [Source:ZFIN;Acc:ZDB-GENE-050417-163]	3.63e-09	39.0114
11862	nsrp1	nuclear speckle splicing regulatory protein 1 [Source:ZFIN;Acc:ZDB-GENE-030131-2646]	0.00157837	-29.6667
12929	nudt3a	nudix (nucleoside diphosphate linked moiety X)-type motif 3a [Source:ZFIN;Acc:ZDB-GENE-040426-792]	4.23e-07	44.9987
12928	nudt3a	nudix (nucleoside diphosphate linked moiety X)-type motif 3a [Source:ZFIN;Acc:ZDB-GENE-040426-792]	1.15e-06	44.0342
15343	nup58	nucleoporin 58 [Source:ZFIN;Acc:ZDB-GENE-040426-2326]	0.000384485	33.6979
7618	olfcg8	olfactory receptor C family, g8 [Source:ZFIN;Acc:ZDB-GENE-081030-12]	0.000146933	-34.8049
10721	olfm1b	olfactomedin 1b [Source:ZFIN;Acc:ZDB-GENE-040801-228]	4.58e-06	-41.038
18560	opn1mw2	opsin 1 (cone pigments), medium-wave-sensitive, 2 [Source:ZFIN;Acc:ZDB-GENE-030728-5]	4.63e-10	-48.7126
4104	opn1sw2	opsin 1 (cone pigments), short-wave-sensitive 2 [Source:ZFIN;Acc:ZDB-GENE-990604-40]	0.00145014	36.0195
19978	opn7d	opsin 7, group member d [Source:ZFIN;Acc:ZDB-GENE-081105-91]	0.00606117	31.1785
3063	or106-3	odorant receptor, family G, subfamily 106, member 3 [Source:ZFIN;Acc:ZDB-GENE-070806-56]	5.25e-06	-46.198
3053	or109-13	odorant receptor, family D, subfamily 109, member 13 [Source:ZFIN;Acc:ZDB-GENE-070806-75]	4.43e-15	57.9375
3055	or109-2	odorant receptor, family D, subfamily 109, member 2 [Source:ZFIN;Acc:ZDB-GENE-070806-68]	8.57e-13	57.7437
3054	or109-2	odorant receptor, family D, subfamily 109, member 2 [Source:ZFIN;Acc:ZDB-GENE-070806-68]	1.62e-06	38.539
3056	or110-1	odorant receptor, family D, subfamily 110, member 1 [Source:ZFIN;Acc:ZDB-GENE-990415-193]	0.00575058	-26.7536
6501	or111-4	odorant receptor, family D, subfamily 111, member 4 [Source:ZFIN;Acc:ZDB-GENE-010308-16]	0.00566257	29.0476
6502	or111-8	odorant receptor, family D, subfamily 111, member 8 [Source:ZFIN;Acc:ZDB-GENE-010308-12]	0.00222588	34.3117
11835	or115-1	odorant receptor, family F, subfamily 115, member 1 [Source:ZFIN;Acc:ZDB-GENE-010309-2]	0.00779176	-27.1363
11836	or115-14	odorant receptor, family F, subfamily115, member 14 [Source:ZFIN;Acc:ZDB-GENE-010309-1]	0.00142358	-33.592
11834	or115-15	odorant receptor, family F, subfamily 115, member 15 [Source:ZFIN;Acc:ZDB-GENE-990415-189]	1.13e-06	-39.8118
11844	or115-5	odorant receptor, family F, subfamily 115, member 5 [Source:ZFIN;Acc:ZDB-GENE-070806-7]	0.00164369	-28.4218
18407	orc1	origin recognition complex, subunit 1 [Source:ZFIN;Acc:ZDB-GENE-030131-6960]	0.00140505	32.0396
7787	oscp1a	organic solute carrier partner 1a [Source:ZFIN;Acc:ZDB-GENE-080204-2]	0.00947052	35.1086
5141	OTOP1	otopetrin 1 [Source:HGNC Symbol;Acc:HGNC:19656]	0.00090588	30.9091
19248	otub1b	OTU deubiquitinase, ubiquitin aldehyde binding 1b [Source:ZFIN;Acc:ZDB-GENE-040718-204]	2.04e-05	46.2208
19252	otub1b	OTU deubiquitinase, ubiquitin aldehyde binding 1b [Source:ZFIN;Acc:ZDB-GENE-040718-204]	0.000138965	43.7374
19251	otub1b	OTU deubiquitinase, ubiquitin aldehyde binding 1b [Source:ZFIN;Acc:ZDB-GENE-040718-204]	0.000361775	42.0635
19250	otub1b	OTU deubiquitinase, ubiquitin aldehyde binding 1b [Source:ZFIN;Acc:ZDB-GENE-040718-204]	0.00038178	41.4474
19253	otub1b	OTU deubiquitinase, ubiquitin aldehyde binding 1b [Source:ZFIN;Acc:ZDB-GENE-040718-204]	0.000420636	39.9057
19249	otub1b	OTU deubiquitinase, ubiquitin aldehyde binding 1b [Source:ZFIN;Acc:ZDB-GENE-040718-204]	0.00078966	38.4416
19254	otub1b	OTU deubiquitinase, ubiquitin aldehyde binding 1b [Source:ZFIN;Acc:ZDB-GENE-040718-204]	0.00269604	37.4169
3030	ovca2	OVCA2, serine hydrolase domain containing [Source:ZFIN;Acc:ZDB-GENE-050522-115]	3.22e-06	-46.4382
20169	oxgr1b	oxoglutarate (alpha-ketoglutarate) receptor 1b [Source:ZFIN;Acc:ZDB-GENE-070912-324]	0.00808566	-29.2113
19363	paqr5b	progestin and adipoQ receptor family member Vb [Source:ZFIN;Acc:ZDB-GENE-040801-92]	0.00481927	-27.3726
13488	pax7b	paired box 7b [Source:ZFIN;Acc:ZDB-GENE-080917-54]	0.00557285	27.0723
17492	paxx	PAXX, non-homologous end joining factor [Source:ZFIN;Acc:ZDB-GENE-041111-206]	0.00010712	35.074
19862	pbx3b	pre-B-cell leukemia homeobox 3b [Source:ZFIN;Acc:ZDB-GENE-000405-3]	8.65e-05	-38.6282
830	pcdh18a	protocadherin 18a [Source:ZFIN;Acc:ZDB-GENE-000607-1]	3.67e-06	42.8471
1921	pcdh1g11	protocadherin 1 gamma 11 [Source:NCBI gene;Acc:553999]	0.000418395	39.9837
1914	pcdh1g9	protocadherin 1 gamma 9 [Source:ZFIN;Acc:ZDB-GENE-050609-5]	0.0037293	27.8675
5267	pcdh2ab1	protocadherin 2 alpha b 1 [Source:ZFIN;Acc:ZDB-GENE-041118-1]	1.88e-09	58.1594
5269	pcdh2ab9	protocadherin 2 alpha b 9 [Source:ZFIN;Acc:ZDB-GENE-041118-8]	1.98e-07	53.2143
5273	pcdh2ab9	protocadherin 2 alpha b 9 [Source:ZFIN;Acc:ZDB-GENE-041118-8]	0.00214762	-25.8567
5275	pcdh2ab9	protocadherin 2 alpha b 9 [Source:ZFIN;Acc:ZDB-GENE-041118-8]	0.0032386	-29.6667
5274	pcdh2ab9	protocadherin 2 alpha b 9 [Source:ZFIN;Acc:ZDB-GENE-041118-8]	0.00774116	-30
5272	pcdh2ab9	protocadherin 2 alpha b 9 [Source:ZFIN;Acc:ZDB-GENE-041118-8]	0.00365959	-33.0382
5199	pcdh2g5	protocadherin 2 gamma 5 [Source:ZFIN;Acc:ZDB-GENE-050610-27]	0.00304127	30.9416
5198	pcdh2g5	protocadherin 2 gamma 5 [Source:ZFIN;Acc:ZDB-GENE-050610-27]	0.000117086	-42.9817
20364	PCDH8	si:ch211-199f5.1 [Source:ZFIN;Acc:ZDB-GENE-120215-215]	0.00619782	28.0538
5294	PCDHGC3 (1 of many)	si:ch73-233f7.6 [Source:ZFIN;Acc:ZDB-GENE-141215-55]	2.12e-12	52.8538
7017	pcgf5a	polycomb group ring finger 5a [Source:ZFIN;Acc:ZDB-GENE-080723-33]	1.22e-05	-37.5531
10924	pcxa	pyruvate carboxylase a [Source:ZFIN;Acc:ZDB-GENE-090908-3]	0.000427228	39.1684
10760	pde8b	phosphodiesterase 8B [Source:ZFIN;Acc:ZDB-GENE-091117-3]	1.49e-06	-38.6957
12616	pdgfba	platelet-derived growth factor beta polypeptide a [Source:ZFIN;Acc:ZDB-GENE-050208-525]	0.00265055	-34.8231
15277	pdha1b	pyruvate dehydrogenase E1 alpha 1 subunit b [Source:ZFIN;Acc:ZDB-GENE-040718-96]	2.01e-06	-37.2478
1189	pdlim3a	PDZ and LIM domain 3a [Source:ZFIN;Acc:ZDB-GENE-050505-1]	7.14e-07	46.7985
14099	pdss1	prenyl (decaprenyl) diphosphate synthase, subunit 1 [Source:ZFIN;Acc:ZDB-GENE-030131-4430]	0.00219748	-27.5198
1488	pdzph1	PDZ and pleckstrin homology domains 1 [Source:ZFIN;Acc:ZDB-GENE-090313-385]	0.00844011	30.3911
20018	PEBP4	phosphatidylethanolamine binding protein 4 [Source:HGNC Symbol;Acc:HGNC:28319]	0.000399074	-41.7778
11125	pgap2	post-GPI attachment to proteins 2 [Source:ZFIN;Acc:ZDB-GENE-050320-119]	1.69e-05	-33.7719
11620	pgrmc1	progesterone receptor membrane component 1 [Source:ZFIN;Acc:ZDB-GENE-041114-91]	4.11e-07	44.5513
13236	phactr3a	phosphatase and actin regulator 3a [Source:ZFIN;Acc:ZDB-GENE-080220-4]	7.76e-05	-42.2421
13237	phactr3a	phosphatase and actin regulator 3a [Source:ZFIN;Acc:ZDB-GENE-080220-4]	5.93e-09	-57.4979
20170	phf11	PHD finger protein 11 [Source:ZFIN;Acc:ZDB-GENE-081104-417]	0.000880757	29.6557
3105	phf12a	PHD finger protein 12a [Source:ZFIN;Acc:ZDB-GENE-030131-3876]	2.58e-06	47.3118
3104	phf12a	PHD finger protein 12a [Source:ZFIN;Acc:ZDB-GENE-030131-3876]	0.000131321	-37.8414
6924	phyhipla	phytanoyl-CoA 2-hydroxylase interacting protein-like a [Source:ZFIN;Acc:ZDB-GENE-061215-64]	0.00266987	-28.3493
7727	pid1	phosphotyrosine interaction domain containing 1 [Source:ZFIN;Acc:ZDB-GENE-050320-72]	0.000270428	-35.0146
13246	pigt	phosphatidylinositol glycan anchor biosynthesis, class T [Source:ZFIN;Acc:ZDB-GENE-090313-46]	0.00271764	-33.9986
2954	pimr149	Pim proto-oncogene, serine/threonine kinase, related 149 [Source:ZFIN;Acc:ZDB-GENE-141211-52]	0.00514044	31.99
7197	pimr60	Pim proto-oncogene, serine/threonine kinase, related 60 [Source:ZFIN;Acc:ZDB-GENE-131122-86]	0.000402056	34.3828
2147	pitpnab	phosphatidylinositol transfer protein, alpha b [Source:ZFIN;Acc:ZDB-GENE-110408-51]	0.00545474	35.4566
12878	plcg1	phospholipase C, gamma 1 [Source:ZFIN;Acc:ZDB-GENE-030421-3]	0.00130484	33.9105
12399	plekhb2	pleckstrin homology domain containing, family B (evectins) member 2 [Source:ZFIN;Acc:ZDB-GENE-040426-754]	0.000750388	25.7786
411	plk1	polo-like kinase 1 (Drosophila) [Source:ZFIN;Acc:ZDB-GENE-021115-7]	2.46e-06	42.3663
1540	plpp1a	phospholipid phosphatase 1a [Source:ZFIN;Acc:ZDB-GENE-080225-26]	0.00139744	-29.0447
8965	pls1	plastin 1 (I isoform) [Source:ZFIN;Acc:ZDB-GENE-030131-6205]	0.00275459	-38.4694
13686	pmelb	premelanosome protein b [Source:ZFIN;Acc:ZDB-GENE-050912-2]	2.68e-05	39.2694
16814	podxl	podocalyxin-like [Source:ZFIN;Acc:ZDB-GENE-030131-2805]	0.0098034	25.2972
5543	polr1d	polymerase (RNA) I polypeptide D [Source:ZFIN;Acc:ZDB-GENE-040930-4]	0.00254467	-29.1667
1949	ponzr10	plac8 onzin related protein 10 [Source:ZFIN;Acc:ZDB-GENE-081107-68]	2.53e-05	41.7262
19114	pop7	POP7 homolog, ribonuclease P/MRP subunit [Source:ZFIN;Acc:ZDB-GENE-041010-88]	2.61e-05	38.0078
3009	pora	P450 (cytochrome) oxidoreductase a [Source:ZFIN;Acc:ZDB-GENE-050809-121]	3.27e-09	50.6593
2276	postna	periostin, osteoblast specific factor a [Source:ZFIN;Acc:ZDB-GENE-091113-23]	1.41e-06	42.7285
20221	pou2f1b	POU class 2 homeobox 1b [Source:ZFIN;Acc:ZDB-GENE-030131-2422]	0.00348646	30.5287
9756	ppm1ab	protein phosphatase, Mg2+/Mn2+ dependent, 1Ab [Source:ZFIN;Acc:ZDB-GENE-991102-14]	3.65e-10	50.2264
4673	ppm1bb	protein phosphatase, Mg2+/Mn2+ dependent, 1Bb [Source:ZFIN;Acc:ZDB-GENE-041114-185]	0.00950543	26.5402
2823	ppm1e	protein phosphatase, Mg2+/Mn2+ dependent, 1E [Source:ZFIN;Acc:ZDB-GENE-070326-2]	0.00109402	34.4949
10735	ppp1r26	protein phosphatase 1, regulatory subunit 26 [Source:ZFIN;Acc:ZDB-GENE-061103-607]	0.000302431	-32.0858
10610	ppp1r35	protein phosphatase 1, regulatory subunit 35 [Source:ZFIN;Acc:ZDB-GENE-060825-232]	0.00153423	-35.9173
3358	ppp1r3db	protein phosphatase 1, regulatory subunit 3Db [Source:ZFIN;Acc:ZDB-GENE-110201-1]	0.0017639	-31.2409
14006	PPP1R3G	si:ch211-152c8.5 [Source:ZFIN;Acc:ZDB-GENE-030131-5764]	0.000285425	39.4883
14005	PPP1R3G	si:ch211-152c8.5 [Source:ZFIN;Acc:ZDB-GENE-030131-5764]	0.000560741	38.663
14007	PPP1R3G	si:ch211-152c8.5 [Source:ZFIN;Acc:ZDB-GENE-030131-5764]	0.00902551	31.6964
20229	ppp2r3b	protein phosphatase 2, regulatory subunit B'', beta [Source:ZFIN;Acc:ZDB-GENE-070912-268]	0.00828655	25.9804
19259	ppp2r5b	protein phosphatase 2, regulatory subunit B', beta [Source:ZFIN;Acc:ZDB-GENE-101208-1]	1.32e-05	31.6327
9726	ppp2r5ea	protein phosphatase 2, regulatory subunit B', epsilon isoform a [Source:ZFIN;Acc:ZDB-GENE-030904-7]	0.000739231	-38.3838
5501	ppp3cb	protein phosphatase 3, catalytic subunit, beta isozyme [Source:ZFIN;Acc:ZDB-GENE-050417-406]	3.95e-06	39.0625
13189	ppp4r2a	protein phosphatase 4, regulatory subunit 2a [Source:ZFIN;Acc:ZDB-GENE-030131-4922]	0.00699669	-28.7595
7688	prdm10	PR domain containing 10 [Source:ZFIN;Acc:ZDB-GENE-050419-74]	0.00599447	-30.6675
14653	prdm14	PR domain containing 14 [Source:ZFIN;Acc:ZDB-GENE-030131-2709]	0.00247953	-29.7324
14654	prdm14	PR domain containing 14 [Source:ZFIN;Acc:ZDB-GENE-030131-2709]	0.000727571	-30.6667
2877	PRDM15	PR/SET domain 15 [Source:HGNC Symbol;Acc:HGNC:13999]	4.05e-06	50.8043
5824	prelid1a	PRELI domain containing 1a [Source:ZFIN;Acc:ZDB-GENE-040426-1341]	8.42e-05	36.8582
5823	prelid1a	PRELI domain containing 1a [Source:ZFIN;Acc:ZDB-GENE-040426-1341]	1.67e-07	34.4988
5822	prelid1a	PRELI domain containing 1a [Source:ZFIN;Acc:ZDB-GENE-040426-1341]	9.27e-07	32.3837
3920	prickle2b	prickle homolog 2b [Source:ZFIN;Acc:ZDB-GENE-030724-6]	6.95e-06	41.0915
390	prkcba	protein kinase C, beta a [Source:ZFIN;Acc:ZDB-GENE-040426-1354]	0.000182401	45.098
388	prkcba	protein kinase C, beta a [Source:ZFIN;Acc:ZDB-GENE-040426-1354]	0.000101464	43.5897
389	prkcba	protein kinase C, beta a [Source:ZFIN;Acc:ZDB-GENE-040426-1354]	0.000165525	36.5859
387	prkcba	protein kinase C, beta a [Source:ZFIN;Acc:ZDB-GENE-040426-1354]	0.00467815	32.455
13132	prkcbp1l	protein kinase C binding protein 1, like [Source:ZFIN;Acc:ZDB-GENE-030131-2199]	0.00111496	-27.6995
13131	prkcbp1l	protein kinase C binding protein 1, like [Source:ZFIN;Acc:ZDB-GENE-030131-2199]	5.96e-05	-34.4589
13133	prkcbp1l	protein kinase C binding protein 1, like [Source:ZFIN;Acc:ZDB-GENE-030131-2199]	0.000539489	-37.3188
13130	prkcbp1l	protein kinase C binding protein 1, like [Source:ZFIN;Acc:ZDB-GENE-030131-2199]	3.45e-06	-38.4978
13129	prkcbp1l	protein kinase C binding protein 1, like [Source:ZFIN;Acc:ZDB-GENE-030131-2199]	8.2e-05	-38.6098
1848	prnpb	prion protein b [Source:ZFIN;Acc:ZDB-GENE-041221-2]	0.0015868	-31.6845
10688	prodha	proline dehydrogenase (oxidase) 1a [Source:ZFIN;Acc:ZDB-GENE-041008-73]	0.0065171	34.0461
5644	prps1b	phosphoribosyl pyrophosphate synthetase 1B [Source:ZFIN;Acc:ZDB-GENE-030131-4011]	3.11e-05	29.063
1693	prrc1	proline-rich coiled-coil 1 [Source:ZFIN;Acc:ZDB-GENE-041024-9]	0.000669344	34.7207
1694	prrc1	proline-rich coiled-coil 1 [Source:ZFIN;Acc:ZDB-GENE-041024-9]	0.00606644	31.9853
8251	prrt1	proline-rich transmembrane protein 1 [Source:ZFIN;Acc:ZDB-GENE-060503-686]	0.0037986	-39.4949
15357	ptchd1	patched domain containing 1 [Source:ZFIN;Acc:ZDB-GENE-061220-1]	3.66e-06	35.2941
7023	ptena	phosphatase and tensin homolog A [Source:ZFIN;Acc:ZDB-GENE-030131-3776]	0.00101453	-33.352
17510	ptges	prostaglandin E synthase [Source:ZFIN;Acc:ZDB-GENE-050407-2]	0.000148814	-38.93
18827	ptgis	prostaglandin I2 (prostacyclin) synthase [Source:ZFIN;Acc:ZDB-GENE-070116-1]	0.000699081	-33.5351
19210	ptgr1	prostaglandin reductase 1 [Source:ZFIN;Acc:ZDB-GENE-041212-80]	0.000384114	36.0055
9684	ptk2bb	protein tyrosine kinase 2 beta, b [Source:ZFIN;Acc:ZDB-GENE-020507-1]	1.79e-15	68.4265
9686	ptk2bb	protein tyrosine kinase 2 beta, b [Source:ZFIN;Acc:ZDB-GENE-020507-1]	7.31e-13	61.2531
9685	ptk2bb	protein tyrosine kinase 2 beta, b [Source:ZFIN;Acc:ZDB-GENE-020507-1]	1.29e-10	56.6047
13529	ptpn11b	protein tyrosine phosphatase, non-receptor type 11, b [Source:ZFIN;Acc:ZDB-GENE-040426-1158]	7.29e-05	35.2501
12466	ptprc	protein tyrosine phosphatase, receptor type, C [Source:ZFIN;Acc:ZDB-GENE-050208-585]	0.00736169	29.8725
14183	ptprh	protein tyrosine phosphatase, receptor type, h [Source:ZFIN;Acc:ZDB-GENE-091118-90]	0.00458661	-33.4884
7470	ptprq	protein tyrosine phosphatase, receptor type, Q [Source:ZFIN;Acc:ZDB-GENE-050419-183]	0.000519617	-29.3226
8004	ptprua	protein tyrosine phosphatase, receptor type, U, a [Source:ZFIN;Acc:ZDB-GENE-060503-232]	0.00368791	-33.8146
16105	ptx4	pentraxin 4, long [Source:ZFIN;Acc:ZDB-GENE-120215-70]	6.96e-06	-37.4588
16104	ptx4	pentraxin 4, long [Source:ZFIN;Acc:ZDB-GENE-120215-70]	2.17e-09	-52.7778
1659	pum3	pumilio RNA-binding family member 3 [Source:ZFIN;Acc:ZDB-GENE-030131-9808]	0.00109168	34.9545
15636	pus3	pseudouridylate synthase 3 [Source:ZFIN;Acc:ZDB-GENE-030131-9433]	0.00795533	33.4759
16045	pvalb6	parvalbumin 6 [Source:ZFIN;Acc:ZDB-GENE-040912-95]	0.00299288	-27.849
16044	pvalb6	parvalbumin 6 [Source:ZFIN;Acc:ZDB-GENE-040912-95]	2.96e-05	-34.119
12610	pvalb7	parvalbumin 7 [Source:ZFIN;Acc:ZDB-GENE-040718-285]	0.000596246	35.1848
11052	pwwp2a	PWWP domain containing 2A [Source:ZFIN;Acc:ZDB-GENE-131120-4]	0.00510261	-32.5439
10532	pycr3	pyrroline-5-carboxylate reductase 3 [Source:ZFIN;Acc:ZDB-GENE-041014-244]	0.00310834	27.9167
7341	qpct	glutaminyl-peptide cyclotransferase [Source:ZFIN;Acc:ZDB-GENE-130827-1]	0.000176287	32.8602
16286	rab11fip4a	RAB11 family interacting protein 4 (class II) a [Source:ZFIN;Acc:ZDB-GENE-040718-266]	2.26e-06	39.7583
16287	rab11fip4a	RAB11 family interacting protein 4 (class II) a [Source:ZFIN;Acc:ZDB-GENE-040718-266]	2.87e-06	37.9121
17899	rab11fip4b	RAB11 family interacting protein 4 (class II) b [Source:ZFIN;Acc:ZDB-GENE-080722-8]	0.000923838	-40.5122
3650	rab7	RAB7, member RAS oncogene family [Source:ZFIN;Acc:ZDB-GENE-040426-1352]	4.16e-05	41.953
17180	rabepk	Rab9 effector protein with kelch motifs [Source:ZFIN;Acc:ZDB-GENE-040704-52]	0.000865221	32.4314
17179	rabepk	Rab9 effector protein with kelch motifs [Source:ZFIN;Acc:ZDB-GENE-040704-52]	0.00648483	27.6334
2834	rabgef1	RAB guanine nucleotide exchange factor (GEF) 1 [Source:ZFIN;Acc:ZDB-GENE-040426-1486]	1.23e-05	43.1763
16652	rad51ap1	RAD51 associated protein 1 [Source:ZFIN;Acc:ZDB-GENE-050419-96]	0.00520194	35.5432
6023	ran	RAN, member RAS oncogene family [Source:ZFIN;Acc:ZDB-GENE-990415-88]	2.73e-09	44.0432
6210	rapgef2	Rap guanine nucleotide exchange factor (GEF) 2 [Source:ZFIN;Acc:ZDB-GENE-030131-6959]	1.63e-10	51.4667
6211	rapgef2	Rap guanine nucleotide exchange factor (GEF) 2 [Source:ZFIN;Acc:ZDB-GENE-030131-6959]	5.59e-07	51.2118
9341	rasal2	RAS protein activator like 2 [Source:ZFIN;Acc:ZDB-GENE-070912-180]	0.00119221	-34.8252
410	rasd3	RASD family member 3 [Source:ZFIN;Acc:ZDB-GENE-060818-9]	3.38e-06	47.6163
409	rasd3	RASD family member 3 [Source:ZFIN;Acc:ZDB-GENE-060818-9]	5.09e-06	45.963
4041	RASSF5	si:dkey-85p17.3 [Source:ZFIN;Acc:ZDB-GENE-141219-8]	0.000226805	-32.2458
12286	rbck1	RanBP-type and C3HC4-type zinc finger containing 1 [Source:ZFIN;Acc:ZDB-GENE-040704-3]	1.09e-12	61.5814
12287	rbck1	RanBP-type and C3HC4-type zinc finger containing 1 [Source:ZFIN;Acc:ZDB-GENE-040704-3]	1.42e-08	49.5944
12288	rbck1	RanBP-type and C3HC4-type zinc finger containing 1 [Source:ZFIN;Acc:ZDB-GENE-040704-3]	2.45e-07	48.2633
16110	rbfox1	RNA binding fox-1 homolog 1 [Source:ZFIN;Acc:ZDB-GENE-040927-11]	0.00368813	-35.3447
11263	rbm22	RNA binding motif protein 22 [Source:ZFIN;Acc:ZDB-GENE-040426-2298]	4.32e-08	39.9403
7490	rbm28	RNA binding motif protein 28 [Source:ZFIN;Acc:ZDB-GENE-040426-960]	3.1e-06	41.0714
13049	rbm38	RNA binding motif protein 38 [Source:ZFIN;Acc:ZDB-GENE-030131-5923]	0.00904053	30.1751
7730	rbm7	RNA binding motif protein 7 [Source:ZFIN;Acc:ZDB-GENE-030131-6724]	3.03e-05	-41.0649
11740	rbmx2	RNA binding motif protein, X-linked 2 [Source:ZFIN;Acc:ZDB-GENE-050626-88]	8.02e-07	43.29
11739	rbmx2	RNA binding motif protein, X-linked 2 [Source:ZFIN;Acc:ZDB-GENE-050626-88]	3.96e-05	37.963
11741	rbmx2	RNA binding motif protein, X-linked 2 [Source:ZFIN;Acc:ZDB-GENE-050626-88]	0.000608569	-34.6616
14536	rdh10a	retinol dehydrogenase 10a [Source:ZFIN;Acc:ZDB-GENE-070112-2242]	5.78e-05	-45.4619
15513	rdh12l	retinol dehydrogenase 12, like [Source:ZFIN;Acc:ZDB-GENE-040801-48]	0.000287187	-39.6535
12271	rdh5	retinol dehydrogenase 5 (11-cis/9-cis) [Source:ZFIN;Acc:ZDB-GENE-050208-411]	3.2e-08	52.6421
12274	rdh5	retinol dehydrogenase 5 (11-cis/9-cis) [Source:ZFIN;Acc:ZDB-GENE-050208-411]	3.84e-11	42.8577
12275	rdh5	retinol dehydrogenase 5 (11-cis/9-cis) [Source:ZFIN;Acc:ZDB-GENE-050208-411]	2.68e-07	33.0802
12272	rdh5	retinol dehydrogenase 5 (11-cis/9-cis) [Source:ZFIN;Acc:ZDB-GENE-050208-411]	7.15e-05	29.2629
12273	rdh5	retinol dehydrogenase 5 (11-cis/9-cis) [Source:ZFIN;Acc:ZDB-GENE-050208-411]	0.000286283	26.2386
16545	rdh8a	retinol dehydrogenase 8a [Source:ZFIN;Acc:ZDB-GENE-021115-3]	0.000813708	-30.4748
16547	rdh8a	retinol dehydrogenase 8a [Source:ZFIN;Acc:ZDB-GENE-021115-3]	4.39e-06	-31.875
16359	retsat	retinol saturase (all-trans-retinol 13,14-reductase) [Source:ZFIN;Acc:ZDB-GENE-050320-11]	0.00309743	-36.3962
2152	RF00001	NA	1.15e-06	48.0906
10846	RF00001	NA	1.17e-06	47.2414
6567	RF00001	NA	4.81e-07	46.529
6267	RF00001	NA	2.11e-08	46.3107
5597	RF00001	NA	1.47e-06	40.5063
5173	RF00001	NA	1.06e-05	38.9396
1061	RF00001	NA	0.000942601	38.8866
2342	RF00001	NA	0.000349555	38.8439
3241	RF00001	NA	0.000266053	37.6989
20159	RF00001	NA	0.00147299	36.717
7539	RF00001	NA	0.000439946	35.9596
18612	RF00001	NA	0.00156101	35.9485
746	RF00001	NA	0.00206194	34.8214
9505	RF00001	NA	0.00453509	34.1414
19836	RF00001	NA	0.00350065	33.3491
18561	RF00001	NA	3.46e-05	32.5832
13894	RF00001	NA	0.00109774	32.0602
13694	RF00001	NA	0.00700125	31.7815
16903	RF00001	NA	0.000402837	31.1375
5729	RF00001	NA	2.83e-06	30.477
7172	RF00001	NA	0.0038891	29.9865
5174	RF00001	NA	0.00358069	27.8168
7108	RF00001	NA	0.000811561	25.9978
5596	RF00001	NA	0.00417244	25.4608
4945	RF00001	NA	0.00250665	-25.492
20173	RF00001	NA	0.00850075	-26.6667
14897	RF00001	NA	0.00938604	-27.6639
6849	RF00001	NA	0.00467815	-28.2094
16961	RF00001	NA	0.00944261	-29.2735
14402	RF00001	NA	0.00482367	-29.7059
9064	RF00001	NA	0.00909651	-30.0397
12738	RF00001	NA	0.007323	-30.0616
14830	RF00001	NA	0.00371489	-30.4762
6670	RF00001	NA	0.00253597	-30.7621
7711	RF00001	NA	0.00304824	-30.7908
14829	RF00001	NA	0.000734113	-31.4745
14907	RF00001	NA	2e-06	-31.5315
19795	RF00001	NA	0.0059215	-31.5972
13633	RF00001	NA	0.000349904	-32.3494
9343	RF00001	NA	0.00989637	-32.8342
8091	RF00001	NA	0.000991376	-34.0909
18869	RF00001	NA	0.000276409	-34.8437
9124	RF00001	NA	0.000838245	-34.9153
7906	RF00001	NA	0.00354138	-35
7795	RF00001	NA	0.000138103	-35.0072
8250	RF00001	NA	3.15e-06	-35.5521
19849	RF00001	NA	0.00185789	-36.9604
11523	RF00001	NA	0.00035033	-37.4676
4220	RF00001	NA	6.32e-05	-39.1634
16962	RF00001	NA	8.86e-07	-42.0635
20014	RF00001	NA	1.01e-05	-44.5223
14401	RF00001	NA	1.7e-07	-46.3808
184	RF00001	NA	3.56e-11	-47.6556
7858	RF00001	NA	1.68e-07	-52.0519
18518	RF00001	NA	7.14e-12	-52.5221
11467	RF00001	NA	8.3e-16	-65.6625
19112	RF00003	NA	5.27e-06	25.2174
1094	RF00012	NA	5.64e-06	45.6452
1095	RF00012	NA	0.000542854	44.3292
1093	RF00012	NA	4.03e-05	43.5234
1092	RF00012	NA	1.31e-05	38.2877
5622	RF00012	NA	0.00606005	26.3718
2603	RF00016	NA	0.00115616	31.3733
3636	RF00017	NA	0.000669188	36.6694
3635	RF00017	NA	0.00144772	35.119
17068	RF00026	NA	0.00315929	37.4562
8272	RF00276	NA	0.0040798	-33.5561
16130	RF00593	small nucleolar RNA, C/D box 83A [Source:HGNC Symbol;Acc:HGNC:17131]	0.00736524	-29.6893
1092	RF01848	NA	1.31e-05	38.2877
2950	rfc3	replication factor C (activator 1) 3 [Source:ZFIN;Acc:ZDB-GENE-020809-3]	4.25e-08	55.7781
490	rgs11	regulator of G protein signaling 11 [Source:ZFIN;Acc:ZDB-GENE-080220-46]	1.68e-09	-51.2038
8899	rgs18	regulator of G protein signaling 18 [Source:ZFIN;Acc:ZDB-GENE-061013-722]	9.51e-05	-35.5563
9221	rgs20	regulator of G protein signaling 20 [Source:ZFIN;Acc:ZDB-GENE-040718-128]	9.25e-05	-34.0145
9222	rgs20	regulator of G protein signaling 20 [Source:ZFIN;Acc:ZDB-GENE-040718-128]	3.87e-05	-34.5772
16572	rhbdf1a	rhomboid 5 homolog 1a (Drosophila) [Source:ZFIN;Acc:ZDB-GENE-040704-75]	0.000274241	-36.1991
9709	rhoj	ras homolog family member J [Source:ZFIN;Acc:ZDB-GENE-040724-272]	0.00715058	30.081
11678	ripply1	ripply transcriptional repressor 1 [Source:ZFIN;Acc:ZDB-GENE-060113-1]	8.19e-11	54.792
11679	ripply1	ripply transcriptional repressor 1 [Source:ZFIN;Acc:ZDB-GENE-060113-1]	1.21e-06	38.8146
7069	rlf	rearranged L-myc fusion [Source:ZFIN;Acc:ZDB-GENE-050208-257]	0.00570652	31.7109
6278	rmnd5b	required for meiotic nuclear division 5 homolog B [Source:ZFIN;Acc:ZDB-GENE-040426-1744]	1.22e-05	36.5702
11958	rnf14	ring finger protein 14 [Source:ZFIN;Acc:ZDB-GENE-040625-65]	1.01e-10	59.7222
11959	rnf14	ring finger protein 14 [Source:ZFIN;Acc:ZDB-GENE-040625-65]	5.55e-13	-60.3846
500	rnf175	ring finger protein 175 [Source:ZFIN;Acc:ZDB-GENE-040426-1104]	2.01e-07	-42.994
7956	rnf19a	ring finger protein 19A, RBR E3 ubiquitin protein ligase [Source:ZFIN;Acc:ZDB-GENE-030131-9414]	1.85e-08	-58.4287
6407	rnf44	ring finger protein 44 [Source:ZFIN;Acc:ZDB-GENE-060929-604]	5.21e-05	30.9291
10488	rnf8	ring finger protein 8, E3 ubiquitin protein ligase [Source:ZFIN;Acc:ZDB-GENE-040426-849]	0.000795031	32.5466
9995	rock2b	rho-associated, coiled-coil containing protein kinase 2b [Source:ZFIN;Acc:ZDB-GENE-060125-2]	0.000106479	30.369
14180	rpgrip1	RPGR interacting protein 1 [Source:ZFIN;Acc:ZDB-GENE-091204-394]	0.00505762	-29.1831
16130	rpl3	ribosomal protein L3 [Source:ZFIN;Acc:ZDB-GENE-030131-1291]	0.00736524	-29.6893
20442	rpl31	ribosomal protein L31 [Source:ZFIN;Acc:ZDB-GENE-060331-121]	1.36e-05	26.623
9199	rpl7	ribosomal protein L7 [Source:ZFIN;Acc:ZDB-GENE-030131-8654]	0.000212472	-39.8771
12285	rpp14	ribonuclease P/MRP 14 subunit [Source:ZFIN;Acc:ZDB-GENE-050522-182]	1.45e-07	54.7277
12284	rpp14	ribonuclease P/MRP 14 subunit [Source:ZFIN;Acc:ZDB-GENE-050522-182]	5.18e-07	51.7654
12283	rpp14	ribonuclease P/MRP 14 subunit [Source:ZFIN;Acc:ZDB-GENE-050522-182]	2.89e-08	46.7035
12282	rpp14	ribonuclease P/MRP 14 subunit [Source:ZFIN;Acc:ZDB-GENE-050522-182]	3.49e-06	42.0168
4274	rrp9	ribosomal RNA processing 9, small subunit (SSU) processome component, homolog (yeast) [Source:ZFIN;Acc:ZDB-GENE-060427-1]	0.000772471	38.961
18843	rspo4	R-spondin 4 [Source:ZFIN;Acc:ZDB-GENE-110103-2]	0.000190182	-38.4034
2921	rxfp2a	relaxin/insulin-like family peptide receptor 2a [Source:ZFIN;Acc:ZDB-GENE-040426-1225]	1.66e-13	66.9227
10012	rxrgb	retinoid X receptor, gamma b [Source:ZFIN;Acc:ZDB-GENE-040718-34]	2.43e-06	-51.7504
3231	samsn1b	SAM domain, SH3 domain and nuclear localisation signals 1b [Source:ZFIN;Acc:ZDB-GENE-041010-135]	0.000126937	33.6712
18232	sap130a	Sin3A-associated protein a [Source:ZFIN;Acc:ZDB-GENE-070615-5]	0.00551593	35.7143
15142	sat1b	spermidine/spermine N1-acetyltransferase 1b [Source:ZFIN;Acc:ZDB-GENE-041001-39]	0.000684002	-31.5556
15959	scn4ab	sodium channel, voltage-gated, type IV, alpha, b [Source:ZFIN;Acc:ZDB-GENE-051201-1]	0.00941458	30.5092
6257	scocb	short coiled-coil protein b [Source:ZFIN;Acc:ZDB-GENE-041010-41]	1.26e-05	38.7823
8873	scp2a	sterol carrier protein 2a [Source:ZFIN;Acc:ZDB-GENE-040426-1846]	0.00499362	-25.5263
13887	scp2b	sterol carrier protein 2b [Source:ZFIN;Acc:ZDB-GENE-041010-196]	1.48e-07	44.7013
8211	sdhaf3	succinate dehydrogenase complex assembly factor 3 [Source:ZFIN;Acc:ZDB-GENE-041010-94]	0.00127358	-38.6476
640	sdk1b	sidekick cell adhesion molecule 1b [Source:ZFIN;Acc:ZDB-GENE-090311-17]	2.4e-08	51.3235
9061	sec22ba	SEC22 homolog B, vesicle trafficking protein a [Source:ZFIN;Acc:ZDB-GENE-010724-3]	2.9e-05	-42.0947
18623	sec61a1l	Sec61 translocon alpha 1 subunit, like [Source:ZFIN;Acc:ZDB-GENE-021016-2]	3.6e-05	40.7161
9390	sec62	SEC62 homolog, preprotein translocation factor [Source:ZFIN;Acc:ZDB-GENE-050913-83]	0.000535733	-40.0641
7589	sema4ba	sema domain, immunoglobulin domain (Ig), transmembrane domain (TM) and short cytoplasmic domain, (semaphorin) 4Ba [Source:ZFIN;Acc:ZDB-GENE-070705-31]	0.00368126	-32.2597
7627	sema6dl	sema domain, transmembrane domain (TM), and cytoplasmic domain, (semaphorin) 6D, like [Source:ZFIN;Acc:ZDB-GENE-050417-171]	0.00199513	35.5425
16254	sept9a	septin 9a [Source:ZFIN;Acc:ZDB-GENE-030131-9187]	0.00207229	33.6779
10256	serinc1	serine incorporator 1 [Source:ZFIN;Acc:ZDB-GENE-030131-4415]	4.83e-06	49.1561
19876	sf3a1	splicing factor 3a, subunit 1 [Source:ZFIN;Acc:ZDB-GENE-030616-156]	0.00841858	-29.697
7563	sf3b3	splicing factor 3b, subunit 3 [Source:ZFIN;Acc:ZDB-GENE-040426-2901]	1.62e-07	45.8485
7562	sf3b3	splicing factor 3b, subunit 3 [Source:ZFIN;Acc:ZDB-GENE-040426-2901]	2.85e-05	36.0263
5018	sfrp5	secreted frizzled-related protein 5 [Source:ZFIN;Acc:ZDB-GENE-011108-2]	1.64e-05	-40.1945
4748	sfxn2	sideroflexin 2 [Source:ZFIN;Acc:ZDB-GENE-040426-2831]	0.00129625	26.6523
11494	sgcd	sarcoglycan, delta (dystrophin-associated glycoprotein) [Source:ZFIN;Acc:ZDB-GENE-030131-3684]	1.37e-16	-68.717
15245	sgk3	serum/glucocorticoid regulated kinase family, member 3 [Source:ZFIN;Acc:ZDB-GENE-070424-62]	0.00395364	-29.9387
15246	sgk3	serum/glucocorticoid regulated kinase family, member 3 [Source:ZFIN;Acc:ZDB-GENE-070424-62]	0.000670725	-32.483
11797	sgk494b	uncharacterized serine/threonine-protein kinase SgK494b [Source:ZFIN;Acc:ZDB-GENE-120215-252]	0.000215361	-37.8788
1365	sgms2	sphingomyelin synthase 2 [Source:ZFIN;Acc:ZDB-GENE-070730-2]	1.79e-05	31.1111
16230	sgsm3	small G protein signaling modulator 3 [Source:ZFIN;Acc:ZDB-GENE-040426-2635]	0.00486586	-32.8941
1664	sgtb	small glutamine-rich tetratricopeptide repeat (TPR)-containing, beta [Source:ZFIN;Acc:ZDB-GENE-040704-72]	0.00441996	36.0851
17471	sh2d1aa	SH2 domain containing 1A duplicate a [Source:ZFIN;Acc:ZDB-GENE-060526-212]	0.00584213	32.2151
16154	shank1	SH3 and multiple ankyrin repeat domains 1 [Source:ZFIN;Acc:ZDB-GENE-130530-691]	0.000404306	-38.8532
18358	shroom2a	shroom family member 2a [Source:ZFIN;Acc:ZDB-GENE-050208-128]	0.00801234	-34.9061
18902	si:cabz01076231.1	si:cabz01076231.1 [Source:ZFIN;Acc:ZDB-GENE-160728-151]	2.76e-05	45.3247
4785	si:ch1073-291c23.2	si:ch1073-291c23.2 [Source:ZFIN;Acc:ZDB-GENE-081107-2]	0.000161306	-37.0968
12035	si:ch1073-335m2.2	si:ch1073-335m2.2 [Source:ZFIN;Acc:ZDB-GENE-081104-82]	0.00040929	34.5073
12034	si:ch1073-335m2.2	si:ch1073-335m2.2 [Source:ZFIN;Acc:ZDB-GENE-081104-82]	1.58e-07	33.4701
181	si:ch1073-345a8.1	si:ch1073-345a8.1 [Source:ZFIN;Acc:ZDB-GENE-091204-447]	0.000506851	-32.5739
4966	si:ch211-10a23.2	si:ch211-10a23.2 [Source:ZFIN;Acc:ZDB-GENE-090313-9]	0.00899966	-31.384
6134	si:ch211-114c17.1	si:ch211-114c17.1 [Source:ZFIN;Acc:ZDB-GENE-140106-201]	4.55e-13	62.7536
4355	si:ch211-117k10.3	si:ch211-117k10.3 [Source:ZFIN;Acc:ZDB-GENE-141212-273]	0.00313345	29.2375
8528	si:ch211-120e1.1	si:ch211-120e1.1 [Source:ZFIN;Acc:ZDB-GENE-070705-20]	1.52e-10	55.4363
4370	si:ch211-122l14.4	si:ch211-122l14.4 [Source:ZFIN;Acc:ZDB-GENE-041014-266]	1.39e-06	38.7921
4369	si:ch211-122l14.4	si:ch211-122l14.4 [Source:ZFIN;Acc:ZDB-GENE-041014-266]	7.07e-07	-47.2457
7784	si:ch211-133n4.6	si:ch211-133n4.6 [Source:ZFIN;Acc:ZDB-GENE-060503-571]	0.00586969	-32.1212
6497	si:ch211-137a8.4	si:ch211-137a8.4 [Source:ZFIN;Acc:ZDB-GENE-030131-3742]	0.00480932	32.7061
1351	si:ch211-149l1.2	si:ch211-149l1.2 [Source:ZFIN;Acc:ZDB-GENE-090313-40]	1.7e-07	33.6134
11264	si:ch211-151g22.1	si:ch211-151g22.1 [Source:ZFIN;Acc:ZDB-GENE-091204-12]	5.65e-06	-38.3597
3421	si:ch211-156l18.7	si:ch211-156l18.7 [Source:ZFIN;Acc:ZDB-GENE-130530-566]	5.28e-06	-44.7846
18523	si:ch211-157b11.12	si:ch211-157b11.12 [Source:ZFIN;Acc:ZDB-GENE-041111-80]	5.67e-10	-58.1301
1454	si:ch211-15j1.4	si:ch211-15j1.4 [Source:ZFIN;Acc:ZDB-GENE-081031-6]	1.4e-06	47.3502
344	si:ch211-160d14.6	si:ch211-160d14.6 [Source:ZFIN;Acc:ZDB-GENE-121214-93]	8.83e-05	35.9037
18850	si:ch211-161c3.6	si:ch211-161c3.6 [Source:ZFIN;Acc:ZDB-GENE-131126-51]	0.00925573	-28.022
8488	si:ch211-173p18.3	si:ch211-173p18.3 [Source:ZFIN;Acc:ZDB-GENE-060503-672]	2.39e-06	49.2308
8580	si:ch211-191i18.2	si:ch211-191i18.2 [Source:ZFIN;Acc:ZDB-GENE-060503-769]	4.05e-05	40.8849
8581	si:ch211-191i18.2	si:ch211-191i18.2 [Source:ZFIN;Acc:ZDB-GENE-060503-769]	0.00121453	-34.6154
8308	si:ch211-194e15.5	si:ch211-194e15.5 [Source:ZFIN;Acc:ZDB-GENE-060503-393]	0.000336577	-35.9848
16205	si:ch211-195b15.7	si:ch211-195b15.7 [Source:ZFIN;Acc:ZDB-GENE-131121-183]	0.000125878	-31.2448
6245	si:ch211-199b20.3	si:ch211-199b20.3 [Source:ZFIN;Acc:ZDB-GENE-141215-17]	1.52e-05	44.9916
8638	si:ch211-199g17.9	si:ch211-199g17.9 [Source:ZFIN;Acc:ZDB-GENE-120214-17]	0.0023493	35.4245
19162	si:ch211-200p22.4	si:ch211-200p22.4 [Source:ZFIN;Acc:ZDB-GENE-081104-61]	7.56e-11	52.1591
19161	si:ch211-200p22.4	si:ch211-200p22.4 [Source:ZFIN;Acc:ZDB-GENE-081104-61]	0.00096036	-30.1688
7637	si:ch211-203b8.6	si:ch211-203b8.6 [Source:ZFIN;Acc:ZDB-GENE-050419-160]	2.57e-05	-46.3725
10341	si:ch211-203k16.3	si:ch211-203k16.3 [Source:ZFIN;Acc:ZDB-GENE-041014-290]	0.000705778	39.9175
18652	si:ch211-207d10.2	si:ch211-207d10.2 [Source:ZFIN;Acc:ZDB-GENE-131127-573]	0.00141825	29.5797
9189	si:ch211-207d6.2	si:ch211-207d6.2 [Source:ZFIN;Acc:ZDB-GENE-070912-185]	0.00267041	-32.3002
9733	si:ch211-212g7.6	si:ch211-212g7.6 [Source:ZFIN;Acc:ZDB-GENE-030131-4695]	4.69e-09	64.5833
11845	si:ch211-218m3.16	si:ch211-218m3.16 [Source:ZFIN;Acc:ZDB-GENE-091116-19]	2.01e-09	-61.9662
12260	si:ch211-222k6.3	si:ch211-222k6.3 [Source:ZFIN;Acc:ZDB-GENE-050208-567]	0.000195137	-36.2351
13411	si:ch211-224l10.4	si:ch211-224l10.4 [Source:ZFIN;Acc:ZDB-GENE-090312-125]	0.00359839	-29.8687
12367	si:ch211-227m13.1	si:ch211-227m13.1 [Source:ZFIN;Acc:ZDB-GENE-131121-45]	0.000298903	37.1549
12213	si:ch211-236g6.1	si:ch211-236g6.1 [Source:ZFIN;Acc:ZDB-GENE-050208-448]	6.95e-11	59.9532
12214	si:ch211-236g6.1	si:ch211-236g6.1 [Source:ZFIN;Acc:ZDB-GENE-050208-448]	0.00016162	41.1396
2014	si:ch211-237l4.6	si:ch211-237l4.6 [Source:ZFIN;Acc:ZDB-GENE-040724-42]	2.54e-07	-51.5942
10085	si:ch211-242b18.1	si:ch211-242b18.1 [Source:ZFIN;Acc:ZDB-GENE-030131-1518]	7.4e-05	37.7778
10086	si:ch211-242b18.1	si:ch211-242b18.1 [Source:ZFIN;Acc:ZDB-GENE-030131-1518]	0.00531243	29.5086
8159	si:ch211-244a23.1	si:ch211-244a23.1 [Source:ZFIN;Acc:ZDB-GENE-060503-789]	0.000930159	-33.4103
8157	si:ch211-244a23.1	si:ch211-244a23.1 [Source:ZFIN;Acc:ZDB-GENE-060503-789]	8.82e-05	-34.3943
10181	si:ch211-245h14.1	si:ch211-245h14.1 [Source:ZFIN;Acc:ZDB-GENE-041014-350]	0.000186663	35.5556
12203	si:ch211-250k18.7	si:ch211-250k18.7 [Source:ZFIN;Acc:ZDB-GENE-070912-246]	0.00659886	-30.4054
12204	si:ch211-250k18.7	si:ch211-250k18.7 [Source:ZFIN;Acc:ZDB-GENE-070912-246]	0.000921946	-32.4468
12205	si:ch211-250k18.7	si:ch211-250k18.7 [Source:ZFIN;Acc:ZDB-GENE-070912-246]	0.000304736	-35.1064
15646	si:ch211-253b1.3	si:ch211-253b1.3 [Source:ZFIN;Acc:ZDB-GENE-091118-23]	0.00306861	-35.2603
15645	si:ch211-253b1.3	si:ch211-253b1.3 [Source:ZFIN;Acc:ZDB-GENE-091118-23]	0.00265503	-35.4809
15842	si:ch211-253p14.2	si:ch211-253p14.2 [Source:ZFIN;Acc:ZDB-GENE-131127-524]	0.00245781	31.1441
12049	si:ch211-255f4.7	si:ch211-255f4.7 [Source:ZFIN;Acc:ZDB-GENE-050208-628]	0.00161481	31.0204
17581	si:ch211-261c8.5	si:ch211-261c8.5 [Source:ZFIN;Acc:ZDB-GENE-070705-158]	1.09e-05	25.4464
19936	si:ch211-263k4.2	si:ch211-263k4.2 [Source:ZFIN;Acc:ZDB-GENE-081104-207]	0.000321906	31.0872
19935	si:ch211-263k4.2	si:ch211-263k4.2 [Source:ZFIN;Acc:ZDB-GENE-081104-207]	0.000557229	30.2206
19938	si:ch211-263k4.2	si:ch211-263k4.2 [Source:ZFIN;Acc:ZDB-GENE-081104-207]	0.000467612	26.7955
19937	si:ch211-263k4.2	si:ch211-263k4.2 [Source:ZFIN;Acc:ZDB-GENE-081104-207]	0.00416069	25.5923
2767	si:ch211-266i6.3	si:ch211-266i6.3 [Source:ZFIN;Acc:ZDB-GENE-030131-5420]	2.05e-06	40.6481
3358	si:ch211-266k22.6	si:ch211-266k22.6 [Source:ZFIN;Acc:ZDB-GENE-120215-250]	0.0017639	-31.2409
15524	si:ch211-282b22.1	si:ch211-282b22.1 [Source:ZFIN;Acc:ZDB-GENE-030219-148]	0.000165722	33.4848
15523	si:ch211-282b22.1	si:ch211-282b22.1 [Source:ZFIN;Acc:ZDB-GENE-030219-148]	0.000136548	31.8089
15394	si:ch211-287n14.3	si:ch211-287n14.3 [Source:ZFIN;Acc:ZDB-GENE-131120-146]	0.000497326	-33.2203
15639	si:ch211-40k21.9	si:ch211-40k21.9 [Source:ZFIN;Acc:ZDB-GENE-131122-64]	3.8e-07	47.0303
11041	si:ch211-57b15.1	si:ch211-57b15.1 [Source:ZFIN;Acc:ZDB-GENE-141210-17]	0.000377961	-27.3188
8993	si:ch211-71m22.1	si:ch211-71m22.1 [Source:ZFIN;Acc:ZDB-GENE-070705-193]	0.00849111	-34.0741
7846	si:ch73-109i22.2	si:ch73-109i22.2 [Source:ZFIN;Acc:ZDB-GENE-141211-57]	3.2e-11	-53.2504
7845	si:ch73-109i22.2	si:ch73-109i22.2 [Source:ZFIN;Acc:ZDB-GENE-141211-57]	6.65e-14	-60.9955
2085	si:ch73-122g19.1	si:ch73-122g19.1 [Source:ZFIN;Acc:ZDB-GENE-110411-239]	2.62e-07	48.6858
7853	si:ch73-171o20.1	si:ch73-171o20.1 [Source:ZFIN;Acc:ZDB-GENE-140106-80]	5.63e-12	-56.5517
13827	si:ch73-217b7.1	si:ch73-217b7.1 [Source:ZFIN;Acc:ZDB-GENE-050208-210]	0.00108603	-36.8159
16210	si:ch73-248e21.1	si:ch73-248e21.1 [Source:ZFIN;Acc:ZDB-GENE-120215-198]	0.000624174	-31.3703
10663	si:ch73-299h12.8	si:ch73-299h12.8 [Source:ZFIN;Acc:ZDB-GENE-081031-66]	4.84e-07	39.177
12724	si:ch73-304f21.1	si:ch73-304f21.1 [Source:ZFIN;Acc:ZDB-GENE-131121-162]	6.03e-08	51.6574
12727	si:ch73-304f21.1	si:ch73-304f21.1 [Source:ZFIN;Acc:ZDB-GENE-131121-162]	1.83e-07	45.4257
12725	si:ch73-304f21.1	si:ch73-304f21.1 [Source:ZFIN;Acc:ZDB-GENE-131121-162]	0.000972277	41.9894
12728	si:ch73-304f21.1	si:ch73-304f21.1 [Source:ZFIN;Acc:ZDB-GENE-131121-162]	4.2e-06	37.3662
12726	si:ch73-304f21.1	si:ch73-304f21.1 [Source:ZFIN;Acc:ZDB-GENE-131121-162]	2.27e-05	33.8675
12729	si:ch73-304f21.1	si:ch73-304f21.1 [Source:ZFIN;Acc:ZDB-GENE-131121-162]	2.01e-05	30.1621
6900	si:ch73-306e8.2	si:ch73-306e8.2 [Source:ZFIN;Acc:ZDB-GENE-131121-409]	0.00946005	34.3613
8806	si:ch73-359m17.6	si:ch73-359m17.6 [Source:ZFIN;Acc:ZDB-GENE-141212-358]	0.00159976	-29.5949
18676	si:ch73-361p23.3	si:ch73-361p23.3 [Source:ZFIN;Acc:ZDB-GENE-130530-906]	0.00204065	-32.8633
18675	si:ch73-361p23.3	si:ch73-361p23.3 [Source:ZFIN;Acc:ZDB-GENE-130530-906]	0.000201808	-35.1111
18677	si:ch73-361p23.3	si:ch73-361p23.3 [Source:ZFIN;Acc:ZDB-GENE-130530-906]	0.000983125	-37.5
16627	si:ch73-366l1.5	si:ch73-366l1.5 [Source:ZFIN;Acc:ZDB-GENE-131127-426]	3.4e-06	32.6283
16628	si:ch73-366l1.5	si:ch73-366l1.5 [Source:ZFIN;Acc:ZDB-GENE-131127-426]	0.00184425	27.5263
6587	si:ch73-95l15.5	si:ch73-95l15.5 [Source:ZFIN;Acc:ZDB-GENE-030131-3481]	0.0073876	-30.9553
12399	si:dkey-121a11.3	si:dkey-121a11.3 [Source:ZFIN;Acc:ZDB-GENE-050208-417]	0.000750388	25.7786
14435	si:dkey-12l12.1	si:dkey-12l12.1 [Source:ZFIN;Acc:ZDB-GENE-091204-232]	0.00488669	-32.2581
13417	si:dkey-147f3.8	si:dkey-147f3.8 [Source:ZFIN;Acc:ZDB-GENE-061009-32]	0.00609955	26.5154
16654	si:dkey-14d8.22	si:dkey-14d8.22 [Source:ZFIN;Acc:ZDB-GENE-041210-148]	0.0091933	-32.6923
17994	si:dkey-156n14.5	si:dkey-156n14.5 [Source:ZFIN;Acc:ZDB-GENE-030131-18]	0.00471235	35.0644
19821	si:dkey-159f12.2	si:dkey-159f12.2 [Source:ZFIN;Acc:ZDB-GENE-081105-168]	8.92e-06	28.7356
15729	si:dkey-161j23.7	si:dkey-161j23.7 [Source:ZFIN;Acc:ZDB-GENE-091204-391]	0.00440289	36.9166
9356	si:dkey-161l11.78	si:dkey-161l11.78 [Source:ZFIN;Acc:ZDB-GENE-141212-152]	0.000333741	-35.8805
19742	si:dkey-163f12.6	si:dkey-163f12.6 [Source:ZFIN;Acc:ZDB-GENE-041210-350]	0.0067857	26.3451
19741	si:dkey-163f12.6	si:dkey-163f12.6 [Source:ZFIN;Acc:ZDB-GENE-041210-350]	0.0061883	25.034
16215	si:dkey-16l2.16	si:dkey-16l2.16 [Source:ZFIN;Acc:ZDB-GENE-141219-36]	0.00192358	-35.3923
16216	si:dkey-16l2.17	si:dkey-16l2.17 [Source:ZFIN;Acc:ZDB-GENE-141212-262]	2.58e-05	-30.9571
17091	si:dkey-16p6.1	si:dkey-16p6.1 [Source:ZFIN;Acc:ZDB-GENE-081103-43]	0.00184425	-35.5478
10956	si:dkey-175m17.7	si:dkey-175m17.7 [Source:ZFIN;Acc:ZDB-GENE-091204-18]	2.3e-05	37.8022
10957	si:dkey-175m17.7	si:dkey-175m17.7 [Source:ZFIN;Acc:ZDB-GENE-091204-18]	0.00239132	31.6138
17006	si:dkey-176f19.4	si:dkey-176f19.4 [Source:ZFIN;Acc:ZDB-GENE-110913-20]	0.00100601	-31.746
13222	si:dkey-178k16.1	si:dkey-178k16.1 [Source:ZFIN;Acc:ZDB-GENE-090312-61]	2.01e-06	44.9393
19173	si:dkey-183c6.7	si:dkey-183c6.7 [Source:ZFIN;Acc:ZDB-GENE-160728-81]	3.43e-06	46.4493
9182	si:dkey-188g12.1	si:dkey-188g12.1 [Source:ZFIN;Acc:ZDB-GENE-070705-332]	1.34e-05	-44.3773
13863	si:dkey-194e6.2	si:dkey-194e6.2 [Source:ZFIN;Acc:ZDB-GENE-100921-54]	1.28e-06	-37.5939
18476	si:dkey-197j19.6	si:dkey-197j19.6 [Source:ZFIN;Acc:ZDB-GENE-131127-414]	0.00776787	28.2258
19011	si:dkey-19b23.13	si:dkey-19b23.13 [Source:ZFIN;Acc:ZDB-GENE-140106-78]	5.44e-05	41.1476
13507	si:dkey-1c11.1	si:dkey-1c11.1 [Source:ZFIN;Acc:ZDB-GENE-081104-352]	0.00442515	28.5073
5350	si:dkey-201i24.6	si:dkey-201i24.6 [Source:ZFIN;Acc:ZDB-GENE-141216-392]	1.13e-07	47.4359
16824	si:dkey-222f8.3	si:dkey-222f8.3 [Source:ZFIN;Acc:ZDB-GENE-030131-3658]	0.0025278	-32.9078
11095	si:dkey-22f5.9	si:dkey-22f5.9 [Source:ZFIN;Acc:ZDB-GENE-091204-260]	0.00236683	36.4103
3416	si:dkey-23f9.13	si:dkey-23f9.13 [Source:ZFIN;Acc:ZDB-GENE-141216-15]	0.00131938	-34.9476
3414	si:dkey-23f9.8	si:dkey-23f9.8 [Source:ZFIN;Acc:ZDB-GENE-141216-39]	0.00233583	29.8457
3415	si:dkey-23f9.9	si:dkey-23f9.9 [Source:ZFIN;Acc:ZDB-GENE-141216-41]	0.00369491	33.443
19259	si:dkey-23i12.7	si:dkey-23i12.7 [Source:ZFIN;Acc:ZDB-GENE-160728-52]	1.32e-05	31.6327
10577	si:dkey-241l7.3	si:dkey-241l7.3 [Source:ZFIN;Acc:ZDB-GENE-041014-239]	0.000856267	-40
10576	si:dkey-241l7.4	si:dkey-241l7.4 [Source:ZFIN;Acc:ZDB-GENE-041014-238]	2.99e-07	-52.5
10573	si:dkey-241l7.5	si:dkey-241l7.5 [Source:ZFIN;Acc:ZDB-GENE-041014-237]	0.000112389	-35.9148
10572	si:dkey-241l7.5	si:dkey-241l7.5 [Source:ZFIN;Acc:ZDB-GENE-041014-237]	0.000646728	-36.9785
4109	si:dkey-245f22.3	si:dkey-245f22.3 [Source:ZFIN;Acc:ZDB-GENE-131126-30]	0.00445206	36.8712
4108	si:dkey-245f22.3	si:dkey-245f22.3 [Source:ZFIN;Acc:ZDB-GENE-131126-30]	0.00615963	34.3391
12222	si:dkey-253d23.5	si:dkey-253d23.5 [Source:ZFIN;Acc:ZDB-GENE-050208-729]	4.39e-06	46.1614
12224	si:dkey-253d23.8	si:dkey-253d23.8 [Source:ZFIN;Acc:ZDB-GENE-050208-568]	0.000222339	-34.9099
12231	si:dkey-253d23.8	si:dkey-253d23.8 [Source:ZFIN;Acc:ZDB-GENE-050208-568]	0.00161887	-39.5491
12225	si:dkey-253d23.8	si:dkey-253d23.8 [Source:ZFIN;Acc:ZDB-GENE-050208-568]	6.49e-05	-41.9058
12230	si:dkey-253d23.8	si:dkey-253d23.8 [Source:ZFIN;Acc:ZDB-GENE-050208-568]	5.71e-05	-43.0643
12228	si:dkey-253d23.8	si:dkey-253d23.8 [Source:ZFIN;Acc:ZDB-GENE-050208-568]	1.73e-06	-47.9608
12229	si:dkey-253d23.8	si:dkey-253d23.8 [Source:ZFIN;Acc:ZDB-GENE-050208-568]	9.77e-07	-49.3333
12227	si:dkey-253d23.8	si:dkey-253d23.8 [Source:ZFIN;Acc:ZDB-GENE-050208-568]	3.48e-08	-53.1579
12226	si:dkey-253d23.8	si:dkey-253d23.8 [Source:ZFIN;Acc:ZDB-GENE-050208-568]	6.57e-09	-56.0714
12232	si:dkey-253d23.9	si:dkey-253d23.9 [Source:ZFIN;Acc:ZDB-GENE-050208-648]	9.71e-07	52.9612
12233	si:dkey-253d23.9	si:dkey-253d23.9 [Source:ZFIN;Acc:ZDB-GENE-050208-648]	1.15e-05	44.8939
3013	si:dkey-259j3.5	si:dkey-259j3.5 [Source:ZFIN;Acc:ZDB-GENE-091204-113]	2.53e-08	56.4626
669	si:dkey-26i13.5	si:dkey-26i13.5 [Source:ZFIN;Acc:ZDB-GENE-090312-166]	6.78e-05	36.4123
667	si:dkey-26i13.7	si:dkey-26i13.7 [Source:ZFIN;Acc:ZDB-GENE-090312-214]	7.15e-06	47.5564
17707	si:dkey-276j7.3	si:dkey-276j7.3 [Source:ZFIN;Acc:ZDB-GENE-131127-428]	0.000434629	-40.7407
13468	si:dkey-32e6.3	si:dkey-32e6.3 [Source:ZFIN;Acc:ZDB-GENE-081104-408]	0.000149994	-34.2186
19010	si:dkey-33c9.8	si:dkey-33c9.8 [Source:ZFIN;Acc:ZDB-GENE-160728-142]	0.000279751	37.8663
12756	si:dkey-37m8.11	si:dkey-37m8.11 [Source:ZFIN;Acc:ZDB-GENE-120214-18]	4.44e-07	46.4274
12757	si:dkey-37m8.11	si:dkey-37m8.11 [Source:ZFIN;Acc:ZDB-GENE-120214-18]	7.51e-06	42.4462
14392	si:dkey-37o8.1	si:dkey-37o8.1 [Source:ZFIN;Acc:ZDB-GENE-030131-5667]	2.02e-06	-38.8402
17083	si:dkey-3h2.4	si:dkey-3h2.4 [Source:ZFIN;Acc:ZDB-GENE-070705-466]	0.00260877	32.8311
15160	si:dkey-40h20.1	si:dkey-40h20.1 [Source:ZFIN;Acc:ZDB-GENE-091113-44]	9.42e-05	45.4425
12670	si:dkey-42l16.1	si:dkey-42l16.1 [Source:ZFIN;Acc:ZDB-GENE-050208-442]	0.00883034	-32.3401
10028	si:dkey-51e6.1	si:dkey-51e6.1 [Source:ZFIN;Acc:ZDB-GENE-041014-198]	0.00435368	35.3431
710	si:dkey-58j15.10	si:dkey-58j15.10 [Source:ZFIN;Acc:ZDB-GENE-100922-196]	0.00012969	35.1748
16062	si:dkey-68o6.5	si:dkey-68o6.5 [Source:ZFIN;Acc:ZDB-GENE-030131-5416]	0.0010078	-30.0325
16064	si:dkey-68o6.6	si:dkey-68o6.6 [Source:ZFIN;Acc:ZDB-GENE-141212-381]	0.00160785	-27.1795
19810	si:dkey-72l14.4	si:dkey-72l14.4 [Source:ZFIN;Acc:ZDB-GENE-060531-151]	0.00938346	32.3034
19811	si:dkey-72l14.4	si:dkey-72l14.4 [Source:ZFIN;Acc:ZDB-GENE-060531-151]	0.00548099	32.1573
262	si:dkey-79f11.7	si:dkey-79f11.7 [Source:ZFIN;Acc:ZDB-GENE-090313-338]	0.000118444	-34.1711
8184	si:dkey-81h8.1	si:dkey-81h8.1 [Source:ZFIN;Acc:ZDB-GENE-060503-931]	0.000800404	-38.1466
1644	si:dkey-88l16.5	si:dkey-88l16.5 [Source:ZFIN;Acc:ZDB-GENE-091204-332]	0.00511178	25.0514
2420	si:dkey-88p24.11	si:dkey-88p24.11 [Source:ZFIN;Acc:ZDB-GENE-030131-8991]	0.000469556	35.8733
10694	si:dkey-93m18.6	si:dkey-93m18.6 [Source:ZFIN;Acc:ZDB-GENE-091204-133]	5.04e-05	38.9718
12925	si:dkey-9l20.3	si:dkey-9l20.3 [Source:ZFIN;Acc:ZDB-GENE-090313-369]	4.53e-07	48.5835
12924	si:dkey-9l20.3	si:dkey-9l20.3 [Source:ZFIN;Acc:ZDB-GENE-090313-369]	3.91e-05	47.5007
12926	si:dkey-9l20.3	si:dkey-9l20.3 [Source:ZFIN;Acc:ZDB-GENE-090313-369]	0.00113801	35.1054
11456	si:dkeyp-23e4.3	si:dkeyp-23e4.3 [Source:ZFIN;Acc:ZDB-GENE-091118-19]	2.18e-13	-63.6842
13861	si:dkeyp-27c8.2	si:dkeyp-27c8.2 [Source:ZFIN;Acc:ZDB-GENE-090311-51]	0.000163809	-45.0397
15876	si:dkeyp-30d6.2	si:dkeyp-30d6.2 [Source:ZFIN;Acc:ZDB-GENE-141222-83]	0.00128205	-25.2148
19234	si:dkeyp-75h12.7	si:dkeyp-75h12.7 [Source:ZFIN;Acc:ZDB-GENE-160728-134]	0.00438471	32.1264
9459	si:dkeyp-94h10.5	si:dkeyp-94h10.5 [Source:ZFIN;Acc:ZDB-GENE-070912-693]	0.000146418	-28.1101
9746	six4b	SIX homeobox 4b [Source:ZFIN;Acc:ZDB-GENE-010201-1]	9.97e-07	-45.1877
9393	skila	SKI-like proto-oncogene a [Source:ZFIN;Acc:ZDB-GENE-070912-548]	0.00303499	-35.6225
8257	skiv2l	SKI2 homolog, superkiller viralicidic activity 2-like [Source:ZFIN;Acc:ZDB-GENE-010430-5]	0.00533685	-32.4542
4730	slc16a3	solute carrier family 16 (monocarboxylate transporter), member 3 [Source:ZFIN;Acc:ZDB-GENE-030131-5487]	0.000500319	27.416
6904	slc16a9a	solute carrier family 16, member 9a [Source:ZFIN;Acc:ZDB-GENE-040426-1364]	0.00331254	32.7957
13435	slc17a9b	solute carrier family 17 (vesicular nucleotide transporter), member 9b [Source:ZFIN;Acc:ZDB-GENE-040718-380]	0.00370986	-31.3444
4949	slc18a3a	solute carrier family 18 (vesicular acetylcholine transporter), member 3a [Source:ZFIN;Acc:ZDB-GENE-060929-990]	0.00042583	34.6995
11737	slc25a14	solute carrier family 25 (mitochondrial carrier, brain), member 14 [Source:ZFIN;Acc:ZDB-GENE-040426-749]	2.28e-05	37.3283
11738	slc25a14	solute carrier family 25 (mitochondrial carrier, brain), member 14 [Source:ZFIN;Acc:ZDB-GENE-040426-749]	2.81e-14	-68.7182
18958	slc25a22b	solute carrier family 25 member 22b [Source:ZFIN;Acc:ZDB-GENE-110408-66]	0.00157364	35.102
3650	slc25a26	solute carrier family 25 (S-adenosylmethionine carrier), member 26 [Source:ZFIN;Acc:ZDB-GENE-050913-126]	4.16e-05	41.953
10560	slc25a29	solute carrier family 25 (mitochondrial carnitine/acylcarnitine carrier), member 29 [Source:ZFIN;Acc:ZDB-GENE-050913-70]	0.000834015	40.4545
19991	slc25a37	solute carrier family 25 (mitochondrial iron transporter), member 37 [Source:ZFIN;Acc:ZDB-GENE-031118-202]	0.00530955	-32.1409
18543	slc2a11a	solute carrier family 2 (facilitated glucose transporter), member 11a [Source:ZFIN;Acc:ZDB-GENE-080723-20]	0.00559883	34.1586
1719	slc2a11l	solute carrier family 2 (facilitated glucose transporter), member 11-like [Source:ZFIN;Acc:ZDB-GENE-061215-118]	0.000970558	40.4521
1720	slc2a11l	solute carrier family 2 (facilitated glucose transporter), member 11-like [Source:ZFIN;Acc:ZDB-GENE-061215-118]	7.09e-05	37.6413
1721	slc2a11l	solute carrier family 2 (facilitated glucose transporter), member 11-like [Source:ZFIN;Acc:ZDB-GENE-061215-118]	0.00410698	32.0408
1722	slc2a11l	solute carrier family 2 (facilitated glucose transporter), member 11-like [Source:ZFIN;Acc:ZDB-GENE-061215-118]	0.00952298	29.4323
6492	slc35f2l	info solute carrier family 35, member F2, like [Source:ZFIN;Acc:ZDB-GENE-130530-1004]	0.00177525	31.7839
4577	SLC35G1	si:ch211-197g18.2 [Source:ZFIN;Acc:ZDB-GENE-121214-166]	0.000996578	36.7424
11806	slc47a1	solute carrier family 47 (multidrug and toxin extrusion), member 1 [Source:ZFIN;Acc:ZDB-GENE-050327-20]	1.01e-16	76.1472
3412	slc4a10a	solute carrier family 4, sodium bicarbonate transporter, member 10a [Source:ZFIN;Acc:ZDB-GENE-100215-3]	0.00137019	-34.4038
19417	slc8b1	solute carrier family 8 (sodium/lithium/calcium exchanger), member B1 [Source:ZFIN;Acc:ZDB-GENE-130530-900]	2.73e-06	-29.3836
2367	slc9a6b	solute carrier family 9, subfamily A (NHE6, cation proton antiporter 6), member 6b [Source:ZFIN;Acc:ZDB-GENE-080226-2]	5.7e-06	40.4762
11829	slco2b1	solute carrier organic anion transporter family, member 2B1 [Source:ZFIN;Acc:ZDB-GENE-051023-6]	5.84e-09	-58.5538
1463	smad4a	SMAD family member 4a [Source:ZFIN;Acc:ZDB-GENE-990603-8]	0.000804048	-39.2821
2979	smad9	SMAD family member 9 [Source:ZFIN;Acc:ZDB-GENE-031014-1]	9.19e-09	51.1538
2978	smad9	SMAD family member 9 [Source:ZFIN;Acc:ZDB-GENE-031014-1]	7.88e-06	42.6757
2977	smad9	SMAD family member 9 [Source:ZFIN;Acc:ZDB-GENE-031014-1]	0.000197684	31.1335
2976	smad9	SMAD family member 9 [Source:ZFIN;Acc:ZDB-GENE-031014-1]	0.00890539	28.7546
9278	smarcd3a	SWI/SNF related, matrix associated, actin dependent regulator of chromatin, subfamily d, member 3a [Source:ZFIN;Acc:ZDB-GENE-070912-491]	4.07e-05	-37.1078
10252	smpdl3a	sphingomyelin phosphodiesterase, acid-like 3A [Source:ZFIN;Acc:ZDB-GENE-050327-61]	0.00102468	38.4532
5422	smu1a	SMU1, DNA replication regulator and spliceosomal factor a [Source:ZFIN;Acc:ZDB-GENE-040426-916]	6.81e-05	42
12872	snai1b	snail family zinc finger 1b [Source:ZFIN;Acc:ZDB-GENE-980526-514]	0.000182338	39.4444
10122	snap25a	synaptosomal-associated protein, 25a [Source:ZFIN;Acc:ZDB-GENE-980526-468]	0.000244472	37.6264
10123	snap25a	synaptosomal-associated protein, 25a [Source:ZFIN;Acc:ZDB-GENE-980526-468]	0.000316884	36.6573
9736	snapc1a	small nuclear RNA activating complex, polypeptide 1a [Source:ZFIN;Acc:ZDB-GENE-040426-1031]	0.000231396	-38.9509
18199	sned1	sushi, nidogen and EGF-like domains 1 [Source:ZFIN;Acc:ZDB-GENE-100913-1]	0.000631582	-38.518
19854	snrnp200	small nuclear ribonucleoprotein 200 (U5) [Source:ZFIN;Acc:ZDB-GENE-081105-64]	2.66e-05	39.6712
19855	snrnp200	small nuclear ribonucleoprotein 200 (U5) [Source:ZFIN;Acc:ZDB-GENE-081105-64]	0.000336582	35.2226
9676	snx17	sorting nexin 17 [Source:ZFIN;Acc:ZDB-GENE-030131-9475]	0.00696162	27.312
9982	snx3	sorting nexin 3 [Source:ZFIN;Acc:ZDB-GENE-030131-921]	0.00188584	-25.3488
1468	snx30	sorting nexin family member 30 [Source:ZFIN;Acc:ZDB-GENE-050417-330]	0.000445556	32.5459
6580	sostdc1a	sclerostin domain containing 1a [Source:ZFIN;Acc:ZDB-GENE-050417-64]	0.00221864	28.6685
6579	sostdc1a	sclerostin domain containing 1a [Source:ZFIN;Acc:ZDB-GENE-050417-64]	0.00532089	27.461
13077	sox18	SRY (sex determining region Y)-box 18 [Source:ZFIN;Acc:ZDB-GENE-080725-1]	0.00263308	-28.3839
17627	sp3b	Sp3b transcription factor [Source:ZFIN;Acc:ZDB-GENE-110815-3]	5.72e-05	-35.5245
14870	spag6	sperm associated antigen 6 [Source:ZFIN;Acc:ZDB-GENE-040704-53]	0.00601314	-34.0771
16913	spi2	Spi-2 proto-oncogene [Source:ZFIN;Acc:ZDB-GENE-131121-377]	5e-06	29.3439
4474	sptbn1	spectrin, beta, non-erythrocytic 1 [Source:ZFIN;Acc:ZDB-GENE-031006-3]	7.89e-05	34.8333
5867	sqstm1	sequestosome 1 [Source:ZFIN;Acc:ZDB-GENE-040426-2204]	5.01e-05	43.2381
5863	sqstm1	sequestosome 1 [Source:ZFIN;Acc:ZDB-GENE-040426-2204]	0.000108927	35.3247
5866	sqstm1	sequestosome 1 [Source:ZFIN;Acc:ZDB-GENE-040426-2204]	2.98e-05	31.8754
5865	sqstm1	sequestosome 1 [Source:ZFIN;Acc:ZDB-GENE-040426-2204]	0.000784155	28.8909
5862	sqstm1	sequestosome 1 [Source:ZFIN;Acc:ZDB-GENE-040426-2204]	0.00271838	27.9426
5864	sqstm1	sequestosome 1 [Source:ZFIN;Acc:ZDB-GENE-040426-2204]	0.00796424	26.1034
18554	srsf3a	serine/arginine-rich splicing factor 3a [Source:ZFIN;Acc:ZDB-GENE-030616-631]	0.00640144	27.3496
7849	ssr2	signal sequence receptor, beta [Source:ZFIN;Acc:ZDB-GENE-010413-1]	3.95e-14	-57.6404
8855	sst2	somatostatin 2 [Source:ZFIN;Acc:ZDB-GENE-010219-2]	0.00271233	-27.7267
1492	st8sia4	ST8 alpha-N-acetyl-neuraminide alpha-2,8-sialyltransferase 4 [Source:ZFIN;Acc:ZDB-GENE-060322-10]	0.000428372	34.6325
7076	stac	SH3 and cysteine rich domain [Source:ZFIN;Acc:ZDB-GENE-131121-459]	0.00176054	-34.2191
6059	stag2b	stromal antigen 2b [Source:ZFIN;Acc:ZDB-GENE-030131-2785]	0.00419157	30.4907
18822	stau1	staufen double-stranded RNA binding protein 1 [Source:ZFIN;Acc:ZDB-GENE-030131-6372]	0.000442445	31.7671
12396	stil	scl/tal1 interrupting locus [Source:ZFIN;Acc:ZDB-GENE-020419-39]	0.00802684	30.3549
6025	stx3a	syntaxin 3A [Source:ZFIN;Acc:ZDB-GENE-040426-1489]	5.92e-06	30
17422	suds3	SDS3 homolog, SIN3A corepressor complex component [Source:ZFIN;Acc:ZDB-GENE-040801-236]	0.00425761	30.0818
15861	sumo2b	small ubiquitin-like modifier 2b [Source:ZFIN;Acc:ZDB-GENE-040801-7]	0.000139448	-38.4809
2987	supt20	SPT20 homolog, SAGA complex component [Source:ZFIN;Acc:ZDB-GENE-091204-264]	9.36e-11	57.971
4764	syt15	synaptotagmin XV [Source:ZFIN;Acc:ZDB-GENE-090527-2]	0.0022041	32.3157
13028	syt2a	synaptotagmin IIa [Source:ZFIN;Acc:ZDB-GENE-060503-315]	0.00120473	26.7296
19171	syt4	synaptotagmin IV [Source:ZFIN;Acc:ZDB-GENE-030131-7297]	0.00486385	32.7309
4616	taco1	translational activator of mitochondrially encoded cytochrome c oxidase I [Source:ZFIN;Acc:ZDB-GENE-070410-35]	0.000281876	36.6829
4615	taco1	translational activator of mitochondrially encoded cytochrome c oxidase I [Source:ZFIN;Acc:ZDB-GENE-070410-35]	0.000328838	33.0769
3638	tada3l	transcriptional adaptor 3 (NGG1 homolog, yeast)-like [Source:ZFIN;Acc:ZDB-GENE-030131-6725]	6.59e-07	53.7415
3639	tada3l	transcriptional adaptor 3 (NGG1 homolog, yeast)-like [Source:ZFIN;Acc:ZDB-GENE-030131-6725]	4.27e-06	37.458
19808	taf10	TAF10 RNA polymerase II, TATA box binding protein (TBP)-associated factor [Source:ZFIN;Acc:ZDB-GENE-060526-334]	0.00468923	-29.4118
10514	taf1a	TATA box binding protein (TBP)-associated factor, RNA polymerase I, A [Source:ZFIN;Acc:ZDB-GENE-041014-272]	0.00493435	-26.0536
17422	taok3a	TAO kinase 3a [Source:ZFIN;Acc:ZDB-GENE-100921-50]	0.00425761	30.0818
12276	tbc1d20	TBC1 domain family, member 20 [Source:ZFIN;Acc:ZDB-GENE-050626-61]	6.05e-05	46.5611
4894	tbxtb	T-box transcription factor Tb [Source:ZFIN;Acc:ZDB-GENE-081028-48]	0.000130503	-26.3458
19467	tcf12	transcription factor 12 [Source:ZFIN;Acc:ZDB-GENE-040516-11]	0.0072551	27.7579
18678	tcta	T cell leukemia translocation altered [Source:ZFIN;Acc:ZDB-GENE-040718-325]	5.32e-05	30.4785
18679	tcta	T cell leukemia translocation altered [Source:ZFIN;Acc:ZDB-GENE-040718-325]	0.00104478	25.8904
16638	tecpr1b	tectonin beta-propeller repeat containing 1b [Source:ZFIN;Acc:ZDB-GENE-100812-12]	2.96e-05	36.5353
16589	tex2	testis expressed 2 [Source:ZFIN;Acc:ZDB-GENE-070615-7]	0.000623294	-34.5859
11036	timd4	T cell immunoglobulin and mucin domain containing 4 [Source:ZFIN;Acc:ZDB-GENE-080303-10]	3.86e-07	-36.7819
8555	tinagl1	tubulointerstitial nephritis antigen-like 1 [Source:ZFIN;Acc:ZDB-GENE-060503-240]	0.00246678	29.5
19350	tjp1a	tight junction protein 1a [Source:ZFIN;Acc:ZDB-GENE-031001-2]	0.00393375	32.7303
12441	tle2b	transducin like enhancer of split 2b [Source:ZFIN;Acc:ZDB-GENE-050208-677]	0.000211387	32.7202
20372	tlr7	toll-like receptor 7 [Source:ZFIN;Acc:ZDB-GENE-040219-11]	0.00349708	36.4409
3785	tmcc1b	transmembrane and coiled-coil domain family 1b [Source:ZFIN;Acc:ZDB-GENE-061013-154]	0.000732453	35.2174
16950	tmem110l	transmembrane protein 110, like [Source:ZFIN;Acc:ZDB-GENE-040426-912]	0.00530355	25.542
3007	tmem120a	transmembrane protein 120A [Source:ZFIN;Acc:ZDB-GENE-070424-21]	3.04e-11	58.028
2557	tmem126a	transmembrane protein 126A [Source:ZFIN;Acc:ZDB-GENE-040426-1770]	0.00586691	-32.8449
17805	tmem198b	transmembrane protein 198b [Source:ZFIN;Acc:ZDB-GENE-050809-123]	0.00986885	-32.6074
17803	tmem198b	transmembrane protein 198b [Source:ZFIN;Acc:ZDB-GENE-050809-123]	3.52e-05	-46.0526
10880	tmem223	transmembrane protein 223 [Source:ZFIN;Acc:ZDB-GENE-040801-113]	0.000140174	-32.3077
9241	TMEM236	si:dkey-32m20.1 [Source:ZFIN;Acc:ZDB-GENE-070705-455]	0.00356633	-31.6004
9285	tmem53	transmembrane protein 53 [Source:ZFIN;Acc:ZDB-GENE-040718-384]	0.00634712	-29.4201
16725	tmtc1	transmembrane and tetratricopeptide repeat containing 1 [Source:ZFIN;Acc:ZDB-GENE-070705-219]	0.000468701	37.9643
18862	tnni1b	troponin I type 1b (skeletal, slow) [Source:ZFIN;Acc:ZDB-GENE-041212-37]	7.46e-05	36.9153
18863	tnni1b	troponin I type 1b (skeletal, slow) [Source:ZFIN;Acc:ZDB-GENE-041212-37]	0.0041734	30.1977
18864	tnni1b	troponin I type 1b (skeletal, slow) [Source:ZFIN;Acc:ZDB-GENE-041212-37]	0.00739692	27.7553
6774	tomm40	translocase of outer mitochondrial membrane 40 homolog (yeast) [Source:ZFIN;Acc:ZDB-GENE-030131-1365]	0.00089656	37.3296
18278	tomm70a	translocase of outer mitochondrial membrane 70 homolog A (S. cerevisiae) [Source:ZFIN;Acc:ZDB-GENE-030131-8173]	1.41e-06	47.3272
9405	tox4a	TOX high mobility group box family member 4 a [Source:ZFIN;Acc:ZDB-GENE-070912-576]	0.00491391	34.4925
6834	tpbgl	trophoblast glycoprotein-like [Source:ZFIN;Acc:ZDB-GENE-120209-2]	2.87e-05	41.2439
10210	tpd52l1	tumor protein D52-like 1 [Source:ZFIN;Acc:ZDB-GENE-050522-121]	0.000403167	40.3794
1502	tpm2	tropomyosin 2 (beta) [Source:ZFIN;Acc:ZDB-GENE-040625-114]	7.47e-07	41.7797
10037	tprb	translocated promoter region b, nuclear basket protein [Source:ZFIN;Acc:ZDB-GENE-030131-6410]	0.000116709	40.641
11139	tpst1l	tyrosylprotein sulfotransferase 1, like [Source:ZFIN;Acc:ZDB-GENE-040316-1]	0.0065407	29.1331
9363	tradv10.0.4	T-cell receptor alpha/delta variable 10.0.4 [Source:ZFIN;Acc:ZDB-GENE-170601-144]	0.00635776	-32.0833
9365	tradv22.0	T-cell receptor alpha/delta variable 22.0 [Source:ZFIN;Acc:ZDB-GENE-170601-160]	0.000822106	-30.6171
9364	tradv22.0	T-cell receptor alpha/delta variable 22.0 [Source:ZFIN;Acc:ZDB-GENE-170601-160]	0.000504825	-36.306
9365	tradv23.1.1	T-cell receptor alpha/delta variable 23.1.1 [Source:ZFIN;Acc:ZDB-GENE-170601-164]	0.000822106	-30.6171
9364	tradv23.1.1	T-cell receptor alpha/delta variable 23.1.1 [Source:ZFIN;Acc:ZDB-GENE-170601-164]	0.000504825	-36.306
9374	tradv23.3.8	T-cell receptor alpha/delta variable 23.3.8 [Source:ZFIN;Acc:ZDB-GENE-141212-26]	0.00824845	-30.1022
9374	tradv30.0.6	T-cell receptor alpha/delta variable 30.0.6 [Source:ZFIN;Acc:ZDB-GENE-141212-6]	0.00824845	-30.1022
9354	traj12	T-cell receptor alpha joining 12 [Source:ZFIN;Acc:ZDB-GENE-170601-20]	1.64e-05	-35.4962
9355	traj12	T-cell receptor alpha joining 12 [Source:ZFIN;Acc:ZDB-GENE-170601-20]	0.00020743	-38.5391
9354	traj17	T-cell receptor alpha joining 17 [Source:ZFIN;Acc:ZDB-GENE-170601-25]	1.64e-05	-35.4962
9355	traj17	T-cell receptor alpha joining 17 [Source:ZFIN;Acc:ZDB-GENE-170601-25]	0.00020743	-38.5391
9354	traj22	T-cell receptor alpha joining 22 [Source:ZFIN;Acc:ZDB-GENE-170601-30]	1.64e-05	-35.4962
9355	traj22	T-cell receptor alpha joining 22 [Source:ZFIN;Acc:ZDB-GENE-170601-30]	0.00020743	-38.5391
9354	traj32	T-cell receptor alpha joining 32 [Source:ZFIN;Acc:ZDB-GENE-170601-40]	1.64e-05	-35.4962
9355	traj32	T-cell receptor alpha joining 32 [Source:ZFIN;Acc:ZDB-GENE-170601-40]	0.00020743	-38.5391
9355	traj35	T-cell receptor alpha joining 35 [Source:ZFIN;Acc:ZDB-GENE-170601-43]	0.00020743	-38.5391
9356	traj46	T-cell receptor alpha joining 46 [Source:ZFIN;Acc:ZDB-GENE-170601-54]	0.000333741	-35.8805
9356	traj47	T-cell receptor alpha joining 47 [Source:ZFIN;Acc:ZDB-GENE-170601-55]	0.000333741	-35.8805
6735	trak1a	trafficking protein, kinesin binding 1a [Source:ZFIN;Acc:ZDB-GENE-100922-182]	0.00372114	28.9911
14617	tram1	translocation associated membrane protein 1 [Source:ZFIN;Acc:ZDB-GENE-021011-1]	2.3e-07	-45.0877
7660	treh	trehalase (brush-border membrane glycoprotein) [Source:ZFIN;Acc:ZDB-GENE-070912-84]	0.00457272	-35.5958
9257	trgv1	T cell receptor gamma variable 1 [Source:ZFIN;Acc:ZDB-GENE-051115-15]	0.00136806	40.1961
9258	trgv1	T cell receptor gamma variable 1 [Source:ZFIN;Acc:ZDB-GENE-051115-15]	6.09e-05	37.8671
9256	trgv6	T cell receptor gamma variable 6 [Source:ZFIN;Acc:ZDB-GENE-051115-10]	0.00442781	-34.9206
5817	trim105	tripartite motif containing 105 [Source:ZFIN;Acc:ZDB-GENE-060810-140]	7.78e-05	31.6384
495	trim2b	tripartite motif containing 2b [Source:ZFIN;Acc:ZDB-GENE-090312-70]	4.48e-05	44.0034
12754	trim35-33	tripartite motif containing 35-33 [Source:ZFIN;Acc:ZDB-GENE-081031-1]	0.00139677	-36.5251
12754	trim35-34	tripartite motif containing 35-34 [Source:ZFIN;Acc:ZDB-GENE-081030-23]	0.00139677	-36.5251
2330	trim3b	tripartite motif containing 3b [Source:ZFIN;Acc:ZDB-GENE-070112-1132]	0.000243239	38.5366
2323	trim47	tripartite motif containing 47 [Source:ZFIN;Acc:ZDB-GENE-040426-1000]	3.06e-08	54.2568
14569	trpa1b	transient receptor potential cation channel, subfamily A, member 1b [Source:ZFIN;Acc:ZDB-GENE-050106-1]	3.54e-06	-33.1228
14570	trpa1b	transient receptor potential cation channel, subfamily A, member 1b [Source:ZFIN;Acc:ZDB-GENE-050106-1]	0.000208874	-33.7264
5364	trpc3	transient receptor potential cation channel, subfamily C, member 3 [Source:ZFIN;Acc:ZDB-GENE-140129-1]	0.00394146	29.0929
18467	tsfm	Ts translation elongation factor, mitochondrial [Source:ZFIN;Acc:ZDB-GENE-061215-17]	0.00349248	33.8385
1350	tsga10	testis specific, 10 [Source:ZFIN;Acc:ZDB-GENE-061013-482]	3.6e-07	33.6735
8101	tshz1	teashirt zinc finger homeobox 1 [Source:ZFIN;Acc:ZDB-GENE-030820-3]	0.00138424	-33.7275
10530	tsta3	tissue specific transplantation antigen P35B [Source:ZFIN;Acc:ZDB-GENE-040722-1]	5.06e-06	44.2253
10531	tsta3	tissue specific transplantation antigen P35B [Source:ZFIN;Acc:ZDB-GENE-040722-1]	0.00161452	36.5341
11051	ttc1	tetratricopeptide repeat domain 1 [Source:ZFIN;Acc:ZDB-GENE-041114-80]	0.00225651	34.6667
17514	ttc33	tetratricopeptide repeat domain 33 [Source:ZFIN;Acc:ZDB-GENE-040718-480]	0.00838294	-30.4327
7654	ttc36	tetratricopeptide repeat domain 36 [Source:ZFIN;Acc:ZDB-GENE-041114-87]	0.000397576	38.4832
16753	ttc41	tetratricopeptide repeat domain 41 [Source:ZFIN;Acc:ZDB-GENE-110914-190]	0.000865356	36.7698
13229	ttll9	tubulin tyrosine ligase-like family, member 9 [Source:ZFIN;Acc:ZDB-GENE-030131-1582]	0.00704476	-26.8028
13230	ttll9	tubulin tyrosine ligase-like family, member 9 [Source:ZFIN;Acc:ZDB-GENE-030131-1582]	0.00342139	-27.3879
992	tusc3	tumor suppressor candidate 3 [Source:ZFIN;Acc:ZDB-GENE-050522-381]	3.78e-06	48.2143
14319	uba5	ubiquitin-like modifier activating enzyme 5 [Source:ZFIN;Acc:ZDB-GENE-031112-2]	9.24e-05	-39.5397
16464	ube2ia	ubiquitin-conjugating enzyme E2Ia [Source:ZFIN;Acc:ZDB-GENE-010607-1]	0.00043896	-35.779
5149	ube2ka	ubiquitin-conjugating enzyme E2Ka (UBC1 homolog, yeast) [Source:ZFIN;Acc:ZDB-GENE-050320-48]	0.00125673	36.4041
3069	ubl3a	ubiquitin-like 3a [Source:ZFIN;Acc:ZDB-GENE-030131-3431]	1.36e-17	64.3531
3070	ubl3a	ubiquitin-like 3a [Source:ZFIN;Acc:ZDB-GENE-030131-3431]	1.69e-07	45.9268
9961	ubr7	ubiquitin protein ligase E3 component n-recognin 7 [Source:ZFIN;Acc:ZDB-GENE-030131-1535]	0.00151535	-27.2338
9269	ubtfl	upstream binding transcription factor, like [Source:ZFIN;Acc:ZDB-GENE-040426-1159]	1.05e-05	-44.7136
1183	ufsp2	ufm1-specific peptidase 2 [Source:ZFIN;Acc:ZDB-GENE-030131-8726]	0.00871153	31.5288
2273	ugt5d1	UDP glucuronosyltransferase 5 family, polypeptide D1 [Source:ZFIN;Acc:ZDB-GENE-091118-36]	0.000272676	41.7183
2274	ugt5d1	UDP glucuronosyltransferase 5 family, polypeptide D1 [Source:ZFIN;Acc:ZDB-GENE-091118-36]	0.0013805	39.4296
14103	unm_sa821	un-named sa821 [Source:ZFIN;Acc:ZDB-GENE-120727-16]	0.00212179	-31.871
9129	urod	uroporphyrinogen decarboxylase [Source:ZFIN;Acc:ZDB-GENE-000208-18]	0.00143338	-30.5187
12323	use1	unconventional SNARE in the ER 1 homolog (S. cerevisiae) [Source:ZFIN;Acc:ZDB-GENE-040426-1015]	4.74e-06	50.3571
12322	use1	unconventional SNARE in the ER 1 homolog (S. cerevisiae) [Source:ZFIN;Acc:ZDB-GENE-040426-1015]	2.03e-07	-48.096
3372	ushbp1	Usher syndrome 1C binding protein 1 [Source:ZFIN;Acc:ZDB-GENE-121024-2]	0.000735496	-36.3847
19703	uxt	ubiquitously-expressed, prefoldin-like chaperone [Source:ZFIN;Acc:ZDB-GENE-040912-118]	0.000468713	30.1869
15884	vasnb	vasorin b [Source:ZFIN;Acc:ZDB-GENE-110714-1]	0.00145596	-30.432
19166	vbp1	von Hippel-Lindau binding protein 1 [Source:ZFIN;Acc:ZDB-GENE-050522-494]	0.00174538	38.5234
8920	vcam1a	vascular cell adhesion molecule 1a [Source:ZFIN;Acc:ZDB-GENE-060503-172]	0.00231594	-27.549
10912	vegfbb	vascular endothelial growth factor Bb [Source:ZFIN;Acc:ZDB-GENE-091204-285]	0.00178256	34.3711
20138	vgll3	vestigial-like family member 3 [Source:ZFIN;Acc:ZDB-GENE-130530-600]	0.00199131	-30.897
4568	vkorc1	vitamin K epoxide reductase complex, subunit 1 [Source:ZFIN;Acc:ZDB-GENE-030131-2286]	0.00377338	27.7192
1657	vldlr	very low density lipoprotein receptor [Source:ZFIN;Acc:ZDB-GENE-040426-803]	0.00440306	-33.3333
1030	vps37a	vacuolar protein sorting 37A [Source:ZFIN;Acc:ZDB-GENE-030131-8312]	0.00212787	31.8027
8635	wasf2	WAS protein family, member 2 [Source:ZFIN;Acc:ZDB-GENE-040426-865]	3.3e-09	45.5146
8637	wasf2	WAS protein family, member 2 [Source:ZFIN;Acc:ZDB-GENE-040426-865]	0.00445368	-35.6798
8636	wasf2	WAS protein family, member 2 [Source:ZFIN;Acc:ZDB-GENE-040426-865]	0.00198347	-37.0401
4493	wdr45b	WD repeat domain 45B [Source:ZFIN;Acc:ZDB-GENE-040426-863]	2.05e-06	48.6252
4526	wfikkn2b	WAP, follistatin/kazal, immunoglobulin, kunitz and netrin domain containing 2b [Source:ZFIN;Acc:ZDB-GENE-110414-1]	3.13e-08	37.1795
2772	wnt11r	wingless-type MMTV integration site family, member 11, related [Source:ZFIN;Acc:ZDB-GENE-980526-249]	0.00101828	33.5996
16779	wnt16	wingless-type MMTV integration site family, member 16 [Source:ZFIN;Acc:ZDB-GENE-040426-2330]	0.000236869	-33.8333
10684	wu:fj64h06	wu:fj64h06 [Source:ZFIN;Acc:ZDB-GENE-030131-8286]	0.0026768	33.5169
10683	wu:fj64h06	wu:fj64h06 [Source:ZFIN;Acc:ZDB-GENE-030131-8286]	0.00251064	33.1364
711	xpa	xeroderma pigmentosum, complementation group A [Source:ZFIN;Acc:ZDB-GENE-040426-1205]	3.93e-06	44.9481
712	xpa	xeroderma pigmentosum, complementation group A [Source:ZFIN;Acc:ZDB-GENE-040426-1205]	0.00293791	30.7282
20142	xpo4	exportin 4 [Source:ZFIN;Acc:ZDB-GENE-030131-3062]	1.43e-05	42.991
19922	ybx1	Y box binding protein 1 [Source:ZFIN;Acc:ZDB-GENE-000629-3]	0.000244882	25.6881
11888	yipf5	Yip1 domain family, member 5 [Source:ZFIN;Acc:ZDB-GENE-040426-1057]	0.00481964	-31.5691
3006	ypel2a	yippee-like 2a [Source:ZFIN;Acc:ZDB-GENE-091118-98]	1.74e-09	51.9048
3002	ypel2a	yippee-like 2a [Source:ZFIN;Acc:ZDB-GENE-091118-98]	8.97e-06	37.6555
8631	yrk	Yes-related kinase [Source:ZFIN;Acc:ZDB-GENE-030131-9517]	0.000793281	36.131
8632	yrk	Yes-related kinase [Source:ZFIN;Acc:ZDB-GENE-030131-9517]	0.00776787	-34.0107
14407	zfand1	zinc finger, AN1-type domain 1 [Source:ZFIN;Acc:ZDB-GENE-040801-269]	3.05e-05	-42.6382
14406	zfand1	zinc finger, AN1-type domain 1 [Source:ZFIN;Acc:ZDB-GENE-040801-269]	2.74e-08	-46.274
6773	zfat	zinc finger and AT hook domain containing [Source:ZFIN;Acc:ZDB-GENE-130204-2]	0.00138068	-28.6762
14854	zfx	zinc finger protein, X-linked [Source:ZFIN;Acc:ZDB-GENE-061220-2]	0.000808207	-37.2405
4966	zfyve26	zinc finger, FYVE domain containing 26 [Source:ZFIN;Acc:ZDB-GENE-030131-3286]	0.00899966	-31.384
19753	zgc:100920	zgc:100920 [Source:ZFIN;Acc:ZDB-GENE-040801-156]	0.00568983	-33.1925
2994	zgc:110006	zgc:110006 [Source:ZFIN;Acc:ZDB-GENE-050522-119]	1.6e-07	55.5053
8585	zgc:110239	zgc:110239 [Source:ZFIN;Acc:ZDB-GENE-050417-107]	4.91e-06	45.5641
14932	zgc:112332	zgc:112332 [Source:ZFIN;Acc:ZDB-GENE-050522-387]	0.00675253	-31.9662
336	zgc:112980	zgc:112980 [Source:ZFIN;Acc:ZDB-GENE-050306-1]	9.49e-08	52.8509
335	zgc:112980	zgc:112980 [Source:ZFIN;Acc:ZDB-GENE-050306-1]	3.05e-06	-42.602
13754	zgc:112994	zgc:112994 [Source:ZFIN;Acc:ZDB-GENE-050522-519]	0.00971716	35.4575
4023	zgc:113307	zgc:113307 [Source:ZFIN;Acc:ZDB-GENE-050522-29]	0.000939453	-37.7673
20179	zgc:113314	zgc:113314 [Source:ZFIN;Acc:ZDB-GENE-050913-19]	0.00680487	-27.1094
12830	zgc:113423	zgc:113423 [Source:ZFIN;Acc:ZDB-GENE-050913-14]	2.26e-05	40.1818
5986	zgc:136929	zgc:136929 [Source:ZFIN;Acc:ZDB-GENE-060421-4235]	0.00207276	-31.9833
18364	zgc:153311	zgc:153311 [Source:ZFIN;Acc:ZDB-GENE-060825-194]	0.00667847	32.7273
9039	zgc:153615	zgc:153615 [Source:ZFIN;Acc:ZDB-GENE-061110-79]	0.00369267	-31.6751
19743	zgc:153631	zgc:153631 [Source:ZFIN;Acc:ZDB-GENE-060825-208]	0.00647761	30.7949
19744	zgc:153631	zgc:153631 [Source:ZFIN;Acc:ZDB-GENE-060825-208]	0.0042092	30.138
13904	zgc:158659	zgc:158659 [Source:ZFIN;Acc:ZDB-GENE-070112-492]	0.000221502	-30.4197
7401	zgc:163014	zgc:163014 [Source:ZFIN;Acc:ZDB-GENE-070424-100]	0.00195957	-32.9948
7013	zgc:165461	zgc:165461 [Source:ZFIN;Acc:ZDB-GENE-050208-135]	0.00141966	30.8945
1890	zgc:165539	zgc:165539 [Source:ZFIN;Acc:ZDB-GENE-030131-5478]	0.000609359	40.1986
18915	zgc:165555	zgc:165555 [Source:ZFIN;Acc:ZDB-GENE-070620-17]	0.00702275	31.6259
5007	zgc:171579	zgc:171579 [Source:ZFIN;Acc:ZDB-GENE-080204-32]	0.00126206	-38.4653
14343	zgc:171977	zgc:171977 [Source:ZFIN;Acc:ZDB-GENE-070822-24]	4.32e-05	-35.9842
14342	zgc:171977	zgc:171977 [Source:ZFIN;Acc:ZDB-GENE-070822-24]	0.000103683	-37.8192
18296	zgc:172121	zgc:172121 [Source:ZFIN;Acc:ZDB-GENE-030131-9545]	0.00480436	-29.3763
3783	zgc:173545	zgc:173545 [Source:ZFIN;Acc:ZDB-GENE-080215-6]	1.39e-06	46.8875
7548	zgc:173742	zgc:173742 [Source:ZFIN;Acc:ZDB-GENE-030131-6489]	0.0015883	36.9849
1788	zgc:173837	zgc:173837 [Source:ZFIN;Acc:ZDB-GENE-080213-12]	0.00963522	-28.1935
8834	zgc:174263	zgc:174263 [Source:ZFIN;Acc:ZDB-GENE-030131-4589]	0.00810508	33.5204
8833	zgc:174263	zgc:174263 [Source:ZFIN;Acc:ZDB-GENE-030131-4589]	0.0034382	29.7009
14101	zgc:174877	zgc:174877 [Source:ZFIN;Acc:ZDB-GENE-041008-66]	2.91e-07	-52.4829
3770	zgc:175135	zgc:175135 [Source:ZFIN;Acc:ZDB-GENE-080214-1]	0.000191687	37.2863
3776	zgc:175135	zgc:175135 [Source:ZFIN;Acc:ZDB-GENE-080214-1]	0.000621179	35.5581
3865	zgc:175264	zgc:175264 [Source:ZFIN;Acc:ZDB-GENE-080204-123]	0.00210508	36.8889
17760	zgc:194469	zgc:194469 [Source:ZFIN;Acc:ZDB-GENE-081022-114]	5.4e-05	-43.3515
12513	zgc:194551	zgc:194551 [Source:ZFIN;Acc:ZDB-GENE-030131-4878]	1.13e-08	-48.6927
12075	zgc:195170	zgc:195170 [Source:ZFIN;Acc:ZDB-GENE-080723-62]	0.00619621	30.9832
6587	zgc:55621	zgc:55621 [Source:ZFIN;Acc:ZDB-GENE-040426-762]	0.0073876	-30.9553
9061	zgc:55943	zgc:55943 [Source:ZFIN;Acc:ZDB-GENE-040426-2013]	2.9e-05	-42.0947
490	zgc:56409	zgc:56409 [Source:ZFIN;Acc:ZDB-GENE-040426-1019]	1.68e-09	-51.2038
11384	zgc:56585	zgc:56585 [Source:ZFIN;Acc:ZDB-GENE-040426-1084]	2.6e-09	-53.4561
14936	zgc:66014	zgc:66014 [Source:ZFIN;Acc:ZDB-GENE-040426-1507]	9.54e-05	-36.6667
7384	zgc:66313	zgc:66313 [Source:ZFIN;Acc:ZDB-GENE-040426-1606]	1.24e-05	-37.0576
7383	zgc:66313	zgc:66313 [Source:ZFIN;Acc:ZDB-GENE-040426-1606]	3.41e-07	-41.9261
19319	zgc:77439	zgc:77439 [Source:ZFIN;Acc:ZDB-GENE-031010-24]	0.00113998	-38.2277
352	zgc:77849	zgc:77849 [Source:ZFIN;Acc:ZDB-GENE-030131-1107]	0.00288328	25.0242
20062	zgc:91909	zgc:91909 [Source:ZFIN;Acc:ZDB-GENE-040704-16]	0.00167754	-34.7368
14075	zic4	zic family member 4 [Source:ZFIN;Acc:ZDB-GENE-040622-4]	0.000235204	-28.5076
12668	zmp:0000000845	zmp:0000000845 [Source:ZFIN;Acc:ZDB-GENE-130530-848]	0.00362898	29.9679
12003	zmp:0000001268	zmp:0000001268 [Source:ZFIN;Acc:ZDB-GENE-140106-228]	0.00666272	27.8555
8830	znf1008	zinc finger protein 1008 [Source:ZFIN;Acc:ZDB-GENE-131121-84]	1.5e-05	42.5652
8829	znf1008	zinc finger protein 1008 [Source:ZFIN;Acc:ZDB-GENE-131121-84]	0.004595	27.0034
6447	znf1010	zinc finger protein 1010 [Source:ZFIN;Acc:ZDB-GENE-131120-161]	0.00284314	31.2309
17024	znf1064	zinc finger protein 1064 [Source:ZFIN;Acc:ZDB-GENE-110913-175]	7.32e-06	37.6868
12054	znf1169	zinc finger protein 1169 [Source:ZFIN;Acc:ZDB-GENE-050208-786]	1.42e-06	43.2298
12057	znf1183	zinc finger protein 1183 [Source:ZFIN;Acc:ZDB-GENE-050208-464]	0.000573696	29.8342
13762	znf217	zinc finger protein 217 [Source:ZFIN;Acc:ZDB-GENE-030131-2542]	0.00861623	-30.9597
16352	znf281a	zinc finger protein 281a [Source:ZFIN;Acc:ZDB-GENE-131126-34]	0.00274586	-31.936
10105	znf395b	zinc finger protein 395b [Source:ZFIN;Acc:ZDB-GENE-041001-193]	6.73e-05	42.8517
10597	znf410	zinc finger protein 410 [Source:ZFIN;Acc:ZDB-GENE-040426-1817]	1.82e-05	-42.1561
8332	znf704	zinc finger protein 704 [Source:ZFIN;Acc:ZDB-GENE-060503-775]	2.41e-06	48.1481
8333	znf704	zinc finger protein 704 [Source:ZFIN;Acc:ZDB-GENE-060503-775]	0.00140624	35.9793
10392	znf975	zinc finger protein 975 [Source:ZFIN;Acc:ZDB-GENE-130531-22]	0.000338328	-33.5632
8271	znrd1	zinc ribbon domain containing 1 [Source:ZFIN;Acc:ZDB-GENE-050320-131]	0.00820389	-30.7033
