# Supplementary material for: Associations Between Behavioral Effects of Bisphenol A and DNA Methylation in Zebrafish Embryos
Source: Front Genet. 2019 Mar 8;10:184. doi: 10.3389/fgene.2019.00184 (PMC6418038; doi:10.3389/fgene.2019.00184)
Supplement: Table S4 — IPA predicted top upstream regulators based on genes with DM sites. [file Table_4.XLSX]

## Sheet: DM promoters Development
Category	Function	Function Annotation	p-value	Molecules	# Molecules
Neurological Disease	movement disorder	Movement Disorders	9,50E-05	ABCA1, ABCA5, ACAT1, ADD3, ANKRD2, ARHGEF9, ASAH1, ATP1B1, ATP7B, ATP8A2, ATXN7, B2M, BECN1, CACNA1G, CALB1, CDK5, CKB, CNTNAP1, CTSS, DHCR7, DIXDC1, DLG2, DNAJB6, DNAL4, DPYSL3, EEF1A1, ELOVL4, FGF12, FGF13, FKBP4, FMOD, GAA, GADD45A, GJA1, GNAL, GRIN1, GUCA1B, HRH3, KAZN, KCND3, KCTD13, KCTD7, MARS2, MFSD2A, MTNR1B, MYH7, NPY, NR4A1, NRF1, PDE4DIP, PGRMC1, PMP22, PRDM2, PRICKLE2, PRKCB, PSMC1, …	75
Neurological Disease	congenital pontocerebellar hypoplasia	Congenital pontocerebellar hypoplasia	1,14E-03	CASK, EXOSC8, TSEN15, VPS53	4
Neurological Disease	sensorimotor impairment	Sensorimotor impairment	1,38E-03	ABCA1, GJA1, GRIN1	3
Neurological Disease	hypoplasia	Hypoplasia of cerebellum	2,00E-03	CASK, CCNA1, CDK5, EXOSC8, TSEN15, VPS53	6
Neurological Disease	familial epilepsy	Familial epilepsy	2,16E-03	AARS, ALDH7A1, ARHGEF9, ASAH1, FGF12, GUF1, KCNA2, KCTD7, PRICKLE2, SYNJ1	10
Neurological Disease	infarction	Infarction of middle cerebral artery	2,69E-03	EPO, GRIN1	2
Neurological Disease	abnormal morphology	Abnormal morphology of amacrine cells	3,81E-03	GDF11, LAMB2, SEMA5A	3
Neurological Disease	abnormal morphology	Abnormal morphology of axons	9,78E-03	CKB, CNTNAP1, EGLN3, ERBIN, GJA1, MARK2, PMP22, ST8SIA2, XK	9
Neurological Disease	abnormal morphology	Abnormal morphology of olfactory nerve	1,74E-02	KLF7, LGALS1	2
Neurological Disease	abnormal morphology	Abnormal morphology of neurons	1,98E-02	ABL2, AP3M2, ARHGEF9, ASTN1, B2M, CALB1, CDK5, CKB, CNTNAP1, CPEB2, EGLN3, ERBIN, GDF11, GJA1, GRIN1, KLF7, LAMB2, LGALS1, MARK2, PMP22, PPP1R3C, RPS6KA3, RRN3, SALL4, SEMA5A, SGCE, ST8SIA2, SULF1, SUN2, VAC14, XK	31
Neurological Disease	abnormal morphology	Abnormal morphology of subventricular zone	2,08E-02	FZR1, LGALS1, ST8SIA2, VAX1	4
Neurological Disease	disorder of basal ganglia	Disorder of basal ganglia	4,81E-03	ACAT1, ANKRD2, ATP1B1, B2M, BECN1, CALB1, CDK5, CERS2, CKB, COASY, CTSS, DHCR7, DLG2, DNAJB6, DPYSL3, EEF1A1, FGF12, FGF13, FKBP4, GADD45A, GJA1, GNAL, GRIN1, HRH3, KAZN, KCTD13, MTNR1B, MYH7, NPY, NR4A1, NRF1, PDE4DIP, PGRMC1, PMP22, PRDM2, PRKCB, PSMC1, RIPK2, RPL13A, SEMA5A, SERGEF, SGK1, SMAD6, ST8SIA2, SYNJ1, TNNT1, TPM3, TXN, VAC14	49
Neurological Disease	chorea	Chorea	4,91E-03	ACAT1, ANKRD2, ATP1B1, B2M, CALB1, CDK5, CKB, CTSS, DHCR7, DPYSL3, FGF12, FGF13, FKBP4, GADD45A, GJA1, GNAL, GRIN1, KAZN, KCTD13, MYH7, NPY, NR4A1, NRF1, PDE4DIP, PGRMC1, PMP22, PRKCB, RIPK2, SERGEF, SGK1, SMAD6, ST8SIA2, SYNJ1, TNNT1, TPM3, TXN, XK	37
Neurological Disease	Huntington disease	Huntington's Disease	7,83E-03	ACAT1, ANKRD2, ATP1B1, B2M, CALB1, CDK5, CKB, CTSS, DHCR7, DPYSL3, FGF12, FGF13, FKBP4, GADD45A, GJA1, GNAL, GRIN1, KAZN, KCTD13, MYH7, NPY, NR4A1, NRF1, PDE4DIP, PGRMC1, PMP22, PRKCB, RIPK2, SERGEF, SGK1, SMAD6, ST8SIA2, SYNJ1, TNNT1, TPM3, TXN	36
Neurological Disease	apparently sporadic pheochromocytoma	Apparently sporadic pheochromocytoma	8,63E-03	SDHC, VHL	2
Neurological Disease	congenital myopathy with fiber type disproportion	Congenital myopathy with fiber type disproportion	8,63E-03	MYH7, TPM3	2
Neurological Disease	hereditary motor neuropathy	Hereditary motor neuropathy	1,08E-02	AARS, AP4S1, ASAH1, CAPN1, MARS2, PMP22, SCP2, SLC25A46, TNNT1, UBA1	10
Neurological Disease	pontocerebellar hypoplasia type 2	Pontocerebellar hypoplasia type 2	1,27E-02	TSEN15, VPS53	2
Neurological Disease	epilepsy	Epilepsy	1,45E-02	AARS, ALDH7A1, AP3M2, ARHGEF9, ASAH1, CACNA1G, CACNA1S, ELL2, FGF12, FGF13, GADD45A, GLI3, GRIN1, GUF1, HS3ST2, HSPA1L, KCNA2, KCTD7, NR4A1, PDE4DIP, PRICKLE2, SYNJ1	22
Neurological Disease	cerebral dysgenesis	Cerebral dysgenesis	1,53E-02	CASK, CCNA1, CDK5, EXOSC8, RPS6KA3, TSEN15, VAX1, VPS53	8
Neurological Disease	loss	Loss of dendritic spines	1,87E-02	ABL2, CDK5, GRIN1	3
Neurological Disease	neurological signs	Neurological signs	1,98E-02	ACAT1, ANKRD2, ATP1B1, B2M, CALB1, CDK5, CKB, CTSS, DHCR7, DPYSL3, EPO, FGF12, FGF13, FKBP4, GADD45A, GJA1, GNAL, GRIN1, HRH3, KAZN, KCTD13, MYH7, NPY, NR4A1, NRF1, PDE4DIP, PGRMC1, PMP22, PRKCB, RIPK2, SALL4, SERGEF, SGK1, SMAD6, ST8SIA2, SYNJ1, TNNT1, TPM3, TXN, XK	40
Neurological Disease	neuromuscular disease	Neuromuscular disease	2,02E-02	ACAT1, ALCAM, ANKRD2, ATP1B1, B2M, BECN1, CALB1, CDK5, CKB, CTSS, DHCR7, DLG2, DNAJB6, DPYSL3, EEF1A1, FGF12, FGF13, FHIT, FKBP4, GADD45A, GGPS1, GJA1, GNAL, GRIN1, HRH3, KAZN, KCNA2, KCND3, KCTD13, MTNR1B, MYH7, NPY, NR4A1, NRF1, PDE4DIP, PGRMC1, PMP22, PRDM2, PRKCB, PSMC1, RIPK2, RPL13A, SEMA5A, SERGEF, SGK1, SMAD6, ST8SIA2, SYNJ1, TLR2, TNNT1, TPM3, TXN	52
Skeletal and Muscular System Development and Function	contractility	Contractility of muscle cells	2,83E-04	FBXO32, MYH7, NCOA2, PRKCB, TLR2, TLR5, TNNT1	7
Skeletal and Muscular System Development and Function	contractility	Contractility of cardiomyocytes	2,57E-03	FBXO32, MYH7, PRKCB, TLR2, TLR5	5
Skeletal and Muscular System Development and Function	ossification	Ossification of clavicle	9,17E-04	FOXO1, GJA1	2
Skeletal and Muscular System Development and Function	contraction	Contraction of skeletal muscle	4,36E-03	C12orf57, Dmd, GAA, MYH7, TNNT1	5
Skeletal and Muscular System Development and Function	contraction	Contraction of striated muscle	7,36E-03	ATP1B1, C12orf57, CACNA1S, Dmd, GAA, HCN4, MYBPH, MYH7, MYLK, TNNT1, TPM1	11
Skeletal and Muscular System Development and Function	formation	Formation of muscle	4,42E-03	ARF6, BECN1, BOC, CACNA1S, CDK5, CXADR, Dmd, DOCK5, EPO, FMOD, FOXO1, GAA, GJA1, ILK, KCNH1, KRT17, KRT8, LAMA5, LAMB2, MSGN1, MYH7, MYLK, NCOA2, NTN1, SGCB, SGCE, TPM1, ZFAND5	28
Skeletal and Muscular System Development and Function	formation	Formation of horizontal semicircular canal	5,28E-03	GLI3, NTN1	2
Skeletal and Muscular System Development and Function	formation	Formation of muscle cells	1,38E-02	CACNA1S, CXADR, Dmd, DOCK5, FOXO1, GAA, ILK, KRT8, LAMB2, MYLK, NCOA2, SGCB, TPM1	13
Skeletal and Muscular System Development and Function	abnormal morphology	Abnormal morphology of sternum	7,60E-03	ADAMTS2, BMP6, GPC3, INPP5E, PAX1, SULF1, SUZ12	7
Skeletal and Muscular System Development and Function	abnormal morphology	Abnormal morphology of myofiber	1,15E-02	COL15A1, GAA, TNNT1	3
Skeletal and Muscular System Development and Function	abnormal morphology	Abnormal morphology of small frontal bone	1,74E-02	GJA1, RPS6KA3	2
Skeletal and Muscular System Development and Function	cell viability	Cell viability of muscle cells	1,19E-02	C1QTNF9, EPO, FBXO32, FOXO1, THBS2, TLR2	6
Skeletal and Muscular System Development and Function	cell viability	Cell viability of cardiomyocytes	1,53E-02	C1QTNF9, EPO, FBXO32, TLR2	4
Skeletal and Muscular System Development and Function	force generation	Force generation of muscle cells	1,27E-02	MKL1, TPM1	2
Skeletal and Muscular System Development and Function	function	Function of muscle	2,05E-02	CDK5RAP1, EPO, FBXO32, FOXO1, GAA, GJA1, HCN4, MKL1, MYH7, NCOA2, NPY, NR4A1, PRKCB, SGCB, SULF1, TLR2, TLR5, TNNT1, TPM1, TTPA, XK	21
Nervous System Development and Function	morphology	Morphology of axons	5,47E-04	CKB, CLASP2, CNTNAP1, DIXDC1, DPYSL3, EGLN3, ERBIN, GJA1, KATNA1, MARK2, PMP22, ST8SIA2, XK	13
Nervous System Development and Function	morphology	Morphology of neurons	2,90E-03	ABL2, AP3M2, ARHGEF9, ASTN1, B2M, BECN1, CALB1, CDK5, CKB, CLASP2, CLTC, CNTNAP1, CPEB2, DIXDC1, DPYSL3, EGLN3, ERBIN, FGF13, GDF11, GJA1, GRID1, GRIN1, KATNA1, KLF7, LAMB2, LGALS1, MARK2, PMP22, PPP1R3C, RGS11, RPS6KA3, RRN3, SALL4, SEMA5A, SGCE, ST8SIA2, SULF1, SUN2, TPM3, VAC14, XK	41
Nervous System Development and Function	morphology	Morphology of neurites	1,84E-02	CDK5, CKB, CLASP2, CNTNAP1, DIXDC1, DPYSL3, EGLN3, ERBIN, GJA1, KATNA1, MARK2, PMP22, SEMA5A, ST8SIA2, SUN2, XK	16
Nervous System Development and Function	length	Length of axons	6,56E-04	CLASP2, DIXDC1, DPYSL3, KATNA1	4
Nervous System Development and Function	development	Development of neurons	1,91E-03	ABL2, ARF6, ATP8A2, BBS1, BECN1, BOC, CACNA1S, CDK5, CKB, CLASP2, CNTNAP1, DIXDC1, DLG5, DLGAP3, Dmd, DPYSL3, EFNB2, EPO, FGF13, GJA1, GLI3, GRIN1, IGSF9B, ILK, KLF7, LAMB2, MAP6, MARK2, MKL1, NPTXR, NPY, NTN1, PARD6B, PCDHB3, PICALM, PMP22, PRICKLE2, PRMT1, RAB33A, RAPH1, RPS6KA3, SGK1, SLITRK1, SOCS1, ST8SIA2, STAM, STXBP5, SULF1, SUN2, THBS2, THOC2, TLR2, TRIM3, WDR5	54
Nervous System Development and Function	development	Development of cerebral cortex	1,99E-02	BBS1, CDK5, CXADR, DLG5, FGF13, GLI3, GRIN1, MFSD2A, NPY, NTN1, ST8SIA2, STAM	12
Nervous System Development and Function	axonogenesis	Axonogenesis	3,65E-03	ARF6, ATP8A2, CDK5, CLASP2, DIXDC1, EPO, FGF13, GRIN1, ILK, KLF7, MARK2, NTN1, PARD6B, PICALM, PMP22, RAB33A, SLITRK1, STXBP5	18
Nervous System Development and Function	abnormal morphology	Abnormal morphology of amacrine cells	3,81E-03	GDF11, LAMB2, SEMA5A	3
Nervous System Development and Function	abnormal morphology	Abnormal morphology of disorganized photoreceptor outer segments	9,60E-03	ATP8A2, MFSD2A, RP2	3
Nervous System Development and Function	abnormal morphology	Abnormal morphology of axons	9,78E-03	CKB, CNTNAP1, EGLN3, ERBIN, GJA1, MARK2, PMP22, ST8SIA2, XK	9
Nervous System Development and Function	abnormal morphology	Abnormal morphology of olfactory nerve	1,74E-02	KLF7, LGALS1	2
Nervous System Development and Function	abnormal morphology	Abnormal morphology of neurons	1,98E-02	ABL2, AP3M2, ARHGEF9, ASTN1, B2M, CALB1, CDK5, CKB, CNTNAP1, CPEB2, EGLN3, ERBIN, GDF11, GJA1, GRIN1, KLF7, LAMB2, LGALS1, MARK2, PMP22, PPP1R3C, RPS6KA3, RRN3, SALL4, SEMA5A, SGCE, ST8SIA2, SULF1, SUN2, VAC14, XK	31
Nervous System Development and Function	abnormal morphology	Abnormal morphology of subventricular zone	2,08E-02	FZR1, LGALS1, ST8SIA2, VAX1	4
Nervous System Development and Function	myelination	Myelination of brain	3,81E-03	CDK5, PRMT1, TLR2	3
Nervous System Development and Function	neuritogenesis	Neuritogenesis	4,15E-03	ABL2, ARF6, ATP8A2, BBS1, BOC, CDK5, CKB, CLASP2, CNTNAP1, DIXDC1, DLG5, Dmd, DPYSL3, EFNB2, EPO, FGF13, GJA1, GRIN1, ILK, KLF7, LAMB2, MAP6, MARK2, MKL1, NPTXR, NPY, NTN1, PARD6B, PICALM, PMP22, PRICKLE2, PRMT1, RAB33A, RAPH1, RPS6KA3, SGK1, SLITRK1, STXBP5, SULF1, TRIM3, WDR5	41
Nervous System Development and Function	proliferation	Proliferation of neuronal cells	6,57E-03	ARF6, B2M, BECN1, BMP6, CALB1, CCDC120, CDK5, CLASP2, DCT, DIXDC1, DPYSL3, EFNB2, EPO, FKBP4, FZR1, GJA1, GLI3, ILK, KATNA1, KLF7, LGALS1, MARK2, NPY, NRF1, NTN1, PTPDC1, PTPN2, RAB33A, RAPH1, SEMA5A, SGK1, SGPP2, TESK1, TRIM3, TXN, VAX1	36
Nervous System Development and Function	action potential	Action potential of neurons	7,71E-03	ARHGEF9, CACNA1G, DLG2, DLGAP3, FOXO1, GRPR, KCNA2, KCNMB2, PMP22, RPS6KA3, STXBP5	11
Nervous System Development and Function	size	Size of presynaptic terminals	8,63E-03	B2M, CLASP2	2
Nervous System Development and Function	electrophysiology	Electrophysiology of retinal rods	8,74E-03	ATP8A2, ELOVL4, GUCA1B, RGS11, RP2, SEMA5A	6
Nervous System Development and Function	growth	Growth of axons	1,07E-02	ARF6, BECN1, CLASP2, DIXDC1, FZR1, KATNA1, KLF7, MARK2, NTN1, PTPDC1, RAB33A, SEMA5A, SGPP2	13
Nervous System Development and Function	growth	Growth of neurites	1,42E-02	ARF6, BECN1, BMP6, CALB1, CCDC120, CDK5, CLASP2, DIXDC1, DPYSL3, EFNB2, FKBP4, FZR1, GJA1, ILK, KATNA1, KLF7, LGALS1, MARK2, NRF1, NTN1, PTPDC1, PTPN2, RAB33A, RAPH1, SEMA5A, SGK1, SGPP2, TESK1, TRIM3, TXN	30
Nervous System Development and Function	formation	Formation of pyramidal neurons	1,27E-02	ST8SIA2, STAM	2
Nervous System Development and Function	loss	Loss of dendritic spines	1,87E-02	ABL2, CDK5, GRIN1	3
Nervous System Development and Function	maximal conduction velocity	Maximal conduction velocity	2,15E-02	CNTNAP1, ERBIN, PMP22	3
Developmental Disorder	postaxial polydactyly	Postaxial polydactyly	8,85E-04	CRABP2, GLI3, INPP5E	3
Developmental Disorder	polyglucosan body myopathy	Polyglucosan body myopathy	9,17E-04	GYG1, RBCK1	2
Developmental Disorder	congenital pontocerebellar hypoplasia	Congenital pontocerebellar hypoplasia	1,14E-03	CASK, EXOSC8, TSEN15, VPS53	4
Developmental Disorder	hypoplasia	Hypoplasia of cerebellum	2,00E-03	CASK, CCNA1, CDK5, EXOSC8, TSEN15, VPS53	6
Developmental Disorder	hypoplasia	Hypoplasia of placenta	2,83E-03	FZR1, NCOA2, TTPA	3
Developmental Disorder	polydactyly	Polydactyly	2,28E-03	CRABP2, GDF11, GLI3, GPC3, INPP5E, WDPCP, WDR35, WDR60	8
Developmental Disorder	situs inversus	Situs inversus	3,95E-03	C21orf59, FOXJ1, MGAT1, TGIF1	4
Developmental Disorder	congenital anomaly of digit	Congenital anomaly of digit	5,23E-03	CRABP2, GDF11, GJA1, GLI3, GPC3, INPP5E, POR, RSPO4, WDPCP, WDR35, WDR60	11
Developmental Disorder	X-linked hypophosphatemic rickets	X-linked hypophosphatemic rickets	5,28E-03	CLCN5, PHEX	2
Developmental Disorder	deformation	Deformation of mice	5,28E-03	COL1A1, GLI3	2
Developmental Disorder	glycogen storage disease	Glycogen storage disease	6,89E-03	GAA, GBE1, GYG1, PSMB2, RBCK1	5
Developmental Disorder	congenital myopathy with fiber type disproportion	Congenital myopathy with fiber type disproportion	8,63E-03	MYH7, TPM3	2
Developmental Disorder	congenital disorder of glycosylation type 1	Congenital disorder of glycosylation type 1	9,59E-03	ALG1, ALG6, DPM3, PGM1	4
Developmental Disorder	fatty acid oxidation disorder	Fatty acid oxidation disorder	1,09E-02	ETFDH, HSD17B10, MLYCD, SUGCT	4
Developmental Disorder	pontocerebellar hypoplasia type 2	Pontocerebellar hypoplasia type 2	1,27E-02	TSEN15, VPS53	2
Developmental Disorder	congenital anomaly of limb	Congenital anomaly of limb	1,28E-02	CASK, CRABP2, GDF11, GJA1, GLI3, GPC3, INPP5E, KRT17, POR, RPS6KA3, RSPO4, WDPCP, WDR35, WDR60	14
Developmental Disorder	syndromic ciliopathy	Syndromic ciliopathy	1,33E-02	ADAMTS2, AOC3, BBS1, BBS5, C21orf59, CCDC103, DPYSL3, EPO, FGF13, GAA, GUCA1B, INPP5E, IQCB1, KIAA0556, LIN7C, PFKFB2, PPP1R3C, SGK1, SLC26A3, SOCS1, WDPCP	21
Developmental Disorder	cerebral dysgenesis	Cerebral dysgenesis	1,53E-02	CASK, CCNA1, CDK5, EXOSC8, RPS6KA3, TSEN15, VAX1, VPS53	8
Developmental Disorder	Ehlers-Danlos syndrome type VII	Ehlers-Danlos syndrome type VII	1,74E-02	ADAMTS2, COL1A1	2
Developmental Disorder	glutaric aciduria	Glutaric aciduria	1,74E-02	ETFDH, SUGCT	2
Developmental Disorder	situs inversus totalis	Situs inversus totalis	1,87E-02	FOXJ1, MGAT1, TGIF1	3
Connective Tissue Development and Function	ossification	Ossification of clavicle	9,17E-04	FOXO1, GJA1	2
Connective Tissue Development and Function	formation	Formation of horizontal semicircular canal	5,28E-03	GLI3, NTN1	2
Connective Tissue Development and Function	abnormal morphology	Abnormal morphology of sternum	7,60E-03	ADAMTS2, BMP6, GPC3, INPP5E, PAX1, SULF1, SUZ12	7
Connective Tissue Development and Function	abnormal morphology	Abnormal morphology of small frontal bone	1,74E-02	GJA1, RPS6KA3	2
Connective Tissue Development and Function	proliferation	Proliferation of connective tissue cells	1,42E-02	ARHGEF12, BMP6, CASK, CLTC, COL1A1, CTHRC1, EFNB2, EPO, ERBIN, FGF13, FOXO1, GADD45A, GJA1, GLI3, HAT1, IGFBP7, ILK, KMT2C, KRT17, LGALS1, MYBL2, NPY, PANX3, PHF14, PRKD3, PTPN2, RCE1, RPS6KA3, SMAD6, SOCS1, SULF1, TGIF1, TPM1, TPM3, TXN, VHL, ZBTB17	37
Connective Tissue Development and Function	growth	Growth of connective tissue	2,07E-02	ARHGEF12, BMP6, CASK, CLTC, COL1A1, CTHRC1, DPP4, EFNB2, EPO, ERBIN, FGF13, FOXA3, FOXO1, GADD45A, GJA1, GLI3, HAT1, IGFBP7, ILK, KMT2C, KRT17, LGALS1, MYBL2, NPY, PANX3, PHF14, PRKD3, PTPN2, RCE1, RPS6KA3, SMAD6, SOCS1, SULF1, TGIF1, TPM1, TPM3, TXN, VHL, ZBTB17	39
Embryonic Development	ossification	Ossification of clavicle	9,17E-04	FOXO1, GJA1	2
Embryonic Development	development	Development of yolk sac	1,91E-03	ARHGEF12, EFNB2, EPO, FOXO1, PTPRB	5
Embryonic Development	development	Development of extraembryonic tissue	5,97E-03	ARHGEF12, EFNB2, EPO, FGF13, FOXO1, NRG2, PTPRB, VHL	8
Embryonic Development	development	Development of cerebral cortex	1,99E-02	BBS1, CDK5, CXADR, DLG5, FGF13, GLI3, GRIN1, MFSD2A, NPY, NTN1, ST8SIA2, STAM	12
Embryonic Development	abnormal morphology	Abnormal morphology of amacrine cells	3,81E-03	GDF11, LAMB2, SEMA5A	3
Embryonic Development	abnormal morphology	Abnormal morphology of disorganized photoreceptor outer segments	9,60E-03	ATP8A2, MFSD2A, RP2	3
Embryonic Development	myelination	Myelination of brain	3,81E-03	CDK5, PRMT1, TLR2	3
Embryonic Development	formation	Formation of muscle	4,42E-03	ARF6, BECN1, BOC, CACNA1S, CDK5, CXADR, Dmd, DOCK5, EPO, FMOD, FOXO1, GAA, GJA1, ILK, KCNH1, KRT17, KRT8, LAMA5, LAMB2, MSGN1, MYH7, MYLK, NCOA2, NTN1, SGCB, SGCE, TPM1, ZFAND5	28
Embryonic Development	formation	Formation of horizontal semicircular canal	5,28E-03	GLI3, NTN1	2
Embryonic Development	formation	Formation of pyramidal neurons	1,27E-02	ST8SIA2, STAM	2
Embryonic Development	formation	Formation of muscle cells	1,38E-02	CACNA1S, CXADR, Dmd, DOCK5, FOXO1, GAA, ILK, KRT8, LAMB2, MYLK, NCOA2, SGCB, TPM1	13
Embryonic Development	cell viability	Cell viability of embryonic cell lines	4,51E-03	EXO5, GADD45A, HSF2, IP6K1, NARFL, NR4A1, PTGR1, RAD18, SULT2B1, THOC1	10
Embryonic Development	angiogenesis	Angiogenesis of extraembryonic tissue	6,89E-03	EFNB2, EPO, FGF13, NRG2, PTPRB	5
Embryonic Development	apoptosis	Apoptosis of neural tube cells	8,63E-03	FOXO1, GLI3	2
Embryonic Development	apoptosis	Apoptosis of embryoblast	2,15E-02	GINS1, NLE1, UBE2I	3
Embryonic Development	keratinization	Keratinization of skin	1,61E-02	KRT17, SHARPIN, SOCS1	3
Embryonic Development	loss	Loss of dendritic spines	1,87E-02	ABL2, CDK5, GRIN1	3
Embryonic Development	mass	Mass of embryo	1,87E-02	KRT8, MARK2, PICALM	3
Organ Development	ossification	Ossification of clavicle	9,17E-04	FOXO1, GJA1	2
Organ Development	contractility	Contractility of cardiomyocytes	2,57E-03	FBXO32, MYH7, PRKCB, TLR2, TLR5	5
Organ Development	abnormal morphology	Abnormal morphology of amacrine cells	3,81E-03	GDF11, LAMB2, SEMA5A	3
Organ Development	abnormal morphology	Abnormal morphology of disorganized photoreceptor outer segments	9,60E-03	ATP8A2, MFSD2A, RP2	3
Organ Development	myelination	Myelination of brain	3,81E-03	CDK5, PRMT1, TLR2	3
Organ Development	formation	Formation of muscle	4,42E-03	ARF6, BECN1, BOC, CACNA1S, CDK5, CXADR, Dmd, DOCK5, EPO, FMOD, FOXO1, GAA, GJA1, ILK, KCNH1, KRT17, KRT8, LAMA5, LAMB2, MSGN1, MYH7, MYLK, NCOA2, NTN1, SGCB, SGCE, TPM1, ZFAND5	28
Organ Development	formation	Formation of horizontal semicircular canal	5,28E-03	GLI3, NTN1	2
Organ Development	formation	Formation of pyramidal neurons	1,27E-02	ST8SIA2, STAM	2
Organ Development	formation	Formation of muscle cells	1,38E-02	CACNA1S, CXADR, Dmd, DOCK5, FOXO1, GAA, ILK, KRT8, LAMB2, MYLK, NCOA2, SGCB, TPM1	13
Organ Development	cardioprotection	Cardioprotection	9,60E-03	ABCA1, NTN1, SIAH2	3
Organ Development	keratinization	Keratinization of skin	1,61E-02	KRT17, SHARPIN, SOCS1	3
Organ Development	development	Development of cerebral cortex	1,99E-02	BBS1, CDK5, CXADR, DLG5, FGF13, GLI3, GRIN1, MFSD2A, NPY, NTN1, ST8SIA2, STAM	12
Organismal Development	ossification	Ossification of clavicle	9,17E-04	FOXO1, GJA1	2
Organismal Development	development	Development of yolk sac	1,91E-03	ARHGEF12, EFNB2, EPO, FOXO1, PTPRB	5
Organismal Development	development	Development of extraembryonic tissue	5,97E-03	ARHGEF12, EFNB2, EPO, FGF13, FOXO1, NRG2, PTPRB, VHL	8
Organismal Development	development	Development of cerebral cortex	1,99E-02	BBS1, CDK5, CXADR, DLG5, FGF13, GLI3, GRIN1, MFSD2A, NPY, NTN1, ST8SIA2, STAM	12
Organismal Development	abnormal morphology	Abnormal morphology of enlarged adrenal gland	2,83E-03	ABCA1, CYP27A1, TLR2	3
Organismal Development	abnormal morphology	Abnormal morphology of nose	3,45E-03	DHCR7, GDF11, GJA1, HAT1, LGALS1, SALL4, TGIF1	7
Organismal Development	abnormal morphology	Abnormal morphology of liver	3,65E-03	ABCA5, ABCB11, ARF6, ASAH1, ATP7B, COL1A1, CTHRC1, CYP27A1, EGLN3, EPO, INHA, KRT8, MFSD2A, SAV1, SCP2, SOCS1, TLR2, VHL	18
Organismal Development	abnormal morphology	Abnormal morphology of amacrine cells	3,81E-03	GDF11, LAMB2, SEMA5A	3
Organismal Development	abnormal morphology	Abnormal morphology of rectum	4,96E-03	GDF11, RAPH1, SALL4	3
Organismal Development	abnormal morphology	Abnormal morphology of disorganized photoreceptor outer segments	9,60E-03	ATP8A2, MFSD2A, RP2	3
Organismal Development	abnormal morphology	Abnormal morphology of perineum	1,37E-02	GDF11, GPC3, SALL4	3
Organismal Development	abnormal morphology	Abnormal morphology of small frontal bone	1,74E-02	GJA1, RPS6KA3	2
Organismal Development	abnormal morphology	Abnormal morphology of hepatocytes	1,95E-02	ABCB11, CTHRC1, INHA, KRT8, SAV1, SCP2, TLR2	7
Organismal Development	abnormal morphology	Abnormal morphology of subventricular zone	2,08E-02	FZR1, LGALS1, ST8SIA2, VAX1	4
Organismal Development	axonogenesis	Axonogenesis	3,65E-03	ARF6, ATP8A2, CDK5, CLASP2, DIXDC1, EPO, FGF13, GRIN1, ILK, KLF7, MARK2, NTN1, PARD6B, PICALM, PMP22, RAB33A, SLITRK1, STXBP5	18
Organismal Development	growth	Growth of organism	3,73E-03	AARS, ABCA1, ABL2, BBS1, BECN1, BMP6, CALB1, COQ3, DCT, DHCR7, EFNB2, FOXO1, GINS1, GJA1, GLI3, GPC3, GRIN1, HSP90AB1, ILK, KMT2C, KRT8, LAMB2, LGALS1, LLGL2, MGAT1, MID1IP1, NRF1, NRG2, PHF14, POLR2L, PPP1CA, PRKCB, PRMT1, RNASEH1, SALL4, SGK1, SLITRK1, SOCS1, ST8SIA2, STAM, SYNJ1, TGIF1, THOC1, TLR2, TRPM4, TTPA, TXN, UBE2I, UBR2, UBR4, VAX1, VHL, VPS53	53
Organismal Development	growth	Growth of Saccharomyces cerevisiae	1,37E-02	AARS, POLR2L, PPP1CA	3
Organismal Development	myelination	Myelination of brain	3,81E-03	CDK5, PRMT1, TLR2	3
Organismal Development	neuritogenesis	Neuritogenesis	4,15E-03	ABL2, ARF6, ATP8A2, BBS1, BOC, CDK5, CKB, CLASP2, CNTNAP1, DIXDC1, DLG5, Dmd, DPYSL3, EFNB2, EPO, FGF13, GJA1, GRIN1, ILK, KLF7, LAMB2, MAP6, MARK2, MKL1, NPTXR, NPY, NTN1, PARD6B, PICALM, PMP22, PRICKLE2, PRMT1, RAB33A, RAPH1, RPS6KA3, SGK1, SLITRK1, STXBP5, SULF1, TRIM3, WDR5	41
Organismal Development	formation	Formation of muscle	4,42E-03	ARF6, BECN1, BOC, CACNA1S, CDK5, CXADR, Dmd, DOCK5, EPO, FMOD, FOXO1, GAA, GJA1, ILK, KCNH1, KRT17, KRT8, LAMA5, LAMB2, MSGN1, MYH7, MYLK, NCOA2, NTN1, SGCB, SGCE, TPM1, ZFAND5	28
Organismal Development	formation	Formation of horizontal semicircular canal	5,28E-03	GLI3, NTN1	2
Organismal Development	formation	Formation of pyramidal neurons	1,27E-02	ST8SIA2, STAM	2
Organismal Development	formation	Formation of muscle cells	1,38E-02	CACNA1S, CXADR, Dmd, DOCK5, FOXO1, GAA, ILK, KRT8, LAMB2, MYLK, NCOA2, SGCB, TPM1	13
Organismal Development	mass	Mass of organism	5,05E-03	ABCA1, BBS1, CALB1, DLG2, DLGAP3, ELOVL4, EPO, FOXJ1, FOXO1, GRIN1, HRH3, INHA, LAMB2, MARK2, MLYCD, NMU, NPBWR1, NPY, PTGER3, PTPN2, RPS6KA3, SOCS1, TLR2, VHL	24
Organismal Development	mass	Mass of embryo	1,87E-02	KRT8, MARK2, PICALM	3
Organismal Development	angiogenesis	Angiogenesis of extraembryonic tissue	6,89E-03	EFNB2, EPO, FGF13, NRG2, PTPRB	5
Organismal Development	morphology	Morphology of adrenal gland cells	7,85E-03	CYP27A1, EGLN3, TLR2	3
Organismal Development	morphology	Morphology of liver	1,42E-02	ABCA5, ABCB11, ARF6, ASAH1, ATP7B, COL1A1, CTHRC1, CYP27A1, EGLN3, EPO, INHA, KLF6, KRT8, MFSD2A, POR, PTGER3, SAV1, SCP2, SLC5A10, SOCS1, TLR2, VHL	22
Organismal Development	morphology	Morphology of adrenocortical cells	1,74E-02	CYP27A1, TLR2	2
Organismal Development	hypertrophy	Hypertrophy of islets of Langerhans	8,63E-03	DPP4, RAP1A	2
Organismal Development	secretion	Secretion of gastric acid	1,37E-02	ARF6, NMU, PTGER3, SGK1	4
Organismal Development	keratinization	Keratinization of skin	1,61E-02	KRT17, SHARPIN, SOCS1	3
Organismal Development	loss	Loss of dendritic spines	1,87E-02	ABL2, CDK5, GRIN1	3
Tissue Development	ossification	Ossification of clavicle	9,17E-04	FOXO1, GJA1	2
Tissue Development	development	Development of yolk sac	1,91E-03	ARHGEF12, EFNB2, EPO, FOXO1, PTPRB	5
Tissue Development	development	Development of neurons	1,91E-03	ABL2, ARF6, ATP8A2, BBS1, BECN1, BOC, CACNA1S, CDK5, CKB, CLASP2, CNTNAP1, DIXDC1, DLG5, DLGAP3, Dmd, DPYSL3, EFNB2, EPO, FGF13, GJA1, GLI3, GRIN1, IGSF9B, ILK, KLF7, LAMB2, MAP6, MARK2, MKL1, NPTXR, NPY, NTN1, PARD6B, PCDHB3, PICALM, PMP22, PRICKLE2, PRMT1, RAB33A, RAPH1, RPS6KA3, SGK1, SLITRK1, SOCS1, ST8SIA2, STAM, STXBP5, SULF1, SUN2, THBS2, THOC2, TLR2, TRIM3, WDR5	54
Tissue Development	development	Development of extraembryonic tissue	5,97E-03	ARHGEF12, EFNB2, EPO, FGF13, FOXO1, NRG2, PTPRB, VHL	8
Tissue Development	development	Development of cerebral cortex	1,99E-02	BBS1, CDK5, CXADR, DLG5, FGF13, GLI3, GRIN1, MFSD2A, NPY, NTN1, ST8SIA2, STAM	12
Tissue Development	axonogenesis	Axonogenesis	3,65E-03	ARF6, ATP8A2, CDK5, CLASP2, DIXDC1, EPO, FGF13, GRIN1, ILK, KLF7, MARK2, NTN1, PARD6B, PICALM, PMP22, RAB33A, SLITRK1, STXBP5	18
Tissue Development	abnormal morphology	Abnormal morphology of amacrine cells	3,81E-03	GDF11, LAMB2, SEMA5A	3
Tissue Development	abnormal morphology	Abnormal morphology of sternum	7,60E-03	ADAMTS2, BMP6, GPC3, INPP5E, PAX1, SULF1, SUZ12	7
Tissue Development	abnormal morphology	Abnormal morphology of disorganized photoreceptor outer segments	9,60E-03	ATP8A2, MFSD2A, RP2	3
Tissue Development	abnormal morphology	Abnormal morphology of small frontal bone	1,74E-02	GJA1, RPS6KA3	2
Tissue Development	myelination	Myelination of brain	3,81E-03	CDK5, PRMT1, TLR2	3
Tissue Development	neuritogenesis	Neuritogenesis	4,15E-03	ABL2, ARF6, ATP8A2, BBS1, BOC, CDK5, CKB, CLASP2, CNTNAP1, DIXDC1, DLG5, Dmd, DPYSL3, EFNB2, EPO, FGF13, GJA1, GRIN1, ILK, KLF7, LAMB2, MAP6, MARK2, MKL1, NPTXR, NPY, NTN1, PARD6B, PICALM, PMP22, PRICKLE2, PRMT1, RAB33A, RAPH1, RPS6KA3, SGK1, SLITRK1, STXBP5, SULF1, TRIM3, WDR5	41
Tissue Development	formation	Formation of muscle	4,42E-03	ARF6, BECN1, BOC, CACNA1S, CDK5, CXADR, Dmd, DOCK5, EPO, FMOD, FOXO1, GAA, GJA1, ILK, KCNH1, KRT17, KRT8, LAMA5, LAMB2, MSGN1, MYH7, MYLK, NCOA2, NTN1, SGCB, SGCE, TPM1, ZFAND5	28
Tissue Development	formation	Formation of horizontal semicircular canal	5,28E-03	GLI3, NTN1	2
Tissue Development	formation	Formation of filaments	7,65E-03	ABL2, ARF6, ARHGEF12, ARHGEF2, CAPN1, CLASP2, CNTNAP1, DOCK5, DPYSL3, FGF13, FHIT, FKBP4, FZR1, KCTD13, MARK2, MKL1, MSRB2, MYLK, PHLDB2, RND3, SGK1, STARD13, TESK1, TLR2, TPM1, TPM3, VIL1, WASF3	28
Tissue Development	formation	Formation of actin stress fibers	8,12E-03	ABL2, ARF6, ARHGEF12, ARHGEF2, CAPN1, CLASP2, CNTNAP1, FZR1, KCTD13, MARK2, MKL1, MYLK, PHLDB2, RND3, STARD13, TESK1, TPM1, TPM3	18
Tissue Development	formation	Formation of actin filaments	8,13E-03	ABL2, ARF6, ARHGEF12, ARHGEF2, CAPN1, CLASP2, CNTNAP1, FZR1, KCTD13, MARK2, MKL1, MSRB2, MYLK, PHLDB2, RND3, STARD13, TESK1, TLR2, TPM1, TPM3, VIL1, WASF3	22
Tissue Development	formation	Formation of pyramidal neurons	1,27E-02	ST8SIA2, STAM	2
Tissue Development	formation	Formation of muscle cells	1,38E-02	CACNA1S, CXADR, Dmd, DOCK5, FOXO1, GAA, ILK, KRT8, LAMB2, MYLK, NCOA2, SGCB, TPM1	13
Tissue Development	proliferation	Proliferation of neuronal cells	6,57E-03	ARF6, B2M, BECN1, BMP6, CALB1, CCDC120, CDK5, CLASP2, DCT, DIXDC1, DPYSL3, EFNB2, EPO, FKBP4, FZR1, GJA1, GLI3, ILK, KATNA1, KLF7, LGALS1, MARK2, NPY, NRF1, NTN1, PTPDC1, PTPN2, RAB33A, RAPH1, SEMA5A, SGK1, SGPP2, TESK1, TRIM3, TXN, VAX1	36
Tissue Development	proliferation	Proliferation of connective tissue cells	1,42E-02	ARHGEF12, BMP6, CASK, CLTC, COL1A1, CTHRC1, EFNB2, EPO, ERBIN, FGF13, FOXO1, GADD45A, GJA1, GLI3, HAT1, IGFBP7, ILK, KMT2C, KRT17, LGALS1, MYBL2, NPY, PANX3, PHF14, PRKD3, PTPN2, RCE1, RPS6KA3, SMAD6, SOCS1, SULF1, TGIF1, TPM1, TPM3, TXN, VHL, ZBTB17	37
Tissue Development	angiogenesis	Angiogenesis of extraembryonic tissue	6,89E-03	EFNB2, EPO, FGF13, NRG2, PTPRB	5
Tissue Development	growth	Growth of axons	1,07E-02	ARF6, BECN1, CLASP2, DIXDC1, FZR1, KATNA1, KLF7, MARK2, NTN1, PTPDC1, RAB33A, SEMA5A, SGPP2	13
Tissue Development	growth	Growth of neurites	1,42E-02	ARF6, BECN1, BMP6, CALB1, CCDC120, CDK5, CLASP2, DIXDC1, DPYSL3, EFNB2, FKBP4, FZR1, GJA1, ILK, KATNA1, KLF7, LGALS1, MARK2, NRF1, NTN1, PTPDC1, PTPN2, RAB33A, RAPH1, SEMA5A, SGK1, SGPP2, TESK1, TRIM3, TXN	30
Tissue Development	growth	Growth of connective tissue	2,07E-02	ARHGEF12, BMP6, CASK, CLTC, COL1A1, CTHRC1, DPP4, EFNB2, EPO, ERBIN, FGF13, FOXA3, FOXO1, GADD45A, GJA1, GLI3, HAT1, IGFBP7, ILK, KMT2C, KRT17, LGALS1, MYBL2, NPY, PANX3, PHF14, PRKD3, PTPN2, RCE1, RPS6KA3, SMAD6, SOCS1, SULF1, TGIF1, TPM1, TPM3, TXN, VHL, ZBTB17	39
Tissue Development	fibrogenesis	Fibrogenesis	1,10E-02	ABL2, ARF6, ARHGEF12, ARHGEF2, CAPN1, CLASP2, CNTNAP1, DOCK5, DPYSL3, FGF13, FHIT, FKBP4, FZR1, GAA, KCTD13, KRT8, MARK2, MKL1, MSRB2, MYLK, PHLDB2, RND3, SGK1, STARD13, TESK1, TLR2, TPM1, TPM3, VIL1, WASF3	30
Tissue Development	keratinization	Keratinization of skin	1,61E-02	KRT17, SHARPIN, SOCS1	3
Tissue Development	binding	Binding of cell-associated matrix	1,61E-02	CASK, CDK5, FGB, ILK, NPNT, SGCE, THBS2, TIMM10B	8
Tissue Development	binding	Binding of extracellular matrix	1,92E-02	CASK, CDK5, DPP4, FGB, ILK, NPNT, SGCE, THBS2, TIMM10B	9
Tissue Development	tubulation	Tubulation of skin cell lines	1,74E-02	ALCAM, RAP1A	2
Tissue Development	loss	Loss of dendritic spines	1,87E-02	ABL2, CDK5, GRIN1	3

## Sheet: DM sites Development
Category	Function	Function Annotation	p-value	Molecules	# Molecules
Nervous System Development and Function	development	Development of neurons	7,12E-24	ACE, ADAM10, ADAM19, AGRN, ANGPT1, ANK3, APBB1, ARFGEF1, ARHGAP32, ARHGEF28, ATF6, ATG7, ATP8A2, ATRX, ATXN2, BAIAP2, BBS1, BDNF, BECN1, BMP7, BOC, BRSK1, BTG2, CACNA1S, CADM1, CAMK1G, CAMSAP1, CAV1, Cdc42, CDH2, CDK5, CDK6, CELSR1, CHL1, CKB, CLASP2, CLSTN1, CLSTN2, CNGA2, CNTN4, CNTNAP1, CNTNAP2, CRH, CRHR1, CRMP1, CSRP1, CTNND2, CUX1, CUX2, DAGLA, DBN1, Dclk1, DIXDC1, DLG1, DLG5, Dmd, DNM1L, D…	259
Nervous System Development and Function	development	Development of central nervous system	1,02E-16	ADAM10, ADAM19, ADAM23, AFDN, AFF2, AGO2, AKT3, ANGPT1, ANK3, APAF1, APBB1, APLP2, ATAT1, ATG7, ATRX, BAG6, BAX, BBS1, BBS7, BDNF, BICD2, BMP5, BMP7, BPTF, BTG2, CCND2, CDH2, CDK5, CDK5RAP1, CDK6, CELSR1, CERS1, CHL1, CLP1, CNTNAP2, COMMD1, CRTAC1, CSF1R, CXADR, Dclk1, DHCR7, DIXDC1, DLC1, DLG5, DRD3, EFNB3, EGR2, ELP3, EML1, EPHB2, ERBB2, ESR2, EXOC4, EZH2, EZR, FAIM2, FANCD2, FGF13, FGFR1, FGFR…	203
Nervous System Development and Function	development	Development of cerebral cortex	5,33E-07	ADAM10, AFDN, ATAT1, ATG7, BAX, BBS1, BDNF, BMP7, BTG2, CDH2, CDK5, CDK6, CHL1, CNTNAP2, CXADR, DLG5, EZR, FGF13, FGFR1, GLI3, HIF1A, HSPB8, KIF14, KIF1A, KIRREL3, L1CAM, LAMC1, MDK, MFSD2A, NCAM1, NEO1, NF1, NPY, NTN1, NTRK2, OGDH, OTX1, RAC3, SEMA3F, SMAD4, SRC, ST8SIA4, TNIK, TP73, TRIO, USP9X, VLDLR, XRCC2, ZBTB20	49
Nervous System Development and Function	morphology	Morphology of nervous system	1,31E-23	ABCD1, ACSL6, ADAM10, AFDN, AGRN, AKT3, ANK3, AP3M2, APAF1, APBB1, APLP2, ARHGEF9, ASTN1, ATAT1, ATG7, ATP13A2, ATP1A2, ATP8A2, ATRX, ATXN1L, ATXN2, B2M, B4GALNT1, BAG6, BAIAP2, BAX, BBS7, BDNF, BECN1, BICD2, BMPR1B, BRSK1, BTG2, CACNA1C, CACNA1D, CACNB3, CADM1, CADPS, CANX, CASP8, CAV1, CCND2, CD2AP, Cdc42, CDH2, CDK5, CHL1, CHRNA4, CKB, CLASP2, CLCF1, CLCN6, CLP1, CLSTN1, CLTC, CNGA2, CNTFR, CN…	296
Nervous System Development and Function	morphology	Morphology of neurons	1,30E-17	ACSL6, ADAM10, AGRN, AP3M2, APAF1, APLP2, ARHGEF9, ASTN1, ATAT1, ATG7, ATP13A2, ATRX, ATXN2, B2M, B4GALNT1, BAIAP2, BAX, BDNF, BECN1, BICD2, BMPR1B, BRSK1, CACNA1C, CACNA1D, CADM1, CADPS, CASP8, CAV1, CCND2, CD2AP, Cdc42, CDH2, CDK5, CHL1, CKB, CLASP2, CLCN6, CLP1, CLSTN1, CLTC, CNTFR, CNTNAP1, CNTNAP2, COL8A2, CPEB2, CRH, CRHR1, CRMP1, CTNND2, CTSF, DBN1, DDHD2, DIXDC1, DNM3, DPYSL3, DPYSL5, DSC…	188
Nervous System Development and Function	morphology	Morphology of nervous tissue	3,37E-17	ACSL6, ADAM10, AGRN, AP3M2, APAF1, APLP2, ARHGEF9, ASTN1, ATAT1, ATG7, ATP13A2, ATRX, ATXN2, B2M, B4GALNT1, BAIAP2, BAX, BDNF, BECN1, BICD2, BMPR1B, BRSK1, CACNA1C, CACNA1D, CADM1, CADPS, CASP8, CAV1, CCND2, CD2AP, Cdc42, CDH2, CDK5, CHL1, CKB, CLASP2, CLCN6, CLP1, CLSTN1, CLTC, CNTFR, CNTNAP1, CNTNAP2, COL8A2, CPEB2, CRH, CRHR1, CRMP1, CSF1R, CTNND2, CTSF, DBN1, DDHD2, DIXDC1, DNM3, DPYSL3, DPYS…	190
Nervous System Development and Function	morphology	Morphology of central nervous system	2,63E-12	ABCD1, AKT3, ANK3, AP3M2, APAF1, APBB1, ASTN1, ATAT1, ATG7, ATP1A2, ATRX, ATXN1L, ATXN2, B2M, B4GALNT1, BAG6, BAX, BBS7, BDNF, BICD2, BMPR1B, BRSK1, BTG2, CACNB3, CASP8, CAV1, CCND2, CDK5, CHL1, CHRNA4, CKB, CNGA2, CNTNAP2, CREBBP, CRMP1, CRTAC1, CSF1R, CTSF, CUX2, CYP27A1, DBN1, DDHD2, DHCR7, DISP1, DPYSL3, DSCAM, EFHC1, EFNA2, EPHB2, ERBB2, ESR2, EYA1, FAIM2, FGFR1, FGFRL1, FKBP8, FLI1, FOXJ1, …	168
Nervous System Development and Function	morphology	Morphology of brain	1,00E-10	AKT3, ANK3, AP3M2, APAF1, APBB1, ASTN1, ATAT1, ATG7, ATP1A2, ATRX, ATXN1L, ATXN2, B2M, B4GALNT1, BAG6, BAX, BBS7, BDNF, BICD2, BMPR1B, BRSK1, BTG2, CACNB3, CASP8, CAV1, CCND2, CDK5, CHL1, CHRNA4, CKB, CNGA2, CNTNAP2, CREBBP, CRMP1, CRTAC1, CSF1R, CTSF, CUX2, CYP27A1, DBN1, DDHD2, DHCR7, DISP1, DPYSL3, DSCAM, EFHC1, EFNA2, EPHB2, ERBB2, ESR2, EYA1, FAIM2, FGFR1, FGFRL1, FKBP8, FOXJ1, FOXO3, FRMD4A…	150
Nervous System Development and Function	morphology	Morphology of neurites	3,01E-09	ACSL6, BDNF, BICD2, CADM1, CAV1, CCND2, CD2AP, CDK5, CHL1, CKB, CLASP2, CLCN6, CLSTN1, CNTNAP1, COL8A2, CRH, CRHR1, DIXDC1, DPYSL3, DPYSL5, EFNB3, EGLN3, EPHB2, ERBIN, ESR2, FARP2, GABBR1, GAS1, GFRA2, GJA1, GRIA1, GRID2, GRIP1, IQGAP1, KATNA1, KIF23, L1CAM, LMNB1, MAG, MAPK8IP2, MARK2, MCF2, MFN2, MYO6, NCAM1, NF1, NOS1, NRP2, NTRK2, OGT, PARD3, PDS5B, PLA2G6, PLEC, PLXNA4, PMP22, PPP3CA, PTPN13…	71
Nervous System Development and Function	morphology	Morphology of telencephalon	1,42E-07	AKT3, APAF1, APBB1, ATP1A2, ATXN1L, B2M, BAG6, BBS7, BDNF, BICD2, CAV1, CHL1, CNGA2, CNTNAP2, CRTAC1, CSF1R, EFNA2, FOXO3, FRMD4A, FZD3, GLI2, GLI3, HSF2, HSPG2, IFT172, KLF7, L1CAM, MECP2, MYCBP2, NAGLU, NCAM1, NCAM2, NCOR2, NFIA, NR1H3, NTRK2, OTX1, PARK7, PDCD6IP, PLXNA4, PLXNB2, RPS6KA3, RTN4R, RXRG, SEMA3B, SEMA3F, SH2D3C, SHANK3, ST8SIA4, TOP2B, TP73, TRIO, ULK4, VAX1, VLDLR, VTI1A	56
Nervous System Development and Function	morphology	Morphology of forebrain	1,31E-06	AKT3, APAF1, APBB1, ATP1A2, ATRX, ATXN1L, B2M, BAG6, BBS7, BDNF, BICD2, BRSK1, CAV1, CHL1, CNGA2, CNTNAP2, CREBBP, CRTAC1, CSF1R, DISP1, EFNA2, FKBP8, FOXO3, FRMD4A, FZD3, GLI2, GLI3, HSF2, HSPG2, IFT172, KLF7, L1CAM, LMNB1, MECP2, MYCBP2, NAGLU, NCAM1, NCAM2, NCOR2, NF1, NFIA, NR1H3, NTRK2, OTX1, PARK7, PATZ1, PDCD6IP, PDPK1, PGAP1, PLXNA4, PLXNB2, RASA1, RPS6KA3, RTN4R, RXRG, SEMA3B, SEMA3F, SH…	67
Nervous System Development and Function	morphogenesis	Morphogenesis of neurons	9,97E-23	ACE, ADAM10, AGRN, ANGPT1, ANK3, ARFGEF1, ARHGAP32, ARHGEF28, ATF6, ATG7, ATP8A2, ATRX, ATXN2, BAIAP2, BBS1, BDNF, BMP7, BOC, BRSK1, BTG2, CAMK1G, CAMSAP1, CAV1, Cdc42, CDH2, CDK5, CELSR1, CHL1, CKB, CLASP2, CLSTN1, CNTN4, CNTNAP1, CNTNAP2, CRH, CRHR1, CRMP1, CSRP1, CTNND2, CUX1, CUX2, DBN1, Dclk1, DIXDC1, DLG1, DLG5, Dmd, DNM1L, DOCK7, DPYSL3, DPYSL5, DSCAM, EFNA2, EFNB2, EFNB3, EHD1, EIF4G3, EL…	207
Nervous System Development and Function	neuritogenesis	Neuritogenesis	1,14E-22	ACE, ADAM10, AGRN, ANGPT1, ANK3, ARFGEF1, ARHGAP32, ARHGEF28, ATF6, ATG7, ATP8A2, ATRX, ATXN2, BAIAP2, BBS1, BDNF, BMP7, BOC, BRSK1, BTG2, CAMK1G, CAMSAP1, CAV1, Cdc42, CDH2, CDK5, CELSR1, CHL1, CKB, CLASP2, CLSTN1, CNTN4, CNTNAP1, CNTNAP2, CRH, CRHR1, CRMP1, CSRP1, CTNND2, CUX1, CUX2, DBN1, Dclk1, DIXDC1, DLG1, DLG5, Dmd, DNM1L, DOCK7, DPYSL3, DPYSL5, DSCAM, EFNA2, EFNB2, EFNB3, EHD1, EIF4G3, EL…	205
Nervous System Development and Function	abnormal morphology	Abnormal morphology of nervous system	1,48E-17	ABCD1, AFDN, AGRN, AKT3, ANK3, AP3M2, APAF1, APBB1, APLP2, ARHGEF9, ASTN1, ATG7, ATP13A2, ATP1A2, ATP8A2, ATXN1L, ATXN2, B2M, B4GALNT1, BAG6, BAX, BBS7, BDNF, BICD2, BMPR1B, BRSK1, CACNA1C, CACNA1D, CACNB3, CADPS, CANX, CASP8, CAV1, CCND2, CDK5, CHL1, CHRNA4, CKB, CLCF1, CLCN6, CLP1, CLSTN1, CNGA2, CNTFR, CNTN4, CNTNAP1, CNTNAP2, COL8A2, CPEB2, CRB1, CREBBP, CRMP1, CRTAC1, CSF1R, CTSF, CUX2, DAGL…	240
Nervous System Development and Function	abnormal morphology	Abnormal morphology of neurons	2,01E-11	AGRN, AP3M2, APAF1, APLP2, ARHGEF9, ASTN1, ATG7, ATP13A2, ATXN2, B2M, B4GALNT1, BAX, BDNF, BICD2, BMPR1B, BRSK1, CACNA1C, CACNA1D, CADPS, CASP8, CAV1, CCND2, CDK5, CHL1, CKB, CLCN6, CLP1, CLSTN1, CNTFR, CNTNAP1, CNTNAP2, COL8A2, CPEB2, CRMP1, CTSF, DBN1, DDHD2, DNM3, DSCAM, ECE1, EFNB3, EGLN3, ELFN1, EPHB2, ERBIN, FAT3, FRMPD4, GABBR1, GABRA1, GAS1, GDF11, GFRA2, GJA1, GLB1, GLI2, GPHN, GRIA1, GR…	142
Nervous System Development and Function	abnormal morphology	Abnormal morphology of central nervous system	2,90E-11	ABCD1, AKT3, ANK3, AP3M2, APAF1, APBB1, ASTN1, ATG7, ATP1A2, ATXN1L, ATXN2, B2M, B4GALNT1, BAG6, BAX, BBS7, BDNF, BICD2, BRSK1, CACNB3, CAV1, CCND2, CDK5, CHL1, CHRNA4, CKB, CNGA2, CNTNAP2, CREBBP, CRMP1, CRTAC1, CSF1R, CUX2, DBN1, DDHD2, DISP1, EFHC1, EFNA2, EPHB2, ERBB2, ESR2, EYA1, FGFR1, FGFRL1, FKBP8, FLI1, FOXJ1, FRMD4A, FUBP1, FZR1, GAS1, GDF11, GLB1, GLI2, GLI3, GRIA1, GRID2, HOXB13, HSPG…	141
Nervous System Development and Function	abnormal morphology	Abnormal morphology of brain	1,27E-09	AKT3, ANK3, AP3M2, APAF1, APBB1, ASTN1, ATG7, ATP1A2, ATXN1L, ATXN2, B2M, B4GALNT1, BAG6, BAX, BBS7, BDNF, BICD2, BRSK1, CACNB3, CAV1, CCND2, CDK5, CHL1, CHRNA4, CKB, CNGA2, CNTNAP2, CREBBP, CRMP1, CRTAC1, CSF1R, CUX2, DBN1, DDHD2, DISP1, EFHC1, EFNA2, EPHB2, ERBB2, ESR2, EYA1, FGFR1, FGFRL1, FKBP8, FOXJ1, FRMD4A, FUBP1, FZR1, GAS1, GLB1, GLI2, GLI3, GRID2, HSPG2, IDS, IFT172, JAG1, KIF14, KIF1B,…	125
Nervous System Development and Function	abnormal morphology	Abnormal morphology of neurites	7,60E-07	BDNF, BICD2, CAV1, CCND2, CHL1, CKB, CLCN6, CLSTN1, CNTNAP1, COL8A2, EFNB3, EGLN3, EPHB2, ERBIN, GABBR1, GAS1, GFRA2, GJA1, GRIA1, GRID2, MAG, MAPK8IP2, MARK2, MCF2, NCAM1, NOS1, NTRK2, OGT, PARD3, PDS5B, PLA2G6, PLEC, PLXNA4, PMP22, PPP3CA, PTPN13, RAP1B, SCYL1, SEMA5A, SEZ6, SPAST, SUN2, TGFBR2, TP73, XK, XPA	46
Nervous System Development and Function	abnormal morphology	Abnormal morphology of vertebral column	8,43E-07	CREBBP, CXXC5, DCHS1, DMRT2, ESR2, FGFRL1, FKBP8, FOSL2, GDF11, GLI2, GNAI3, HAT1, HDAC4, HOXB13, HOXB3, HOXB6, HOXB9, HOXC10, HSPG2, LOXL3, MBTD1, MDFI, MEOX2, NOTCH1, PAX1, PHC2, PKDCC, PRRX1, RARA, RARB, RC3H1, ROR2, RPS6KA3, SFRP1, SMURF2, SOX5, SULF1, SULF2, TASP1, TSHZ1, WNT9A, ZMPSTE24	42
Nervous System Development and Function	abnormal morphology	Abnormal morphology of vertebrae	1,75E-06	CREBBP, DCHS1, DMRT2, ESR2, FGFRL1, FKBP8, FOSL2, GDF11, GLI2, GNAI3, HAT1, HDAC4, HOXB13, HOXB3, HOXB6, HOXB9, HOXC10, HSPG2, LOXL3, MBTD1, MDFI, MEOX2, NOTCH1, PAX1, PHC2, PKDCC, PRRX1, RARA, RARB, ROR2, RPS6KA3, SFRP1, SMURF2, SOX5, SULF1, SULF2, TASP1, TSHZ1, WNT9A, ZMPSTE24	40
Nervous System Development and Function	proliferation	Proliferation of neuronal cells	7,08E-15	ACSL6, ADAM10, ADCY6, AGRN, ANGPT1, ANK3, APBB1, APEX1, ARFGEF1, ARHGAP32, B2M, BAIAP2, BAX, BDNF, BECN1, BMP6, BMP7, BRSK1, CAV1, CCDC120, Cdc42, CDC42BPA, CDH2, CDK5, CELSR1, CHL1, CLASP2, CSRP1, CTNND2, DAGLA, DCT, DIXDC1, DLL4, DNM1L, DOK6, DPYSL3, DPYSL5, EFNB2, EFNB3, EML1, EP300, EPHB2, EPO, ERBB2, ESR2, EXOC4, EXTL3, EZR, FEZ1, FGF18, FGFR1, FKBP4, FKBP5, FLI1, FLT1, FRMD7, FZD3, FZR1, GA…	165
Nervous System Development and Function	formation	Formation of brain	1,41E-14	ADAM10, ADAM19, AFDN, AFF2, AGO2, AKT3, ANK3, APAF1, APBB1, APLP2, ATAT1, ATG7, ATRX, BAG6, BAX, BBS1, BBS7, BDNF, BMP5, BMP7, BPTF, BTG2, CCND2, CDH2, CDK5, CDK5RAP1, CDK6, CERS1, CHL1, CLP1, CNTNAP2, COMMD1, CRTAC1, CSF1R, CXADR, Dclk1, DHCR7, DIXDC1, DLC1, DLG5, EGR2, EML1, EPHB2, ESR2, EZH2, EZR, FAIM2, FANCD2, FGF13, FGFR1, FGFRL1, FLT4, FOXJ1, FOXO3, FZD3, GAS1, GHRHR, GLI2, GLI3, GPC1, HCN…	162
Nervous System Development and Function	formation	Formation of dendrites	7,64E-08	BAIAP2, BBS1, BDNF, BMP7, CDH2, CDK5, CKB, CUX1, CUX2, Dclk1, DSCAM, ERBB2, FARP1, FLRT1, GAS7, HDAC6, HPRT1, IGSF9, ILK, KIF23, KLF7, L1CAM, LMNB1, LOX, MAP6, MAPK8IP2, MCF2, MECP2, MYO6, NFIA, NRG1, NTRK2, OBSL1, PICALM, PLXNB1, PPP1R9B, PPP3CA, PQBP1, PREX2, PRKG1, RABGEF1, RAPGEF2, RERE, ROCK2, SDC2, SEZ6, SGK1, TNIK, VLDLR, YWHAH	50
Nervous System Development and Function	formation	Formation of forebrain	2,50E-07	ADAM10, ADAM19, AFDN, AGO2, APAF1, APBB1, APLP2, ATRX, BAX, BBS1, BDNF, BMP5, BMP7, CDH2, CDK5, CDK6, CNTNAP2, CRTAC1, CSF1R, Dclk1, DLC1, EPHB2, FGFRL1, FOXJ1, GLI3, HCN1, HPRT1, KAT2A, KIF14, L1CAM, LIN28B, MAPK1, MKL1, MTOR, NCAM1, NCOR2, NF1, NFIA, NOTCH1, NRP2, NTN1, NTRK2, OGDH, OTX1, PARD3, PDPK1, PFDN1, PLXNA4, PLXNB2, PPARD, PPP3CA, PRKG1, RARB, RTN4R, RYK, SEMA5A, SH2D3C, SLIT1, SMARCA4…	71
Nervous System Development and Function	formation	Formation of telencephalon	6,01E-07	ADAM19, AFDN, APBB1, BBS1, BDNF, CDH2, CDK5, CDK6, CNTNAP2, CRTAC1, CSF1R, EPHB2, FOXJ1, GLI3, HCN1, HPRT1, KAT2A, KIF14, L1CAM, MAPK1, MTOR, NCOR2, NF1, NFIA, NRP2, NTN1, NTRK2, OGDH, PARD3, PFDN1, PLXNA4, PLXNB2, PPARD, PPP3CA, RARB, RTN4R, RYK, SH2D3C, SLIT1, TCTN1, TNC, TOP2B, TP73, TRIO, ULK4, VAX1, VLDLR, ZBTB20	48
Nervous System Development and Function	growth	Growth of neurites	2,11E-12	ADAM10, ADCY6, ANGPT1, APBB1, APEX1, ARFGEF1, ARHGAP32, BAIAP2, BAX, BDNF, BECN1, BMP6, BMP7, BRSK1, CAV1, CCDC120, Cdc42, CDC42BPA, CDH2, CDK5, CELSR1, CHL1, CLASP2, CSRP1, CTNND2, DIXDC1, DNM1L, DOK6, DPYSL3, DPYSL5, EFNB2, EFNB3, EP300, EPHB2, ESR2, EXOC4, EXTL3, EZR, FEZ1, FGF18, FGFR1, FKBP4, FKBP5, FLI1, FLT1, FRMD7, FZD3, FZR1, GAS7, GFRA2, GJA1, GPHN, IGF2BP1, IGSF9, ILK, IQGAP1, ITGA1, I…	138
Nervous System Development and Function	quantity	Quantity of nervous tissue	4,06E-11	ABCA1, ADAM10, AGRN, ANK3, APAF1, APBB1, APLP2, ATP2C1, ATXN2, ATXN7, B2M, BAX, BCAR3, BDNF, BMPR1B, BOC, CACNA1C, CACNA1D, CACNA1G, CADM1, CANX, CBLN4, CCND2, CDK5, CERS1, CLASP2, CLCF1, CLSTN1, CNTFR, CNTN5, CNTNAP2, CRLF1, CUX2, DNM1L, DNM3, DRD3, DSCAM, EGR2, ERBB2, ERBIN, ESR2, EYA1, FGF13, FGFR1, GABBR2, GABRA1, GABRG2, GDF11, GFRA2, GLI2, GPHN, GPX1, GRID1, GRID2, GRIP1, HIF1A, HIPK2, HOXB…	122
Nervous System Development and Function	quantity	Quantity of neurons	5,29E-11	ABCA1, ADAM10, AGRN, ANK3, APAF1, APBB1, APLP2, ATP2C1, ATXN2, ATXN7, B2M, BAX, BCAR3, BDNF, BMPR1B, BOC, CACNA1C, CACNA1D, CACNA1G, CADM1, CANX, CBLN4, CCND2, CDK5, CERS1, CLASP2, CLCF1, CLSTN1, CNTFR, CNTN5, CNTNAP2, CRLF1, CUX2, DNM1L, DNM3, DRD3, DSCAM, EGR2, ERBB2, ERBIN, ESR2, EYA1, FGF13, FGFR1, GABBR2, GABRA1, GABRG2, GDF11, GFRA2, GLI2, GPHN, GPX1, GRID1, GRID2, GRIP1, HIF1A, HIPK2, HOXB…	121
Nervous System Development and Function	branching	Branching of neurons	8,57E-11	ADAM10, AGRN, ARHGAP32, ATF6, ATRX, BDNF, BMP7, CAMK1G, CAV1, Cdc42, CDH2, CDK5, CELSR1, CLASP2, CLSTN1, CNTNAP2, CRH, CRHR1, CRMP1, CSRP1, CTNND2, DBN1, DLG1, DLG5, DNM1L, DPYSL3, DPYSL5, DSCAM, EIF4G3, ELFN1, EPHB2, EPO, EZR, FARP1, FGF13, IGSF9, IL1R1, KLF7, L1CAM, LMNB1, LRRC7, MAG, MECP2, MFN2, MTOR, NCAM1, NCAM2, NF1, NLGN3, NOS1, NOTCH1, NRG1, NRP2, NTN1, NTRK2, NTRK3, PACSIN1, PALM, PIP5K…	95
Nervous System Development and Function	branching	Branching of neurites	9,73E-11	ADAM10, AGRN, ARHGAP32, ATF6, ATRX, BDNF, BMP7, CAMK1G, CAV1, Cdc42, CDH2, CDK5, CELSR1, CLASP2, CLSTN1, CNTNAP2, CRH, CRHR1, CRMP1, CSRP1, CTNND2, DBN1, DLG1, DLG5, DNM1L, DPYSL5, DSCAM, EIF4G3, ELFN1, EPHB2, EPO, EZR, FARP1, FGF13, IGSF9, KLF7, L1CAM, LMNB1, LRRC7, MAG, MECP2, MFN2, MTOR, NCAM1, NCAM2, NF1, NLGN3, NOS1, NOTCH1, NRG1, NRP2, NTN1, NTRK2, NTRK3, PACSIN1, PALM, PIP5K1A, PKP4, PLD1,…	93
Nervous System Development and Function	branching	Dendritic growth/branching	2,05E-08	ADAM10, AGRN, ARHGAP32, ATRX, BDNF, BMP7, CAMK1G, CAV1, CDH2, CDK5, CELSR1, CLASP2, CLSTN1, CNTNAP2, CRH, CRHR1, CRMP1, CSRP1, CTNND2, DBN1, DLG1, DLG5, DNM1L, DPYSL5, DSCAM, EIF4G3, ELFN1, EPHB2, FARP1, IGSF9, L1CAM, LMNB1, LRRC7, MAG, MECP2, MFN2, MTOR, NF1, NLGN3, NOS1, NOTCH1, NRG1, NRP2, NTRK2, PACSIN1, PALM, PLD1, PLPPR5, PPP1R9A, PVALB, RAC3, RAPGEF2, RIMS3, RIMS4, RND1, ROCK2, RPS6KA3, RY…	72
Nervous System Development and Function	axonogenesis	Axonogenesis	1,89E-09	AGRN, ANGPT1, ANK3, ARHGAP32, ARHGEF28, ATF6, ATG7, ATP8A2, BAIAP2, BDNF, BRSK1, Cdc42, CDH2, CDK5, CLASP2, CNTN4, Dclk1, DIXDC1, DOCK7, EFNA2, EFNB3, EPHB2, EPO, EZR, FGF13, GOLGA2, GRID2, IL11RA, ILK, KLF7, L1CAM, LAMC1, LRP1, MAP2K2, MARK2, MBP, MTOR, NCAM1, NFIA, NOTCH1, NTN1, NTRK2, NTRK3, PACSIN1, PALM, PARD3, PARD6B, PICALM, PIP5K1A, PITPNA, PLD1, PLXNB1, PLXNB2, PMP22, PRKCA, PRKCI, PRKG1…	71
Nervous System Development and Function	neurotransmission	Neurotransmission	3,55E-09	ADARB1, AGRN, ANK3, ANKS1B, ARHGEF9, ASIC1, ATP1A2, BAIAP3, BDNF, CACNA1C, CACNA1D, CACNA1G, CACNB3, CDC42EP4, CDH2, CDK5, CHRNA4, CHRNB1, CLSTN1, CLSTN2, CNIH2, CNIH3, CNTNAP2, CRH, CRHBP, CRHR1, DHCR7, DLG2, DLG5, DLGAP1, DNMT3A, DRD3, EPHB2, ERBB2, ESR2, EXOC4, FGD4, FGF12, FOXO1, GABBR1, GABBR2, GABRA1, GABRG2, GAD2, GRIA1, GRIA3, GRID2, GRM2, GRM6, GRPR, HCN1, HDAC4, HIF1A, KCNA2, KCNB1, KCN…	111
Nervous System Development and Function	outgrowth	Outgrowth of neurites	5,11E-09	ADAM10, ADCY6, ANGPT1, APBB1, APEX1, ARFGEF1, ARHGAP32, BAIAP2, BAX, BDNF, BMP6, BRSK1, Cdc42, CDC42BPA, CDH2, CDK5, CELSR1, CHL1, DNM1L, DOK6, DPYSL3, DPYSL5, EFNB2, EFNB3, EPHB2, ESR2, EXOC4, EXTL3, EZR, FEZ1, FGF18, FGFR1, FKBP4, FKBP5, FLI1, FRMD7, FZD3, GAS7, GFRA2, GJA1, GPHN, IGF2BP1, ILK, IQGAP1, ITGA1, ITGA4, ITGA9, KATNA1, KIT, KLF7, L1CAM, LGALS1, LMNB1, MAG, MAPK1, MARK2, MDK, MPRIP, …	110
Nervous System Development and Function	innervation	Innervation	7,71E-09	ADARB1, AGRN, BAX, BDNF, BOC, CACNA1D, CACNB3, CDH6, EFNA2, EFNB3, EGLN3, EPHB2, EPO, ERBB2, ESR2, GFRA2, GPR143, GRID2, HOXB13, ITGA4, KCNMA1, KLF7, L1CAM, LRIG1, MAPK1, NFATC2, NFATC3, NOS1, NPTX2, NPTXR, NRP2, NTRK2, NTRK3, PLXNA4, PTGER2, PTPN13, SEMA3F, SEZ6, SH2D3C, SMAD9, SULF1, SULF2, TENM3, TLX3, TOP2B, VAV2, VAX1, VTI1A	48
Nervous System Development and Function	innervation	Innervation of tissue	1,51E-07	AGRN, BAX, BDNF, BOC, CACNA1D, CACNB3, EFNA2, EFNB3, EGLN3, EPHB2, ERBB2, ESR2, GFRA2, GRID2, HOXB13, KCNMA1, KLF7, L1CAM, NFATC2, NFATC3, NOS1, NPTX2, NPTXR, NRP2, NTRK2, NTRK3, PLXNA4, PTPN13, SEMA3F, SEZ6, SH2D3C, TENM3, TLX3, TOP2B, VAV2, VTI1A	36
Nervous System Development and Function	migration	Migration of neurons	4,07E-08	ADAM10, APAF1, APBB1, ASTN1, ATAT1, BAX, BBS1, BDNF, BICD2, CCDC141, Cdc42, CDK5, CELSR1, CHL1, CNTNAP2, Dclk1, EFNB2, EGR2, ELP3, EPHB2, ESR2, FAT3, FGFR1, FZD3, GJA1, GLI3, HSP90AA1, KATNA1, KIRREL3, KIT, L1CAM, LAMC1, LMNB1, LMO4, MAPK9, MARK2, MDK, MKL1, NAV1, NCKAP1, NDNF, NEO1, NFIA, NOS1, NRG1, NRP2, NTN1, NTRK2, NTRK3, PCM1, PEX13, PEX2, PEX7, PLXNB2, PRKCD, PRKG1, RAPGEF2, RERE, ROBO3, S…	71
Nervous System Development and Function	action potential	Action potential of neurons	1,60E-07	ANK3, ARHGEF9, ASIC1, ATP1A2, BAIAP3, BDNF, CACNA1D, CACNA1G, CLSTN1, CRH, DLG2, ERBB2, ESR2, FGD4, FOXO1, GABBR2, GABRA1, GRIA1, GRIA3, GRID2, GRM2, GRPR, HCN1, KCNA2, KCND2, KCNMA1, KCNMB2, MBNL2, MECP2, NTRK2, P2RX2, PARK7, PDC, PMP22, PTGER2, RARB, ROCK2, RPS6KA3, SEZ6, SHANK3, STXBP5, SYN2	42
Nervous System Development and Function	action potential	Action potential of cells	1,95E-07	ANK3, ARHGEF9, ASIC1, ATP1A2, BAIAP3, BDNF, CACNA1D, CACNA1G, CDH2, CHRNA4, CLSTN1, CRH, DLG2, DNMT3A, ERBB2, ESR2, FGD4, FOXO1, GABBR2, GABRA1, GRIA1, GRIA3, GRID2, GRM2, GRPR, HCN1, KCNA2, KCNB1, KCND2, KCNMA1, KCNMB2, MBNL2, MECP2, NTRK2, P2RX2, PARK7, PDC, PMP22, PTGER2, RARB, ROCK2, RPS6KA3, SEZ6, SHANK3, STXBP5, SYN2	46
Nervous System Development and Function	coordination	Coordination	3,61E-07	ABCD1, ABHD12, ARHGAP32, ARL6IP5, ASTN1, ATXN2, B4GALNT1, BDNF, BICD2, CACNA1G, CCND2, CDC42EP4, CHD6, CREBBP, CSF1R, DDHD2, DRD3, EFNB3, FXR2, GAA, GABRA1, GALNT14, GPX1, GRIA1, GRIA3, GRID2, GRIN3B, GRM2, IGDCC3, KCNC3, KCNMA1, KIF1B, L1CAM, MAG, MAPK8IP2, MBNL2, MECP2, MTMR14, NAGLU, NEURL1, NF1, NOS1, NTRK3, NTSR1, PARK7, PLA2G6, PPP2R5D, PRKN, PTPRR, RHBDF1, RPS6KA3, RTN4R, SCYL1, SEZ6, SGCE…	61
Nervous System Development and Function	guidance	Guidance of axons	7,60E-07	ANK3, APBB1, B3GNT2, BDNF, BMP7, BMPR1B, BOC, CDH2, CDH4, CDK5, CHL1, CNTN4, CSF1R, DPYSL5, EFNB3, EGR2, EPHB2, ERBB2, FEZ1, Foxp1, GAS1, GLI2, GLI3, ISPD, KLF7, L1CAM, MAPK1, MYCBP2, NRP2, NTN1, PLA2G10, PLXNA4, PRKG1, RND1, ROBO3, RYK, SEMA3B, SEMA3F, SEMA5A, SLIT1, SMAD4, UNC5A, USP33, VAV2, VAX1, VTI1A	46
Nervous System Development and Function	developmental process	Developmental process of synapse	1,18E-06	AGRN, BDNF, CACNA1S, CADM1, CAV1, CDH2, CDK5, CLSTN1, CLSTN2, CUX2, DLG5, DNM1L, DNM3, EFNB3, EPHB2, ERBB2, FARP1, FLRT1, FNTA, GPHN, GRIA1, GRID2, HIPK2, IGSF9, IGSF9B, ITGB2, KIF1A, KIRREL3, LAMC1, MECP2, MYO6, NCAM1, NFIA, NLGN2, NLGN3, NRDC, NRG1, NRXN2, NTRK2, NTRK3, P2RX2, PALM, PARD3, PCDHB3, PDGFB, PDZRN3, PPP1R9A, PRKCA, RER1, SDCBP, SEZ6, SHANK3, SIX4, STAU2, SUN2, SYN2, SYP, THBS2, TLR…	61
Nervous System Development and Function	potentiation	Potentiation of synapse	1,45E-06	ADD2, AP3M2, ARHGEF9, ASIC1, B2M, BAIAP2, BDNF, CACNB3, CASP1, CDH2, CLSTN1, CNGA2, CREBBP, CRH, CRHR1, CRMP1, DGKE, EFNB3, ELFN1, EPHB2, ESR2, GABBR1, GABRG2, GPT, GRIA1, GRIA3, HSD17B10, IGSF11, KIF17, KSR1, LMO4, LRP1, MAP6, MAPK1, MBNL2, MECP2, NCAM1, NELL2, NF1, NLGN3, NOS1, NOTCH1, NPY, NRG1, NTRK2, NTRK3, PPP1R9A, PPP3CA, PPP3R1, PRKCA, PRKCB, PTGER2, PTPN5, RARB, ROCK2, RTN4R, SHANK3, SLC…	71
Nervous System Development and Function	synaptic transmission	Synaptic transmission	2,28E-06	ADARB1, AGRN, ANKS1B, ASIC1, BDNF, CACNA1C, CACNA1G, CACNB3, CDC42EP4, CDH2, CDK5, CHRNA4, CHRNB1, CLSTN1, CLSTN2, CNIH2, CNIH3, CNTNAP2, CRH, CRHBP, DHCR7, DLG2, DLG5, DLGAP1, DRD3, EPHB2, EXOC4, FGF12, GABBR1, GABBR2, GABRA1, GABRG2, GAD2, GRIA1, GRIA3, GRID2, GRM2, GRM6, HIF1A, KCNC4, KCND2, KCNMA1, KIF17, KIF1B, MAPK1, MAPK8IP2, MBP, MECP2, MTNR1B, MYO6, NAPA, NBEA, NLGN2, NLGN3, NPBWR1, NPY,…	84
Tissue Development	development	Development of neurons	7,12E-24	ACE, ADAM10, ADAM19, AGRN, ANGPT1, ANK3, APBB1, ARFGEF1, ARHGAP32, ARHGEF28, ATF6, ATG7, ATP8A2, ATRX, ATXN2, BAIAP2, BBS1, BDNF, BECN1, BMP7, BOC, BRSK1, BTG2, CACNA1S, CADM1, CAMK1G, CAMSAP1, CAV1, Cdc42, CDH2, CDK5, CDK6, CELSR1, CHL1, CKB, CLASP2, CLSTN1, CLSTN2, CNGA2, CNTN4, CNTNAP1, CNTNAP2, CRH, CRHR1, CRMP1, CSRP1, CTNND2, CUX1, CUX2, DAGLA, DBN1, Dclk1, DIXDC1, DLG1, DLG5, Dmd, DNM1L, D…	259
Tissue Development	development	Development of striated muscle	2,48E-07	ALOX12, ANGPT1, ANKRD1, BDNF, BECN1, BMP5, BMP7, BOC, CACNA1S, CAPN3, CASP8, CAV1, CCNA2, CDK5, CXADR, DAAM1, DISP1, Dmd, EP300, EPO, ERBB2, FGFRL1, FOXO1, Foxp1, GATA4, GJA1, HDAC4, HDAC5, HSPG2, JPH2, MAPK14, MEOX2, MSGN1, MTOR, MYH7, MYL6, NF1, NOTCH1, NRG1, PAX3, PAX7, PDGFB, PLEC, PPP2R3A, SENP2, SIX4, SMAD7, SRPK3, TAZ, TGFBR3, TMOD1, TNNT2, TPM1, TRIO	54
Tissue Development	development	Development of cerebral cortex	5,33E-07	ADAM10, AFDN, ATAT1, ATG7, BAX, BBS1, BDNF, BMP7, BTG2, CDH2, CDK5, CDK6, CHL1, CNTNAP2, CXADR, DLG5, EZR, FGF13, FGFR1, GLI3, HIF1A, HSPB8, KIF14, KIF1A, KIRREL3, L1CAM, LAMC1, MDK, MFSD2A, NCAM1, NEO1, NF1, NPY, NTN1, NTRK2, OGDH, OTX1, RAC3, SEMA3F, SMAD4, SRC, ST8SIA4, TNIK, TP73, TRIO, USP9X, VLDLR, XRCC2, ZBTB20	49
Tissue Development	morphogenesis	Morphogenesis of neurons	9,97E-23	ACE, ADAM10, AGRN, ANGPT1, ANK3, ARFGEF1, ARHGAP32, ARHGEF28, ATF6, ATG7, ATP8A2, ATRX, ATXN2, BAIAP2, BBS1, BDNF, BMP7, BOC, BRSK1, BTG2, CAMK1G, CAMSAP1, CAV1, Cdc42, CDH2, CDK5, CELSR1, CHL1, CKB, CLASP2, CLSTN1, CNTN4, CNTNAP1, CNTNAP2, CRH, CRHR1, CRMP1, CSRP1, CTNND2, CUX1, CUX2, DBN1, Dclk1, DIXDC1, DLG1, DLG5, Dmd, DNM1L, DOCK7, DPYSL3, DPYSL5, DSCAM, EFNA2, EFNB2, EFNB3, EHD1, EIF4G3, EL…	207
Tissue Development	morphogenesis	Morphogenesis of embryonic tissue	2,77E-07	ACVR2B, BAG6, BMP7, CDH4, DCHS1, DLG1, EPB41L5, EYA1, FGFRL1, FOXP4, FZD3, GATA4, GDF11, GLI2, GLI3, GPC3, HIF1A, ILK, INSR, JAG2, KDM6A, LAMA5, MEOX2, NCKAP1, NIPBL, NOTCH1, NPNT, NPY1R, PKD2, RARA, RARB, ROR2, RRAS, SEC24B, SMAD2, SMAD4, SMARCA4, T, TBX3, TCF7L2, TGFBR2, TGFBR3, TP63, WNT4, WNT7B, WNT9B	46
Tissue Development	neuritogenesis	Neuritogenesis	1,14E-22	ACE, ADAM10, AGRN, ANGPT1, ANK3, ARFGEF1, ARHGAP32, ARHGEF28, ATF6, ATG7, ATP8A2, ATRX, ATXN2, BAIAP2, BBS1, BDNF, BMP7, BOC, BRSK1, BTG2, CAMK1G, CAMSAP1, CAV1, Cdc42, CDH2, CDK5, CELSR1, CHL1, CKB, CLASP2, CLSTN1, CNTN4, CNTNAP1, CNTNAP2, CRH, CRHR1, CRMP1, CSRP1, CTNND2, CUX1, CUX2, DBN1, Dclk1, DIXDC1, DLG1, DLG5, Dmd, DNM1L, DOCK7, DPYSL3, DPYSL5, DSCAM, EFNA2, EFNB2, EFNB3, EHD1, EIF4G3, EL…	205
Tissue Development	proliferation	Proliferation of neuronal cells	7,08E-15	ACSL6, ADAM10, ADCY6, AGRN, ANGPT1, ANK3, APBB1, APEX1, ARFGEF1, ARHGAP32, B2M, BAIAP2, BAX, BDNF, BECN1, BMP6, BMP7, BRSK1, CAV1, CCDC120, Cdc42, CDC42BPA, CDH2, CDK5, CELSR1, CHL1, CLASP2, CSRP1, CTNND2, DAGLA, DCT, DIXDC1, DLL4, DNM1L, DOK6, DPYSL3, DPYSL5, EFNB2, EFNB3, EML1, EP300, EPHB2, EPO, ERBB2, ESR2, EXOC4, EXTL3, EZR, FEZ1, FGF18, FGFR1, FKBP4, FKBP5, FLI1, FLT1, FRMD7, FZD3, FZR1, GA…	165
Tissue Development	proliferation	Proliferation of connective tissue cells	5,46E-08	ACP1, ADIPOR1, AIMP1, AKT3, ARHGEF12, BABAM2, BAX, BMP6, BMPR1B, C1QL4, CASK, CAV1, CCDC80, CCNA2, CCND2, CD109, Cdc42, CDK6, CLTC, CSF1R, CTHRC1, DACH1, DNM1L, EFNB2, EP300, EPO, ERBB2, ERBIN, ERF, ESR2, EZH2, FANCD2, FGF13, FGF18, FGFR1, FLI1, FLII, FLT1, FNDC3B, FOSL2, FOXO1, FRMD6, GABBR1, GADD45A, GJA1, GLI2, GLI3, GPI, GRB2, HAT1, HIF1A, HOXB13, HTR2B, IGFBP7, ILK, INSR, IP6K2, ITGA1, JUP, …	151
Tissue Development	formation	Formation of brain	1,41E-14	ADAM10, ADAM19, AFDN, AFF2, AGO2, AKT3, ANK3, APAF1, APBB1, APLP2, ATAT1, ATG7, ATRX, BAG6, BAX, BBS1, BBS7, BDNF, BMP5, BMP7, BPTF, BTG2, CCND2, CDH2, CDK5, CDK5RAP1, CDK6, CERS1, CHL1, CLP1, CNTNAP2, COMMD1, CRTAC1, CSF1R, CXADR, Dclk1, DHCR7, DIXDC1, DLC1, DLG5, EGR2, EML1, EPHB2, ESR2, EZH2, EZR, FAIM2, FANCD2, FGF13, FGFR1, FGFRL1, FLT4, FOXJ1, FOXO3, FZD3, GAS1, GHRHR, GLI2, GLI3, GPC1, HCN…	162
Tissue Development	formation	Formation of filaments	1,61E-10	ACE, ARFGEF1, ARHGAP32, ARHGEF10, ARHGEF12, ARHGEF2, ARL2, ARRB2, ATXN2, BOP1, BRK1, CAMSAP1, CAV1, Cdc42, CDC42BPB, CDK6, CLASP2, CNTNAP1, COL5A1, CRH, CXXC5, Cyb5r3, DBN1, DLC1, DLG1, DOCK5, DPYSL3, FGF13, FHIT, Fhod1, FKBP4, FRMD7, FZR1, GAS7, GLB1, GNG12, GNG7, GPI, GRB2, HDAC6, HSPA5, INPP5K, JAG1, KANK2, KCTD13, KDR, KIF17, KSR1, LPAR1, LPAR4, LRP1, MAGI1, MAPK1, MAPRE1, MARK2, MBP, MCF2, M…	119
Tissue Development	formation	Formation of actin filaments	2,59E-10	ARFGEF1, ARHGAP32, ARHGEF10, ARHGEF12, ARHGEF2, ARRB2, ATXN2, BOP1, BRK1, CAV1, Cdc42, CDC42BPB, CDK6, CLASP2, CNTNAP1, CRH, CXXC5, Cyb5r3, DBN1, DLC1, DLG1, Fhod1, FRMD7, FZR1, GAS7, GNG12, GNG7, GPI, GRB2, HDAC6, INPP5K, JAG1, KANK2, KCTD13, KDR, KSR1, LPAR1, LPAR4, LRP1, MAGI1, MAPK1, MARK2, MCF2, MKL1, MMP2, MPRIP, MSRB2, MTOR, MTSS1, MYLK, NCKAP1, NET1, NF1, NFATC1, NPR1, PDCD6IP, PHLDB2, PI…	94
Tissue Development	formation	Formation of actin stress fibers	2,12E-09	ARHGAP32, ARHGEF10, ARHGEF12, ARHGEF2, BOP1, BRK1, CAV1, Cdc42, CDC42BPB, CDK6, CLASP2, CNTNAP1, CXXC5, Cyb5r3, DLC1, Fhod1, FRMD7, FZR1, GNG12, GNG7, GPI, HDAC6, INPP5K, JAG1, KANK2, KCTD13, KDR, KSR1, LPAR1, LPAR4, LRP1, MAGI1, MAPK1, MARK2, MCF2, MKL1, MMP2, MPRIP, MTOR, MYLK, NET1, NF1, NFATC1, NPR1, PDCD6IP, PHLDB2, PIK3R2, PIP5K1B, PLD1, PPM1E, PPP1R9A, PRKCD, PRKCI, PRKCQ, RBBP4, RND1, ROC…	75
Tissue Development	formation	Formation of muscle	3,55E-09	ALOX12, ANGPT1, ANKRD1, ARID5B, BDNF, BECN1, BMP5, BMP7, BOC, CACNA1S, CAPN2, CAPN3, CASP1, CASP8, CAV1, CCNA2, CDH2, CDK5, CHRNB1, CREBBP, CTBP1, CXADR, DAAM1, DISP1, DLG1, Dmd, DNMT3A, DOCK5, DYSF, EP300, EPO, ERBB2, FGFR1, FGFRL1, FOSL2, FOXK1, FOXO1, Foxp1, GAA, GATA4, GJA1, GPC1, HDAC4, HDAC5, HIF1A, HSP90AA1, HSP90B1, HSPG2, ILK, INPP5K, JAG1, JPH1, JPH2, KCNH1, KRT8, LAMA5, LOX, MAML1, MAP…	111
Tissue Development	formation	Formation of muscle cells	4,21E-08	CACNA1S, CAPN3, CCNA2, CHRNB1, CREBBP, CXADR, DAAM1, Dmd, DNMT3A, DOCK5, DYSF, EP300, ERBB2, FGFR1, FOSL2, FOXO1, Foxp1, GAA, GATA4, GPC1, HDAC4, HDAC5, HIF1A, HSP90AA1, HSP90B1, ILK, JPH2, KRT8, LOX, MAML1, MAPK14, MEGF10, MFN2, MTOR, MYLK, NCOA2, NEO1, NFATC3, PAX3, PLEC, PLXNB1, PRKCQ, RAP1GDS1, RRAS, SENP2, SGCB, SIX4, SLC8A1, TBX5, TGFBR1, TGFBR2, TMOD1, TNNT2, TPM1	54
Tissue Development	formation	Formation of kidney	5,63E-08	ACE, ACVR2B, Agtr1b, ARID5B, BAG6, BAX, BDNF, BICC1, BMP6, BMP7, CADM1, CAV1, CDH4, CDH6, CRLF1, CSF1R, CUX1, CYP27A1, DCHS1, DLG1, EFEMP1, EYA1, EZR, FGFR1, FGFRL1, FLT1, FLT4, FREM1, GDF11, GLI2, GLI3, GPC3, GRB2, GRID2, GRIP1, HDAC6, HIF1A, ILK, INSR, ITGA1, JAG1, JAK2, KDR, KL, LAMA5, LAMC1, LIN7C, MST1R, MYO1E, NF1, NID1, NLE1, NOTCH1, NPHP3, NPNT, PDGFB, PDPK1, PKD2, PLCE1, PPP3CA, RARA, RA…	83
Tissue Development	formation	Formation of dendrites	7,64E-08	BAIAP2, BBS1, BDNF, BMP7, CDH2, CDK5, CKB, CUX1, CUX2, Dclk1, DSCAM, ERBB2, FARP1, FLRT1, GAS7, HDAC6, HPRT1, IGSF9, ILK, KIF23, KLF7, L1CAM, LMNB1, LOX, MAP6, MAPK8IP2, MCF2, MECP2, MYO6, NFIA, NRG1, NTRK2, OBSL1, PICALM, PLXNB1, PPP1R9B, PPP3CA, PQBP1, PREX2, PRKG1, RABGEF1, RAPGEF2, RERE, ROCK2, SDC2, SEZ6, SGK1, TNIK, VLDLR, YWHAH	50
Tissue Development	formation	Formation of forebrain	2,50E-07	ADAM10, ADAM19, AFDN, AGO2, APAF1, APBB1, APLP2, ATRX, BAX, BBS1, BDNF, BMP5, BMP7, CDH2, CDK5, CDK6, CNTNAP2, CRTAC1, CSF1R, Dclk1, DLC1, EPHB2, FGFRL1, FOXJ1, GLI3, HCN1, HPRT1, KAT2A, KIF14, L1CAM, LIN28B, MAPK1, MKL1, MTOR, NCAM1, NCOR2, NF1, NFIA, NOTCH1, NRP2, NTN1, NTRK2, OGDH, OTX1, PARD3, PDPK1, PFDN1, PLXNA4, PLXNB2, PPARD, PPP3CA, PRKG1, RARB, RTN4R, RYK, SEMA5A, SH2D3C, SLIT1, SMARCA4…	71
Tissue Development	formation	Formation of lung	3,87E-07	ABCA1, ACE, ACVR2B, ADAMTS2, ARRB2, ASAH1, ATP2A1, ATXN1L, BAG6, CARM1, CAV1, CNOT9, CREBBP, CRH, CRHR1, CUX1, DCHS1, DHCR7, DMRT2, ELK3, EP300, ESR2, FGF18, FGFR1, FLT4, Foxp1, FUBP1, FUT8, GATA4, GLI2, GLI3, GPC3, HAT1, HSPB11, INPP5D, KDR, LAMA5, LAMC1, LMNB1, LOX, LOXL3, MAP2K2, MAPK1, MAPK14, MAPK9, MECP2, MMP2, MUS81, NCOA2, NCOR2, NFE2L2, NOTCH1, NPHP3, PDGFB, PHF14, PKDCC, PLOD3, PPP1CA, …	80
Tissue Development	formation	Formation of telencephalon	6,01E-07	ADAM19, AFDN, APBB1, BBS1, BDNF, CDH2, CDK5, CDK6, CNTNAP2, CRTAC1, CSF1R, EPHB2, FOXJ1, GLI3, HCN1, HPRT1, KAT2A, KIF14, L1CAM, MAPK1, MTOR, NCOR2, NF1, NFIA, NRP2, NTN1, NTRK2, OGDH, PARD3, PFDN1, PLXNA4, PLXNB2, PPARD, PPP3CA, RARB, RTN4R, RYK, SH2D3C, SLIT1, TCTN1, TNC, TOP2B, TP73, TRIO, ULK4, VAX1, VLDLR, ZBTB20	48
Tissue Development	fibrogenesis	Fibrogenesis	9,30E-13	ACE, ARFGEF1, ARHGAP32, ARHGEF10, ARHGEF12, ARHGEF2, ARL2, ARRB2, ATXN2, BOP1, BRK1, CAMSAP1, CAPN3, CAV1, Cdc42, CDC42BPB, CDK6, CLASP2, CNTNAP1, COL5A1, CRH, CXXC5, Cyb5r3, DAAM1, DBN1, DLC1, DLG1, DNMT3A, DOCK5, DPYSL3, DYSF, EP300, FGF13, FHIT, Fhod1, FKBP4, Foxp1, FRMD7, FZR1, GAA, GAS7, GATA4, GLB1, GNG12, GNG7, GPI, GRB2, HDAC6, HIF1A, HSPA5, HTR2B, INPP5K, JAG1, KANK2, KCTD13, KDR, KIF17,…	137
Tissue Development	growth	Growth of neurites	2,11E-12	ADAM10, ADCY6, ANGPT1, APBB1, APEX1, ARFGEF1, ARHGAP32, BAIAP2, BAX, BDNF, BECN1, BMP6, BMP7, BRSK1, CAV1, CCDC120, Cdc42, CDC42BPA, CDH2, CDK5, CELSR1, CHL1, CLASP2, CSRP1, CTNND2, DIXDC1, DNM1L, DOK6, DPYSL3, DPYSL5, EFNB2, EFNB3, EP300, EPHB2, ESR2, EXOC4, EXTL3, EZR, FEZ1, FGF18, FGFR1, FKBP4, FKBP5, FLI1, FLT1, FRMD7, FZD3, FZR1, GAS7, GFRA2, GJA1, GPHN, IGF2BP1, IGSF9, ILK, IQGAP1, ITGA1, I…	138
Tissue Development	growth	Growth of connective tissue	1,91E-07	ACP1, ADIPOR1, AIMP1, AKT3, ARHGEF12, BABAM2, BAX, BMP6, BMPR1B, C1QL4, CASK, CAV1, CCDC80, CCNA2, CCND2, CD109, Cdc42, CDK6, CLTC, CSF1R, CTHRC1, DACH1, DNM1L, DPP4, EFNB2, EP300, EPO, ERBB2, ERBIN, ERF, ESR2, EZH2, FANCD2, FGF13, FGF18, FGFR1, FLI1, FLII, FLT1, FNDC3B, FOSL2, FOXA3, FOXO1, FRMD6, GABBR1, GADD45A, GJA1, GLI2, GLI3, GPI, GRB2, HAT1, HIF1A, HIPK2, HOXB13, HTR2B, IGFBP7, ILK, INSR,…	160
Tissue Development	branching	Branching of neurons	8,57E-11	ADAM10, AGRN, ARHGAP32, ATF6, ATRX, BDNF, BMP7, CAMK1G, CAV1, Cdc42, CDH2, CDK5, CELSR1, CLASP2, CLSTN1, CNTNAP2, CRH, CRHR1, CRMP1, CSRP1, CTNND2, DBN1, DLG1, DLG5, DNM1L, DPYSL3, DPYSL5, DSCAM, EIF4G3, ELFN1, EPHB2, EPO, EZR, FARP1, FGF13, IGSF9, IL1R1, KLF7, L1CAM, LMNB1, LRRC7, MAG, MECP2, MFN2, MTOR, NCAM1, NCAM2, NF1, NLGN3, NOS1, NOTCH1, NRG1, NRP2, NTN1, NTRK2, NTRK3, PACSIN1, PALM, PIP5K…	95
Tissue Development	branching	Branching of neurites	9,73E-11	ADAM10, AGRN, ARHGAP32, ATF6, ATRX, BDNF, BMP7, CAMK1G, CAV1, Cdc42, CDH2, CDK5, CELSR1, CLASP2, CLSTN1, CNTNAP2, CRH, CRHR1, CRMP1, CSRP1, CTNND2, DBN1, DLG1, DLG5, DNM1L, DPYSL5, DSCAM, EIF4G3, ELFN1, EPHB2, EPO, EZR, FARP1, FGF13, IGSF9, KLF7, L1CAM, LMNB1, LRRC7, MAG, MECP2, MFN2, MTOR, NCAM1, NCAM2, NF1, NLGN3, NOS1, NOTCH1, NRG1, NRP2, NTN1, NTRK2, NTRK3, PACSIN1, PALM, PIP5K1A, PKP4, PLD1,…	93
Tissue Development	branching	Dendritic growth/branching	2,05E-08	ADAM10, AGRN, ARHGAP32, ATRX, BDNF, BMP7, CAMK1G, CAV1, CDH2, CDK5, CELSR1, CLASP2, CLSTN1, CNTNAP2, CRH, CRHR1, CRMP1, CSRP1, CTNND2, DBN1, DLG1, DLG5, DNM1L, DPYSL5, DSCAM, EIF4G3, ELFN1, EPHB2, FARP1, IGSF9, L1CAM, LMNB1, LRRC7, MAG, MECP2, MFN2, MTOR, NF1, NLGN3, NOS1, NOTCH1, NRG1, NRP2, NTRK2, PACSIN1, PALM, PLD1, PLPPR5, PPP1R9A, PVALB, RAC3, RAPGEF2, RIMS3, RIMS4, RND1, ROCK2, RPS6KA3, RY…	72
Tissue Development	cardiogenesis	Cardiogenesis	7,40E-10	ACKR3, ACVR2B, ADAM19, ADAMTS6, ANGPT1, ANKRD1, AP3M2, BBS7, BCOR, BDNF, BECN1, BICC1, BMP5, BMP7, CACNA1C, CAPN3, CASP8, CAV1, CCNA2, CCND2, Cdc42, COL5A1, CTBP1, CXADR, DAAM1, DAW1, DCHS1, DISP1, DLC1, DLL4, DNM1L, DNMT3A, DRC1, ECE1, EP300, EPO, ERBB2, FGF12, FGFR1, FGFRL1, FOXJ1, FOXO1, FOXO3, Foxp1, FOXP4, FREM2, GAA, GAS1, GATA4, GDF11, GJA1, GLI2, GLI3, GPC3, GSK3A, HDAC4, HDAC5, HIF1A, HS…	147
Tissue Development	morphology	Morphology of bone	1,52E-09	ACVR2B, ADAMTS2, ANKH, APAF1, ARID5B, ATG7, ATXN1L, BICD2, BMP1, BMP6, BMP7, BMPR1B, CALCR, CAV1, CREB3L1, CREBBP, CSF1R, CSGALNACT1, CTHRC1, CXXC5, DCHS1, DMRT2, ECE1, EFEMP1, EFNB2, ENPP1, EPHB2, EPO, ESR2, Esrra, EYA1, FARP2, FGF18, FGFRL1, FKBP8, FOSL2, FOXJ1, FOXO1, FREM1, GAS1, GBA2, GDF11, GHRHR, GJA1, GLI2, GNAI3, GPC3, GPNMB, HAT1, HDAC4, HIF1A, HMX3, HOXB13, HOXB3, HOXB6, HOXB9, HOXC10,…	152
Tissue Development	morphology	Morphology of skull	1,74E-09	ANKH, APAF1, ATXN1L, BICD2, BMP1, BMP7, CREBBP, CSF1R, CXXC5, DMRT2, ECE1, EFNB2, EPHB2, EYA1, FGFRL1, FOXJ1, FOXO1, FREM1, GAS1, GDF11, GJA1, GLI2, GPC3, HAT1, HDAC4, HMX3, HOXB3, HSPG2, IDS, KIF14, L1CAM, LMO4, LOXL3, MBTD1, MECP2, MMP2, NAGLU, NFATC2, NFE2L2, NIPBL, OTX1, PAPPA2, PAX7, PDCD6IP, PDS5B, PEX2, PHC2, PKDCC, PRRX1, RARA, RARB, RGMA, ROR2, RPS6KA3, RUNX2, SALL4, SATB2, SH3PXD2B, SLC…	69
Tissue Development	morphology	Morphology of cranium	5,35E-07	ANKH, APAF1, BMP1, BMP7, CREBBP, CXXC5, ECE1, EFNB2, EPHB2, EYA1, FGFRL1, FREM1, GAS1, GDF11, GJA1, GLI2, HAT1, HMX3, HOXB3, HSPG2, IDS, KIF14, L1CAM, LMO4, MBTD1, MMP2, NAGLU, NFATC2, OTX1, PEX2, PHC2, PRRX1, RARA, RARB, RGMA, ROR2, RPS6KA3, RUNX2, SATB2, SLC4A4, TSHZ1, WNT9A, ZMPSTE24	43
Tissue Development	axonogenesis	Axonogenesis	1,89E-09	AGRN, ANGPT1, ANK3, ARHGAP32, ARHGEF28, ATF6, ATG7, ATP8A2, BAIAP2, BDNF, BRSK1, Cdc42, CDH2, CDK5, CLASP2, CNTN4, Dclk1, DIXDC1, DOCK7, EFNA2, EFNB3, EPHB2, EPO, EZR, FGF13, GOLGA2, GRID2, IL11RA, ILK, KLF7, L1CAM, LAMC1, LRP1, MAP2K2, MARK2, MBP, MTOR, NCAM1, NFIA, NOTCH1, NTN1, NTRK2, NTRK3, PACSIN1, PALM, PARD3, PARD6B, PICALM, PIP5K1A, PITPNA, PLD1, PLXNB1, PLXNB2, PMP22, PRKCA, PRKCI, PRKG1…	71
Tissue Development	outgrowth	Outgrowth of neurites	5,11E-09	ADAM10, ADCY6, ANGPT1, APBB1, APEX1, ARFGEF1, ARHGAP32, BAIAP2, BAX, BDNF, BMP6, BRSK1, Cdc42, CDC42BPA, CDH2, CDK5, CELSR1, CHL1, DNM1L, DOK6, DPYSL3, DPYSL5, EFNB2, EFNB3, EPHB2, ESR2, EXOC4, EXTL3, EZR, FEZ1, FGF18, FGFR1, FKBP4, FKBP5, FLI1, FRMD7, FZD3, GAS7, GFRA2, GJA1, GPHN, IGF2BP1, ILK, IQGAP1, ITGA1, ITGA4, ITGA9, KATNA1, KIT, KLF7, L1CAM, LGALS1, LMNB1, MAG, MAPK1, MARK2, MDK, MPRIP, …	110
Tissue Development	abnormal morphology	Abnormal morphology of bone	6,04E-09	ACVR2B, ADAMTS2, ANKH, APAF1, ARID5B, ATXN1L, BICD2, BMP1, BMP6, BMP7, BMPR1B, CAV1, CREB3L1, CREBBP, CSF1R, CSGALNACT1, CXXC5, DCHS1, DMRT2, ECE1, EFEMP1, ENPP1, EPHB2, ESR2, Esrra, EYA1, FARP2, FGFRL1, FKBP8, FOSL2, FREM1, GAS1, GDF11, GJA1, GLI2, GNAI3, GPC3, HAT1, HDAC4, HIF1A, HMX3, HOXB13, HOXB3, HOXB6, HOXB9, HOXC10, HSPG2, IDS, INPP5D, ITGB2, JAG2, KIF14, KL, KREMEN1, L1CAM, LMO4, LOXL3, …	120
Tissue Development	abnormal morphology	Abnormal morphology of skull	8,56E-09	ANKH, APAF1, ATXN1L, BICD2, BMP1, BMP7, CREBBP, CSF1R, CXXC5, DMRT2, ECE1, EPHB2, EYA1, FGFRL1, FREM1, GAS1, GDF11, GJA1, GLI2, GPC3, HAT1, HDAC4, HMX3, HOXB3, HSPG2, IDS, KIF14, L1CAM, LMO4, LOXL3, MBTD1, MECP2, MMP2, NAGLU, NFATC2, NFE2L2, NIPBL, OTX1, PAPPA2, PAX7, PDCD6IP, PDS5B, PEX2, PHC2, PKDCC, PRRX1, RARA, RARB, RGMA, ROR2, RPS6KA3, RUNX2, SALL4, SATB2, SH3PXD2B, SLC4A4, SMAD2, SRC, SULF…	65
Tissue Development	abnormal morphology	Abnormal morphology of cranium	2,84E-07	ANKH, APAF1, BMP1, BMP7, CREBBP, CXXC5, ECE1, EPHB2, EYA1, FGFRL1, FREM1, GAS1, GDF11, GJA1, GLI2, HAT1, HMX3, HOXB3, HSPG2, IDS, KIF14, L1CAM, LMO4, MBTD1, MMP2, NAGLU, NFATC2, OTX1, PEX2, PHC2, PRRX1, RARA, RARB, RGMA, ROR2, RPS6KA3, RUNX2, SATB2, SLC4A4, TSHZ1, WNT9A, ZMPSTE24	42
Tissue Development	abnormal morphology	Abnormal morphology of vertebral column	8,43E-07	CREBBP, CXXC5, DCHS1, DMRT2, ESR2, FGFRL1, FKBP8, FOSL2, GDF11, GLI2, GNAI3, HAT1, HDAC4, HOXB13, HOXB3, HOXB6, HOXB9, HOXC10, HSPG2, LOXL3, MBTD1, MDFI, MEOX2, NOTCH1, PAX1, PHC2, PKDCC, PRRX1, RARA, RARB, RC3H1, ROR2, RPS6KA3, SFRP1, SMURF2, SOX5, SULF1, SULF2, TASP1, TSHZ1, WNT9A, ZMPSTE24	42
Tissue Development	abnormal morphology	Abnormal morphology of vertebrae	1,75E-06	CREBBP, DCHS1, DMRT2, ESR2, FGFRL1, FKBP8, FOSL2, GDF11, GLI2, GNAI3, HAT1, HDAC4, HOXB13, HOXB3, HOXB6, HOXB9, HOXC10, HSPG2, LOXL3, MBTD1, MDFI, MEOX2, NOTCH1, PAX1, PHC2, PKDCC, PRRX1, RARA, RARB, ROR2, RPS6KA3, SFRP1, SMURF2, SOX5, SULF1, SULF2, TASP1, TSHZ1, WNT9A, ZMPSTE24	40
Tissue Development	cell proliferation	Cell proliferation of fibroblasts	3,03E-07	ACP1, ADIPOR1, AIMP1, ARHGEF12, BABAM2, BAX, C1QL4, CAV1, CCDC80, CCNA2, CCND2, Cdc42, CDK6, CSF1R, DACH1, DNM1L, EP300, ERBB2, ERF, EZH2, FANCD2, FGFR1, FLII, FLT1, FNDC3B, FOSL2, FRMD6, GADD45A, GJA1, GPI, GRB2, HAT1, HIF1A, IGFBP7, ILK, IP6K2, ITGA1, KMT2C, KSR1, LIN9, LMNB1, LPAR1, MAPK1, MAPK14, MAPK9, MCF2, MED31, MLH1, MMP2, MYBL2, NF1, NRAS, OGT, PATZ1, PDGFB, PEX2, PHC2, PHF14, PITPNA, P…	93
Tissue Development	developmental process	Developmental process of synapse	1,18E-06	AGRN, BDNF, CACNA1S, CADM1, CAV1, CDH2, CDK5, CLSTN1, CLSTN2, CUX2, DLG5, DNM1L, DNM3, EFNB3, EPHB2, ERBB2, FARP1, FLRT1, FNTA, GPHN, GRIA1, GRID2, HIPK2, IGSF9, IGSF9B, ITGB2, KIF1A, KIRREL3, LAMC1, MECP2, MYO6, NCAM1, NFIA, NLGN2, NLGN3, NRDC, NRG1, NRXN2, NTRK2, NTRK3, P2RX2, PALM, PARD3, PCDHB3, PDGFB, PDZRN3, PPP1R9A, PRKCA, RER1, SDCBP, SEZ6, SHANK3, SIX4, STAU2, SUN2, SYN2, SYP, THBS2, TLR…	61
Tissue Development	ossification	Ossification of bone	1,18E-06	ARID5B, BMP6, CALCR, CAV1, CREB3L1, CREBBP, CSF1R, CXXC5, DCHS1, ENPP1, ESR2, FGF18, FGFRL1, FNDC3B, FOSL2, FOXO1, GJA1, GLI2, GPC3, GSKIP, HDAC4, HDAC5, HOXB9, HSPG2, ITGB2, KREMEN1, MMP13, MMP2, NIPBL, PDS5B, PHC2, PHF14, PPARD, PRKCD, PRRX1, ROR2, RPS6KA3, RUNX2, SATB2, SOX5, SRC, THRA, THRB, TOB1, TRPS1	45
Tissue Development	differentiation	Differentiation of connective tissue cells	2,10E-06	ACVR2B, ADAM8, ARID5B, ASF1A, ATAT1, AXIN2, BAG6, BBS1, BBS7, BBS9, BMP6, BMP7, BMPR1B, C1QL4, CALCR, CARM1, CASP8, CAVIN1, CDK6, CLTC, CREB3L1, CSF1R, CTBP1, CTHRC1, CXXC5, DKK2, EFEMP1, EFNA2, EFNB2, EGLN3, EGR2, ENPP1, EP300, EPO, Esrra, EZH2, FARP2, FBXO9, FGF18, FGFR1, FLT4, FNDC3B, FOSL2, FOXA3, FOXO1, FOXO3, Foxp1, FZR1, GABBR1, GAS7, GATA4, GDPD2, GJA1, GLI2, GLI3, GPC3, GPNMB, GPX1, GRB2…	162
Organismal Development	morphogenesis	Morphogenesis of neurons	9,97E-23	ACE, ADAM10, AGRN, ANGPT1, ANK3, ARFGEF1, ARHGAP32, ARHGEF28, ATF6, ATG7, ATP8A2, ATRX, ATXN2, BAIAP2, BBS1, BDNF, BMP7, BOC, BRSK1, BTG2, CAMK1G, CAMSAP1, CAV1, Cdc42, CDH2, CDK5, CELSR1, CHL1, CKB, CLASP2, CLSTN1, CNTN4, CNTNAP1, CNTNAP2, CRH, CRHR1, CRMP1, CSRP1, CTNND2, CUX1, CUX2, DBN1, Dclk1, DIXDC1, DLG1, DLG5, Dmd, DNM1L, DOCK7, DPYSL3, DPYSL5, DSCAM, EFNA2, EFNB2, EFNB3, EHD1, EIF4G3, EL…	207
Organismal Development	morphogenesis	Morphogenesis of embryo	2,35E-08	ACVR2B, ALX3, BAG6, BAX, BMP7, BMPR1B, CACNA1C, CDH4, CHST11, CREBBP, CYP26B1, DCHS1, DLG1, DLX6, ECE1, EPB41L5, EYA1, FGFR1, FGFRL1, FLT1, FLVCR1, FOXP4, FZD3, GAS1, GATA4, GDF11, GJA1, GLI2, GLI3, GPC3, HIF1A, HOXC10, HTR2B, ILK, IMPAD1, INSR, JAG2, KDM6A, LAMA5, MAB21L2, MAP3K20, MEOX2, NCKAP1, NIPBL, NOTCH1, NPNT, NPY1R, PKD2, PKDCC, PRRX1, RARA, RARB, RDH10, ROR2, RRAS, RUNX2, SALL4, SEC24B,…	75
Organismal Development	morphogenesis	Morphogenesis of embryonic tissue	2,77E-07	ACVR2B, BAG6, BMP7, CDH4, DCHS1, DLG1, EPB41L5, EYA1, FGFRL1, FOXP4, FZD3, GATA4, GDF11, GLI2, GLI3, GPC3, HIF1A, ILK, INSR, JAG2, KDM6A, LAMA5, MEOX2, NCKAP1, NIPBL, NOTCH1, NPNT, NPY1R, PKD2, RARA, RARB, ROR2, RRAS, SEC24B, SMAD2, SMAD4, SMARCA4, T, TBX3, TCF7L2, TGFBR2, TGFBR3, TP63, WNT4, WNT7B, WNT9B	46
Organismal Development	neuritogenesis	Neuritogenesis	1,14E-22	ACE, ADAM10, AGRN, ANGPT1, ANK3, ARFGEF1, ARHGAP32, ARHGEF28, ATF6, ATG7, ATP8A2, ATRX, ATXN2, BAIAP2, BBS1, BDNF, BMP7, BOC, BRSK1, BTG2, CAMK1G, CAMSAP1, CAV1, Cdc42, CDH2, CDK5, CELSR1, CHL1, CKB, CLASP2, CLSTN1, CNTN4, CNTNAP1, CNTNAP2, CRH, CRHR1, CRMP1, CSRP1, CTNND2, CUX1, CUX2, DBN1, Dclk1, DIXDC1, DLG1, DLG5, Dmd, DNM1L, DOCK7, DPYSL3, DPYSL5, DSCAM, EFNA2, EFNB2, EFNB3, EHD1, EIF4G3, EL…	205
Organismal Development	development	Development of body axis	3,16E-19	ACVR2B, ADAM10, ADAM19, ADAMTS18, AFDN, AFF2, AGO2, AKT3, ALG5, ANK3, APAF1, APBB1, APLP2, ARHGEF12, ARID5B, ATAT1, ATF6, ATG7, ATP6V1B1, ATP8A2, ATRX, ATXN7, AXIN2, BAG6, BAX, BBS1, BBS7, BCAR3, BCL9L, BCOR, BDNF, BMP5, BMP6, BMP7, BMPR1B, BPTF, BTG2, CCND2, CDH2, CDH5, CDK5, CDK5RAP1, CDK6, CELSR1, CERS1, CHL1, CLCN5, CLP1, CNTNAP2, COL5A1, COL8A2, COMMD1, CRB1, CRISPLD1, CRISPLD2, CRTAC1, CSF1…	315
Organismal Development	development	Development of head	6,41E-19	ACVR2B, ADAM10, ADAM19, ADAMTS18, AFDN, AFF2, AGO2, AKT3, ANK3, APAF1, APBB1, APLP2, ARHGEF12, ARID5B, ATAT1, ATF6, ATG7, ATP6V1B1, ATP8A2, ATRX, ATXN7, AXIN2, BAG6, BAX, BBS1, BBS7, BCAR3, BCL9L, BCOR, BDNF, BMP5, BMP6, BMP7, BMPR1B, BPTF, BTG2, CCND2, CDH2, CDH5, CDK5, CDK5RAP1, CDK6, CELSR1, CERS1, CHL1, CLCN5, CLP1, CNTNAP2, COL5A1, COL8A2, COMMD1, CRB1, CRISPLD1, CRISPLD2, CRTAC1, CSF1R, CTH…	297
Organismal Development	development	Development of body trunk	1,64E-11	ABCA1, ACE, ACKR3, ACVR2B, ADAM10, ADAM19, ADAMTS2, ADAMTS6, ANGPT1, ANKRD1, AP3M2, ARID5B, ARRB2, ASAH1, ATG7, ATP2A1, ATXN1L, B2M, BAG6, BAX, BBS7, BCOR, BDNF, BECN1, BICC1, BMP5, BMP7, BTN1A1, CACNA1C, CACNA1D, CADM1, CAPN3, CARM1, CASP8, CAV1, CCNA2, CCND2, Cdc42, CDH4, CDH5, CISH, CNOT9, COL5A1, CREBBP, CRH, CRHR1, CSF1R, CTBP1, CTSS, CUX1, CXADR, DAAM1, DAW1, DCHS1, DHCR7, DISP1, DLC1, DLL4…	283
Organismal Development	development	Development of genitourinary system	3,81E-10	ABCA1, ACE, ACOT13, ACVR2B, ADAMTS2, AGFG1, AGO4, Agtr1b, AHSG, AKT3, ALKBH5, ANGPT1, ARHGDIB, ARHGEF12, ARID5B, ATAT1, ATRX, ATXN2, B4GALNT1, BAG6, BAX, BDNF, BECN1, BICC1, BIRC6, BMP5, BMP6, BMP7, BPTF, BRDT, BTN1A1, CADM1, CAV1, CCDC136, CCNA1, CCND2, CDH4, CDH5, CDH6, CDK6, Celf1, CEP131, CHD5, CHTF18, CIP2A, CISH, CLOCK, CRLF1, CSF1R, CTDNEP1, CUX1, CYP26B1, CYP27A1, DCHS1, DENND2D, DIAPH2, …	257
Organismal Development	development	Development of urinary tract	6,93E-08	ACE, ACVR2B, Agtr1b, ARID5B, BAG6, BAX, BDNF, BICC1, BMP6, BMP7, CADM1, CAV1, CDH4, CDH6, CRLF1, CSF1R, CUX1, CYP27A1, DCHS1, DLG1, EFEMP1, EYA1, EZR, FGFR1, FGFRL1, FLT1, FLT4, FREM1, GDF11, GLI2, GLI3, GPC3, GRB2, GRID2, GRIP1, HDAC6, HIF1A, ILK, INSR, ITGA1, JAG1, JAK2, KDR, KL, LAMA5, LAMC1, LIN7C, MST1R, MYO1E, NF1, NID1, NLE1, NOTCH1, NPHP3, NPNT, PDGFB, PDPK1, PKD2, PLCE1, PPP3CA, RARA, RA…	84
Organismal Development	development	Development of striated muscle	2,48E-07	ALOX12, ANGPT1, ANKRD1, BDNF, BECN1, BMP5, BMP7, BOC, CACNA1S, CAPN3, CASP8, CAV1, CCNA2, CDK5, CXADR, DAAM1, DISP1, Dmd, EP300, EPO, ERBB2, FGFRL1, FOXO1, Foxp1, GATA4, GJA1, HDAC4, HDAC5, HSPG2, JPH2, MAPK14, MEOX2, MSGN1, MTOR, MYH7, MYL6, NF1, NOTCH1, NRG1, PAX3, PAX7, PDGFB, PLEC, PPP2R3A, SENP2, SIX4, SMAD7, SRPK3, TAZ, TGFBR3, TMOD1, TNNT2, TPM1, TRIO	54
Organismal Development	development	Development of cerebral cortex	5,33E-07	ADAM10, AFDN, ATAT1, ATG7, BAX, BBS1, BDNF, BMP7, BTG2, CDH2, CDK5, CDK6, CHL1, CNTNAP2, CXADR, DLG5, EZR, FGF13, FGFR1, GLI3, HIF1A, HSPB8, KIF14, KIF1A, KIRREL3, L1CAM, LAMC1, MDK, MFSD2A, NCAM1, NEO1, NF1, NPY, NTN1, NTRK2, OGDH, OTX1, RAC3, SEMA3F, SMAD4, SRC, ST8SIA4, TNIK, TP73, TRIO, USP9X, VLDLR, XRCC2, ZBTB20	49
Organismal Development	growth	Growth of organism	4,76E-19	AARS, ABCA1, ACACA, ACSL6, ACVR2B, ADARB1, AFDN, AGO2, AGO3, AGO4, ALG13, ANKRD1, AQP9, ARHGEF28, ARID5B, ATP6V0C, ATRX, ATXN2, BAX, BBS1, BDNF, BECN1, BMP6, BMP7, BMPR1B, CASP8, Cdc42, CDH5, CDK6, COPS5, COQ3, CRHBP, CUL1, CUX2, DAGLA, DBN1, DCT, DHCR7, DLL4, DNM1L, DUOXA2, EFNB2, EML1, EP300, ERBB2, ETNK2, EZH2, FANCD2, FGF18, FGFR1, FKBP8, FLII, FLT1, FLVCR1, FOSL2, FOXK1, FOXO1, Foxp1, FUT8, …	246
Organismal Development	growth	Growth of embryo	5,06E-12	ABCA1, ACACA, ACSL6, ACVR2B, AFDN, AGO2, AGO3, AGO4, BBS1, BDNF, BECN1, BMP6, BMP7, BMPR1B, CASP8, CDH5, CDK6, COPS5, CUL1, CUX2, DAGLA, DBN1, DCT, DLL4, DNM1L, EML1, EP300, EZH2, FGF18, FGFR1, FLII, FLT1, FOXO1, Foxp1, FXR2, FZD3, G6PD, GAS1, GATA4, GCLC, GINS1, GJA1, GLB1, GLI2, GLI3, HDAC5, HIF1A, HSP90B1, HSPG2, IL11RA, IL2RG, ILK, ING5, INSR, INTS1, ITGA1, ITGB7, JAG1, JAK2, KAT2A, KCNIP3, K…	140
Organismal Development	growth	Arrest in growth of organism	4,86E-08	ABCA1, ACACA, ACVR2B, AFDN, BECN1, CASP8, CDH5, CDK6, COPS5, CUL1, EP300, EZH2, FLII, FLT1, G6PD, GATA4, GCLC, GINS1, HIF1A, HSP90B1, INTS1, KAT2A, MAX, MGAT1, MTOR, MYL1, NF1, NOTCH1, NRAS, PARP1, PCYT1A, PLCG1, POU2F1, PSMC4, RAD50, RAPGEF2, RASA1, RDH10, SLC8A1, SMAD2, SMAD4, SMARCA4, TAL1, TBX5, TLN1, TOPBP1, TUBG1, TXN, UBR2, UBR4, WLS	51
Organismal Development	growth	Arrest in growth of embryo	6,41E-08	ABCA1, ACACA, ACVR2B, AFDN, BECN1, CASP8, CDH5, CDK6, COPS5, CUL1, EP300, EZH2, FLII, FLT1, G6PD, GATA4, GCLC, GINS1, HIF1A, HSP90B1, INTS1, KAT2A, MAX, MGAT1, MTOR, MYL1, NF1, NOTCH1, NRAS, PARP1, PCYT1A, PLCG1, POU2F1, PSMC4, RAD50, RAPGEF2, RASA1, RDH10, SLC8A1, SMAD2, SMAD4, TAL1, TBX5, TLN1, TOPBP1, TUBG1, TXN, UBR2, UBR4, WLS	50
Organismal Development	morphology	Morphology of head	1,85E-18	ADAMTS2, AKAP6, AKT3, ALOX5AP, ALX3, ANK3, ANKH, AP3M2, APAF1, APBB1, ASTN1, ATAT1, ATG7, ATP1A2, ATP8A2, ATRX, ATXN1L, ATXN2, ATXN7, AXIN2, B2M, B4GALNT1, BAG6, BAX, BBS7, BCAR3, BDNF, BICD2, BMP1, BMP7, BMPR1B, BRSK1, BTG2, CACNB3, CASP8, CAV1, CCND2, CDK5, CHL1, CHRNA4, CKB, CNGA2, CNTNAP2, COL8A2, CRB1, CREBBP, CRMP1, CRTAC1, CSF1R, CTDP1, CTSF, CUX2, CXXC5, CYP26B1, CYP27A1, DBN1, DCHS1, DDH…	288
Organismal Development	morphology	Morphology of body cavity	5,42E-13	ABCA1, ABCA5, ABCB11, ABCC10, ABCC2, ABCD3, ACE, ACKR3, ACTG2, ACVR2B, ADAM10, ADAM19, ADCY6, ADD2, ADIPOR1, ADIPOR2, AFDN, AGO2, Agtr1b, AKT3, ANGPT1, ANKRD1, AP1M2, APEX1, ARFGEF3, ARHGDIB, ARHGEF12, ARID5B, ARRB2, ASAH1, ATP2A1, ATXN1L, B2M, B4GALNT1, BAX, BDNF, BECN1, BMP1, BMP7, BMPR1B, BNIP3L, BOK, CA9, CACNA1C, CACNA1D, CACNA1S, CACNB3, CADPS, CAPN2, CARM1, CASP8, CAV1, CCNA2, CCND2, CD2AP…	360
Organismal Development	morphology	Morphology of brain	1,00E-10	AKT3, ANK3, AP3M2, APAF1, APBB1, ASTN1, ATAT1, ATG7, ATP1A2, ATRX, ATXN1L, ATXN2, B2M, B4GALNT1, BAG6, BAX, BBS7, BDNF, BICD2, BMPR1B, BRSK1, BTG2, CACNB3, CASP8, CAV1, CCND2, CDK5, CHL1, CHRNA4, CKB, CNGA2, CNTNAP2, CREBBP, CRMP1, CRTAC1, CSF1R, CTSF, CUX2, CYP27A1, DBN1, DDHD2, DHCR7, DISP1, DPYSL3, DSCAM, EFHC1, EFNA2, EPHB2, ERBB2, ESR2, EYA1, FAIM2, FGFR1, FGFRL1, FKBP8, FOXJ1, FOXO3, FRMD4A…	150
Organismal Development	morphology	Morphology of skull	1,74E-09	ANKH, APAF1, ATXN1L, BICD2, BMP1, BMP7, CREBBP, CSF1R, CXXC5, DMRT2, ECE1, EFNB2, EPHB2, EYA1, FGFRL1, FOXJ1, FOXO1, FREM1, GAS1, GDF11, GJA1, GLI2, GPC3, HAT1, HDAC4, HMX3, HOXB3, HSPG2, IDS, KIF14, L1CAM, LMO4, LOXL3, MBTD1, MECP2, MMP2, NAGLU, NFATC2, NFE2L2, NIPBL, OTX1, PAPPA2, PAX7, PDCD6IP, PDS5B, PEX2, PHC2, PKDCC, PRRX1, RARA, RARB, RGMA, ROR2, RPS6KA3, RUNX2, SALL4, SATB2, SH3PXD2B, SLC…	69
Organismal Development	morphology	Morphology of heart	2,23E-08	ABCA1, ACE, ACKR3, ACTG2, ADAM10, ADAM19, ADCY6, AFDN, AGO2, Agtr1b, AKT3, ANGPT1, ANKRD1, ARHGEF12, BECN1, CACNA1C, CACNA1D, CACNA1S, CACNB3, CAPN2, CASP8, CAV1, CCNA2, CCND2, CD2AP, CDH2, CDH5, CDK5RAP1, CDK6, CORIN, CXADR, CYP2J2, DCHS1, DISP1, ECE1, EFNB2, EP300, EPO, ERBB2, ERBIN, ESR2, FABP3, FGFR1, FGFRL1, FLT1, FLVCR1, FOXO1, FOXO3, Foxp1, FOXP4, FUBP1, G6PD, GAA, GATA4, GBE1, GDF11, GJA1…	161
Organismal Development	morphology	Morphology of telencephalon	1,42E-07	AKT3, APAF1, APBB1, ATP1A2, ATXN1L, B2M, BAG6, BBS7, BDNF, BICD2, CAV1, CHL1, CNGA2, CNTNAP2, CRTAC1, CSF1R, EFNA2, FOXO3, FRMD4A, FZD3, GLI2, GLI3, HSF2, HSPG2, IFT172, KLF7, L1CAM, MECP2, MYCBP2, NAGLU, NCAM1, NCAM2, NCOR2, NFIA, NR1H3, NTRK2, OTX1, PARK7, PDCD6IP, PLXNA4, PLXNB2, RPS6KA3, RTN4R, RXRG, SEMA3B, SEMA3F, SH2D3C, SHANK3, ST8SIA4, TOP2B, TP73, TRIO, ULK4, VAX1, VLDLR, VTI1A	56
Organismal Development	morphology	Morphology of cranium	5,35E-07	ANKH, APAF1, BMP1, BMP7, CREBBP, CXXC5, ECE1, EFNB2, EPHB2, EYA1, FGFRL1, FREM1, GAS1, GDF11, GJA1, GLI2, HAT1, HMX3, HOXB3, HSPG2, IDS, KIF14, L1CAM, LMO4, MBTD1, MMP2, NAGLU, NFATC2, OTX1, PEX2, PHC2, PRRX1, RARA, RARB, RGMA, ROR2, RPS6KA3, RUNX2, SATB2, SLC4A4, TSHZ1, WNT9A, ZMPSTE24	43
Organismal Development	morphology	Morphology of forebrain	1,31E-06	AKT3, APAF1, APBB1, ATP1A2, ATRX, ATXN1L, B2M, BAG6, BBS7, BDNF, BICD2, BRSK1, CAV1, CHL1, CNGA2, CNTNAP2, CREBBP, CRTAC1, CSF1R, DISP1, EFNA2, FKBP8, FOXO3, FRMD4A, FZD3, GLI2, GLI3, HSF2, HSPG2, IFT172, KLF7, L1CAM, LMNB1, MECP2, MYCBP2, NAGLU, NCAM1, NCAM2, NCOR2, NF1, NFIA, NR1H3, NTRK2, OTX1, PARK7, PATZ1, PDCD6IP, PDPK1, PGAP1, PLXNA4, PLXNB2, RASA1, RPS6KA3, RTN4R, RXRG, SEMA3B, SEMA3F, SH…	67
Organismal Development	abnormal morphology	Abnormal morphology of embryonic tissue	9,50E-18	ACKR3, ACVR2B, ADAM10, ADAM19, AFDN, AGO2, AMOT, APBB1, APEX1, ARHGEF12, ARRB2, ASTN1, ATP2C1, ATP6V0C, BAG6, BDNF, BECN1, BIRC6, BMP1, BMP7, BPTF, BRSK1, CACNA1C, CASP8, CCND2, Cdc42, CDH2, CDH4, CDH5, CDK5, COMMD1, COPS5, CTDNEP1, CXADR, CYP26B1, DISP1, DLC1, DLG1, DMRT2, ECE1, ECT2, EFNB2, EGR2, EP300, EPB41L5, ERBB2, ERF, ERN1, EYA1, EZH2, FGFR1, FGFRL1, FKBP8, FZR1, G6PD, GAS1, GATA4, GCLC, …	176
Organismal Development	abnormal morphology	Abnormal morphology of head	5,58E-17	ADAMTS2, AKAP6, AKT3, ALX3, ANK3, ANKH, AP3M2, APAF1, APBB1, ASTN1, ATG7, ATP1A2, ATP8A2, ATXN1L, ATXN2, AXIN2, B2M, B4GALNT1, BAG6, BAX, BBS7, BCAR3, BDNF, BICD2, BMP1, BMP7, BMPR1B, BRSK1, CACNB3, CAV1, CCND2, CDK5, CHL1, CHRNA4, CKB, CNGA2, CNTNAP2, COL8A2, CRB1, CREBBP, CRMP1, CRTAC1, CSF1R, CTDP1, CUX2, CXXC5, CYP26B1, DBN1, DCHS1, DDHD2, DHCR7, DISP1, DKK2, DLG1, DMRT2, DPT, DSCAM, ECE1, EF…	258
Organismal Development	abnormal morphology	Abnormal morphology of body cavity	5,11E-11	ABCA1, ABCA5, ABCB11, ABCC10, ABCD3, ACKR3, ACVR2B, ADAM10, ADAM19, ADD2, AFDN, AGO2, AP1M2, APEX1, ARFGEF3, ARHGDIB, ARHGEF12, ARID5B, ARRB2, ASAH1, ATP2A1, ATXN1L, B2M, BAX, BDNF, BECN1, BMP1, BMPR1B, BNIP3L, CA9, CACNA1D, CACNB3, CADPS, CAPN2, CARM1, CASP8, CAV1, CCND2, CD2AP, CDH2, CDH5, CDK6, CISH, CLDN15, CREBBP, CRH, CRHR1, CSF1R, CTHRC1, CUX1, CXADR, CYP27A1, DACH1, DCHS1, DCLRE1C, DHCR7,…	276
Organismal Development	abnormal morphology	Abnormal morphology of brain	1,27E-09	AKT3, ANK3, AP3M2, APAF1, APBB1, ASTN1, ATG7, ATP1A2, ATXN1L, ATXN2, B2M, B4GALNT1, BAG6, BAX, BBS7, BDNF, BICD2, BRSK1, CACNB3, CAV1, CCND2, CDK5, CHL1, CHRNA4, CKB, CNGA2, CNTNAP2, CREBBP, CRMP1, CRTAC1, CSF1R, CUX2, DBN1, DDHD2, DISP1, EFHC1, EFNA2, EPHB2, ERBB2, ESR2, EYA1, FGFR1, FGFRL1, FKBP8, FOXJ1, FRMD4A, FUBP1, FZR1, GAS1, GLB1, GLI2, GLI3, GRID2, HSPG2, IDS, IFT172, JAG1, KIF14, KIF1B,…	125
Organismal Development	abnormal morphology	Abnormal morphology of skull	8,56E-09	ANKH, APAF1, ATXN1L, BICD2, BMP1, BMP7, CREBBP, CSF1R, CXXC5, DMRT2, ECE1, EPHB2, EYA1, FGFRL1, FREM1, GAS1, GDF11, GJA1, GLI2, GPC3, HAT1, HDAC4, HMX3, HOXB3, HSPG2, IDS, KIF14, L1CAM, LMO4, LOXL3, MBTD1, MECP2, MMP2, NAGLU, NFATC2, NFE2L2, NIPBL, OTX1, PAPPA2, PAX7, PDCD6IP, PDS5B, PEX2, PHC2, PKDCC, PRRX1, RARA, RARB, RGMA, ROR2, RPS6KA3, RUNX2, SALL4, SATB2, SH3PXD2B, SLC4A4, SMAD2, SRC, SULF…	65
Organismal Development	abnormal morphology	Abnormal morphology of thoracic cavity	1,34E-08	ABCA1, ACKR3, ACVR2B, ADAM10, ADAM19, AFDN, AGO2, ARHGDIB, ARHGEF12, ARRB2, ATP2A1, ATXN1L, CACNB3, CAPN2, CARM1, CASP8, CAV1, CCND2, CD2AP, CDH2, CDH5, CDK6, CREBBP, CRH, CRHR1, CXADR, DCHS1, DCLRE1C, DISP1, DMRT2, ECE1, EFNB2, ELK3, EP300, EPO, ERBB2, ESR2, EYA1, FGFR1, FGFRL1, FLVCR1, Foxp1, FOXP4, FUBP1, FUT8, G6PD, GAA, GATA4, GBE1, GJA1, GLI2, GPC3, HAT1, HIF1A, HOXB9, HSP90B1, HSPB8, HSPG2…	149
Organismal Development	abnormal morphology	Abnormal morphology of heart	2,98E-08	ACKR3, ADAM10, ADAM19, AFDN, AGO2, ARHGEF12, CACNB3, CAPN2, CASP8, CAV1, CCND2, CD2AP, CDH2, CDH5, CDK6, CXADR, DCHS1, DISP1, ECE1, EFNB2, EP300, EPO, ERBB2, ESR2, FGFR1, FGFRL1, FLVCR1, Foxp1, FOXP4, G6PD, GAA, GATA4, GBE1, GJA1, GPC3, HIF1A, HSP90B1, HSPB8, HSPG2, HTR2B, ITGA4, JAG1, JPH2, JUP, KCTD10, KDM2A, KIFAP3, MAML1, MAPK1, MAPK9, MBNL2, MKL1, MMP2, MTMR14, MUS81, NCOR2, NF1, NFAT5, NFAT…	101
Organismal Development	abnormal morphology	Abnormal morphology of cranium	2,84E-07	ANKH, APAF1, BMP1, BMP7, CREBBP, CXXC5, ECE1, EPHB2, EYA1, FGFRL1, FREM1, GAS1, GDF11, GJA1, GLI2, HAT1, HMX3, HOXB3, HSPG2, IDS, KIF14, L1CAM, LMO4, MBTD1, MMP2, NAGLU, NFATC2, OTX1, PEX2, PHC2, PRRX1, RARA, RARB, RGMA, ROR2, RPS6KA3, RUNX2, SATB2, SLC4A4, TSHZ1, WNT9A, ZMPSTE24	42
Organismal Development	abnormal morphology	Abnormal morphology of abdomen	5,14E-07	ABCA1, ABCA5, ABCB11, ABCC10, ABCD1, ABCD3, ACVR2B, ADAM19, ADD2, AP1M2, APEX1, ARFGEF3, ARHGDIB, ARID5B, ASAH1, B2M, BAX, BDNF, BECN1, BMP1, BMPR1B, BNIP3L, CA9, CACNA1D, CADPS, CASP8, CAV1, CDK6, CISH, CLDN15, CREBBP, CRH, CRHR1, CSF1R, CTHRC1, CUX1, CYP27A1, DACH1, DCHS1, DCLRE1C, DHCR7, DHX58, DLG1, DMRT2, DMTF1, EFEMP1, EGLN3, ENTPD5, EPHB2, EPO, ESR2, EYA1, F9, FGFRL1, FHIT, FKBP4, FLI1, FL…	189
Organismal Development	abnormal morphology	Abnormal morphology of vertebral column	8,43E-07	CREBBP, CXXC5, DCHS1, DMRT2, ESR2, FGFRL1, FKBP8, FOSL2, GDF11, GLI2, GNAI3, HAT1, HDAC4, HOXB13, HOXB3, HOXB6, HOXB9, HOXC10, HSPG2, LOXL3, MBTD1, MDFI, MEOX2, NOTCH1, PAX1, PHC2, PKDCC, PRRX1, RARA, RARB, RC3H1, ROR2, RPS6KA3, SFRP1, SMURF2, SOX5, SULF1, SULF2, TASP1, TSHZ1, WNT9A, ZMPSTE24	42
Organismal Development	abnormal morphology	Abnormal morphology of vertebrae	1,75E-06	CREBBP, DCHS1, DMRT2, ESR2, FGFRL1, FKBP8, FOSL2, GDF11, GLI2, GNAI3, HAT1, HDAC4, HOXB13, HOXB3, HOXB6, HOXB9, HOXC10, HSPG2, LOXL3, MBTD1, MDFI, MEOX2, NOTCH1, PAX1, PHC2, PKDCC, PRRX1, RARA, RARB, ROR2, RPS6KA3, SFRP1, SMURF2, SOX5, SULF1, SULF2, TASP1, TSHZ1, WNT9A, ZMPSTE24	40
Organismal Development	formation	Formation of brain	1,41E-14	ADAM10, ADAM19, AFDN, AFF2, AGO2, AKT3, ANK3, APAF1, APBB1, APLP2, ATAT1, ATG7, ATRX, BAG6, BAX, BBS1, BBS7, BDNF, BMP5, BMP7, BPTF, BTG2, CCND2, CDH2, CDK5, CDK5RAP1, CDK6, CERS1, CHL1, CLP1, CNTNAP2, COMMD1, CRTAC1, CSF1R, CXADR, Dclk1, DHCR7, DIXDC1, DLC1, DLG5, EGR2, EML1, EPHB2, ESR2, EZH2, EZR, FAIM2, FANCD2, FGF13, FGFR1, FGFRL1, FLT4, FOXJ1, FOXO3, FZD3, GAS1, GHRHR, GLI2, GLI3, GPC1, HCN…	162
Organismal Development	formation	Formation of muscle	3,55E-09	ALOX12, ANGPT1, ANKRD1, ARID5B, BDNF, BECN1, BMP5, BMP7, BOC, CACNA1S, CAPN2, CAPN3, CASP1, CASP8, CAV1, CCNA2, CDH2, CDK5, CHRNB1, CREBBP, CTBP1, CXADR, DAAM1, DISP1, DLG1, Dmd, DNMT3A, DOCK5, DYSF, EP300, EPO, ERBB2, FGFR1, FGFRL1, FOSL2, FOXK1, FOXO1, Foxp1, GAA, GATA4, GJA1, GPC1, HDAC4, HDAC5, HIF1A, HSP90AA1, HSP90B1, HSPG2, ILK, INPP5K, JAG1, JPH1, JPH2, KCNH1, KRT8, LAMA5, LOX, MAML1, MAP…	111
Organismal Development	formation	Formation of muscle cells	4,21E-08	CACNA1S, CAPN3, CCNA2, CHRNB1, CREBBP, CXADR, DAAM1, Dmd, DNMT3A, DOCK5, DYSF, EP300, ERBB2, FGFR1, FOSL2, FOXO1, Foxp1, GAA, GATA4, GPC1, HDAC4, HDAC5, HIF1A, HSP90AA1, HSP90B1, ILK, JPH2, KRT8, LOX, MAML1, MAPK14, MEGF10, MFN2, MTOR, MYLK, NCOA2, NEO1, NFATC3, PAX3, PLEC, PLXNB1, PRKCQ, RAP1GDS1, RRAS, SENP2, SGCB, SIX4, SLC8A1, TBX5, TGFBR1, TGFBR2, TMOD1, TNNT2, TPM1	54
Organismal Development	formation	Formation of kidney	5,63E-08	ACE, ACVR2B, Agtr1b, ARID5B, BAG6, BAX, BDNF, BICC1, BMP6, BMP7, CADM1, CAV1, CDH4, CDH6, CRLF1, CSF1R, CUX1, CYP27A1, DCHS1, DLG1, EFEMP1, EYA1, EZR, FGFR1, FGFRL1, FLT1, FLT4, FREM1, GDF11, GLI2, GLI3, GPC3, GRB2, GRID2, GRIP1, HDAC6, HIF1A, ILK, INSR, ITGA1, JAG1, JAK2, KDR, KL, LAMA5, LAMC1, LIN7C, MST1R, MYO1E, NF1, NID1, NLE1, NOTCH1, NPHP3, NPNT, PDGFB, PDPK1, PKD2, PLCE1, PPP3CA, RARA, RA…	83
Organismal Development	formation	Formation of dendrites	7,64E-08	BAIAP2, BBS1, BDNF, BMP7, CDH2, CDK5, CKB, CUX1, CUX2, Dclk1, DSCAM, ERBB2, FARP1, FLRT1, GAS7, HDAC6, HPRT1, IGSF9, ILK, KIF23, KLF7, L1CAM, LMNB1, LOX, MAP6, MAPK8IP2, MCF2, MECP2, MYO6, NFIA, NRG1, NTRK2, OBSL1, PICALM, PLXNB1, PPP1R9B, PPP3CA, PQBP1, PREX2, PRKG1, RABGEF1, RAPGEF2, RERE, ROCK2, SDC2, SEZ6, SGK1, TNIK, VLDLR, YWHAH	50
Organismal Development	formation	Formation of forebrain	2,50E-07	ADAM10, ADAM19, AFDN, AGO2, APAF1, APBB1, APLP2, ATRX, BAX, BBS1, BDNF, BMP5, BMP7, CDH2, CDK5, CDK6, CNTNAP2, CRTAC1, CSF1R, Dclk1, DLC1, EPHB2, FGFRL1, FOXJ1, GLI3, HCN1, HPRT1, KAT2A, KIF14, L1CAM, LIN28B, MAPK1, MKL1, MTOR, NCAM1, NCOR2, NF1, NFIA, NOTCH1, NRP2, NTN1, NTRK2, OGDH, OTX1, PARD3, PDPK1, PFDN1, PLXNA4, PLXNB2, PPARD, PPP3CA, PRKG1, RARB, RTN4R, RYK, SEMA5A, SH2D3C, SLIT1, SMARCA4…	71
Organismal Development	formation	Formation of lung	3,87E-07	ABCA1, ACE, ACVR2B, ADAMTS2, ARRB2, ASAH1, ATP2A1, ATXN1L, BAG6, CARM1, CAV1, CNOT9, CREBBP, CRH, CRHR1, CUX1, DCHS1, DHCR7, DMRT2, ELK3, EP300, ESR2, FGF18, FGFR1, FLT4, Foxp1, FUBP1, FUT8, GATA4, GLI2, GLI3, GPC3, HAT1, HSPB11, INPP5D, KDR, LAMA5, LAMC1, LMNB1, LOX, LOXL3, MAP2K2, MAPK1, MAPK14, MAPK9, MECP2, MMP2, MUS81, NCOA2, NCOR2, NFE2L2, NOTCH1, NPHP3, PDGFB, PHF14, PKDCC, PLOD3, PPP1CA, …	80
Organismal Development	formation	Formation of telencephalon	6,01E-07	ADAM19, AFDN, APBB1, BBS1, BDNF, CDH2, CDK5, CDK6, CNTNAP2, CRTAC1, CSF1R, EPHB2, FOXJ1, GLI3, HCN1, HPRT1, KAT2A, KIF14, L1CAM, MAPK1, MTOR, NCOR2, NF1, NFIA, NRP2, NTN1, NTRK2, OGDH, PARD3, PFDN1, PLXNA4, PLXNB2, PPARD, PPP3CA, RARB, RTN4R, RYK, SH2D3C, SLIT1, TCTN1, TNC, TOP2B, TP73, TRIO, ULK4, VAX1, VLDLR, ZBTB20	48
Organismal Development	branching	Branching of neurons	8,57E-11	ADAM10, AGRN, ARHGAP32, ATF6, ATRX, BDNF, BMP7, CAMK1G, CAV1, Cdc42, CDH2, CDK5, CELSR1, CLASP2, CLSTN1, CNTNAP2, CRH, CRHR1, CRMP1, CSRP1, CTNND2, DBN1, DLG1, DLG5, DNM1L, DPYSL3, DPYSL5, DSCAM, EIF4G3, ELFN1, EPHB2, EPO, EZR, FARP1, FGF13, IGSF9, IL1R1, KLF7, L1CAM, LMNB1, LRRC7, MAG, MECP2, MFN2, MTOR, NCAM1, NCAM2, NF1, NLGN3, NOS1, NOTCH1, NRG1, NRP2, NTN1, NTRK2, NTRK3, PACSIN1, PALM, PIP5K…	95
Organismal Development	branching	Branching of neurites	9,73E-11	ADAM10, AGRN, ARHGAP32, ATF6, ATRX, BDNF, BMP7, CAMK1G, CAV1, Cdc42, CDH2, CDK5, CELSR1, CLASP2, CLSTN1, CNTNAP2, CRH, CRHR1, CRMP1, CSRP1, CTNND2, DBN1, DLG1, DLG5, DNM1L, DPYSL5, DSCAM, EIF4G3, ELFN1, EPHB2, EPO, EZR, FARP1, FGF13, IGSF9, KLF7, L1CAM, LMNB1, LRRC7, MAG, MECP2, MFN2, MTOR, NCAM1, NCAM2, NF1, NLGN3, NOS1, NOTCH1, NRG1, NRP2, NTN1, NTRK2, NTRK3, PACSIN1, PALM, PIP5K1A, PKP4, PLD1,…	93
Organismal Development	branching	Dendritic growth/branching	2,05E-08	ADAM10, AGRN, ARHGAP32, ATRX, BDNF, BMP7, CAMK1G, CAV1, CDH2, CDK5, CELSR1, CLASP2, CLSTN1, CNTNAP2, CRH, CRHR1, CRMP1, CSRP1, CTNND2, DBN1, DLG1, DLG5, DNM1L, DPYSL5, DSCAM, EIF4G3, ELFN1, EPHB2, FARP1, IGSF9, L1CAM, LMNB1, LRRC7, MAG, MECP2, MFN2, MTOR, NF1, NLGN3, NOS1, NOTCH1, NRG1, NRP2, NTRK2, PACSIN1, PALM, PLD1, PLPPR5, PPP1R9A, PVALB, RAC3, RAPGEF2, RIMS3, RIMS4, RND1, ROCK2, RPS6KA3, RY…	72
Organismal Development	size	Size of body	9,17E-11	ABCA1, ABCB11, ABCC10, ACOT13, ACP1, Agtr1b, AKAP6, AKT3, AP1G1, AP1M2, APBB1, APLP2, ARHGEF28, ARID5B, ARL6IP5, ARRB2, ATG7, ATP8A2, ATXN1L, ATXN2, AVPR2, BAX, BBS7, BDNF, BICD2, BMP7, BNIP3L, CA4, CACNA1D, CAMTA1, CANX, CAV1, CDK6, Celf1, CHTF18, CKB, CLCF1, CLDN7, CNTNAP2, COPS5, CPEB2, CREBBP, CRH, CSF1R, CSGALNACT1, CTBP1, DKK2, DLG1, DMTF1, DNAJC10, DNMT3A, DPP4, DRD3, EFEMP1, EGR2, EHD1, E…	219
Organismal Development	size	Size of embryo	1,11E-10	ACACA, ADAM10, ADAM19, AFDN, AMOT, ARHGEF12, ATP2C1, BECN1, BPTF, BTG2, C1QBP, CASP8, Cdc42, CDK6, COMMD1, COPS5, CREBBP, CUL1, CXADR, DISP1, DNM1L, DPH3, ECE1, EFNB2, EP300, EPB41L5, ERBB2, ERF, ERN1, EYA1, FGFR1, FKBP8, Foxp1, G6PD, GATA4, GJA1, GLI2, HIF1A, HSP90B1, HSPG2, HTR2B, IL11RA, KAT2A, KDM2A, LAMA5, LIN28B, LMNB1, LMO4, MAML1, MAPK1, MAX, MEOX2, MFN2, MGAT1, MYL1, NCOA3, NF1, NFATC1, …	102
Organismal Development	cardiogenesis	Cardiogenesis	7,40E-10	ACKR3, ACVR2B, ADAM19, ADAMTS6, ANGPT1, ANKRD1, AP3M2, BBS7, BCOR, BDNF, BECN1, BICC1, BMP5, BMP7, CACNA1C, CAPN3, CASP8, CAV1, CCNA2, CCND2, Cdc42, COL5A1, CTBP1, CXADR, DAAM1, DAW1, DCHS1, DISP1, DLC1, DLL4, DNM1L, DNMT3A, DRC1, ECE1, EP300, EPO, ERBB2, FGF12, FGFR1, FGFRL1, FOXJ1, FOXO1, FOXO3, Foxp1, FOXP4, FREM2, GAA, GAS1, GATA4, GDF11, GJA1, GLI2, GLI3, GPC3, GSK3A, HDAC4, HDAC5, HIF1A, HS…	147
Organismal Development	axonogenesis	Axonogenesis	1,89E-09	AGRN, ANGPT1, ANK3, ARHGAP32, ARHGEF28, ATF6, ATG7, ATP8A2, BAIAP2, BDNF, BRSK1, Cdc42, CDH2, CDK5, CLASP2, CNTN4, Dclk1, DIXDC1, DOCK7, EFNA2, EFNB3, EPHB2, EPO, EZR, FGF13, GOLGA2, GRID2, IL11RA, ILK, KLF7, L1CAM, LAMC1, LRP1, MAP2K2, MARK2, MBP, MTOR, NCAM1, NFIA, NOTCH1, NTN1, NTRK2, NTRK3, PACSIN1, PALM, PARD3, PARD6B, PICALM, PIP5K1A, PITPNA, PLD1, PLXNB1, PLXNB2, PMP22, PRKCA, PRKCI, PRKG1…	71
Organismal Development	angiogenesis	Angiogenesis	1,10E-07	ABRA, ACP1, ACVR2B, ADAM8, ADAMTS2, ADAMTS6, ADIPOR2, Agtr1b, AIMP1, AKT3, ALOX12, AMOT, ANGPT1, AOC3, AP3M2, ATG7, ATPIF1, BDNF, BECN1, BIRC6, BMP6, CASP1, CASP8, CAV1, Cdc42, CDH2, CDH5, CFB, COL5A1, COL8A2, COMMD1, CREBBP, CSF1R, CTSS, CXXC5, DAAM1, DGKE, DHCR7, DLG1, DLL4, ECE1, ECT2, EFNB2, EGFL7, EGLN3, ELK3, EPHB2, EPO, ERBB2, ERN1, ESAM, Esrra, EYA1, FBLN2, FERMT3, FGF13, FGF18, FGFR1, FG…	229
Organismal Development	vasculogenesis	Vasculogenesis	2,02E-07	ABRA, ACP1, ACVR2B, ADAMTS2, ADAMTS6, ADIPOR2, AIMP1, ALOX12, AMOT, ANGPT1, AP3M2, ATG7, ATPIF1, BDNF, BECN1, BMP6, CASP1, CAV1, CDH2, CDH5, CFB, COL8A2, COMMD1, CREBBP, CSF1R, CXXC5, DAAM1, DLG1, DLL4, ECE1, ECT2, EFNB2, EGFL7, EGLN3, ELK3, EPHB2, EPO, ERBB2, ERN1, ESAM, Esrra, EYA1, FERMT3, FGF13, FGFR1, FLT1, FLT4, FOXO1, FOXO3, G6PD, GADD45A, GATA4, GCLC, GJA1, GLI3, GPC1, GPC3, GPX1, GRK6, H…	189
Neurological Disease	motor dysfunction or movement disorder	Motor dysfunction or movement disorder	8,66E-20	ABCA1, ABCA5, ABCB7, ABCD1, ABHD12, ACAT1, ACP1, ADAM23, ADD3, AGRN, AHCYL1, AIG1, AMY2A, ANK3, ANKH, ANKRD2, APBB1, APLP2, ARHGAP32, ARHGDIB, ARHGEF9, ARL6IP5, ARR3, ARRB2, ASAH1, ATP13A2, ATP1A2, ATP1B1, ATP2A1, ATP2B1, ATP2B3, ATP6V1A, ATP8A2, ATXN2, ATXN7, AVPR2, B2M, B3GNT2, B4GALNT1, B4GALT5, BAHCC1, BAIAP2, BAX, BDNF, BECN1, BICD2, BRSK1, CA13, CA4, CA9, CACNA1C, CACNA1D, CACNA1G, CACNB3, …	313
Neurological Disease	movement disorder	Movement Disorders	6,33E-19	ABCA1, ABCA5, ABCB7, ABCD1, ABHD12, ACAT1, ACP1, ADAM23, ADD3, AGRN, AHCYL1, AIG1, AMY2A, ANK3, ANKH, ANKRD2, APBB1, APLP2, ARHGAP32, ARHGDIB, ARHGEF9, ARL6IP5, ARR3, ARRB2, ASAH1, ATP13A2, ATP1A2, ATP1B1, ATP2A1, ATP2B1, ATP2B3, ATP6V1A, ATP8A2, ATXN2, ATXN7, AVPR2, B2M, B3GNT2, B4GALNT1, B4GALT5, BAHCC1, BAIAP2, BAX, BDNF, BECN1, BICD2, BRSK1, CA13, CA4, CA9, CACNA1C, CACNA1D, CACNA1G, CACNB3, …	306
Neurological Disease	abnormal morphology	Abnormal morphology of nervous system	1,48E-17	ABCD1, AFDN, AGRN, AKT3, ANK3, AP3M2, APAF1, APBB1, APLP2, ARHGEF9, ASTN1, ATG7, ATP13A2, ATP1A2, ATP8A2, ATXN1L, ATXN2, B2M, B4GALNT1, BAG6, BAX, BBS7, BDNF, BICD2, BMPR1B, BRSK1, CACNA1C, CACNA1D, CACNB3, CADPS, CANX, CASP8, CAV1, CCND2, CDK5, CHL1, CHRNA4, CKB, CLCF1, CLCN6, CLP1, CLSTN1, CNGA2, CNTFR, CNTN4, CNTNAP1, CNTNAP2, COL8A2, CPEB2, CRB1, CREBBP, CRMP1, CRTAC1, CSF1R, CTSF, CUX2, DAGL…	240
Neurological Disease	abnormal morphology	Abnormal morphology of neurons	2,01E-11	AGRN, AP3M2, APAF1, APLP2, ARHGEF9, ASTN1, ATG7, ATP13A2, ATXN2, B2M, B4GALNT1, BAX, BDNF, BICD2, BMPR1B, BRSK1, CACNA1C, CACNA1D, CADPS, CASP8, CAV1, CCND2, CDK5, CHL1, CKB, CLCN6, CLP1, CLSTN1, CNTFR, CNTNAP1, CNTNAP2, COL8A2, CPEB2, CRMP1, CTSF, DBN1, DDHD2, DNM3, DSCAM, ECE1, EFNB3, EGLN3, ELFN1, EPHB2, ERBIN, FAT3, FRMPD4, GABBR1, GABRA1, GAS1, GDF11, GFRA2, GJA1, GLB1, GLI2, GPHN, GRIA1, GR…	142
Neurological Disease	abnormal morphology	Abnormal morphology of central nervous system	2,90E-11	ABCD1, AKT3, ANK3, AP3M2, APAF1, APBB1, ASTN1, ATG7, ATP1A2, ATXN1L, ATXN2, B2M, B4GALNT1, BAG6, BAX, BBS7, BDNF, BICD2, BRSK1, CACNB3, CAV1, CCND2, CDK5, CHL1, CHRNA4, CKB, CNGA2, CNTNAP2, CREBBP, CRMP1, CRTAC1, CSF1R, CUX2, DBN1, DDHD2, DISP1, EFHC1, EFNA2, EPHB2, ERBB2, ESR2, EYA1, FGFR1, FGFRL1, FKBP8, FLI1, FOXJ1, FRMD4A, FUBP1, FZR1, GAS1, GDF11, GLB1, GLI2, GLI3, GRIA1, GRID2, HOXB13, HSPG…	141
Neurological Disease	abnormal morphology	Abnormal morphology of brain	1,27E-09	AKT3, ANK3, AP3M2, APAF1, APBB1, ASTN1, ATG7, ATP1A2, ATXN1L, ATXN2, B2M, B4GALNT1, BAG6, BAX, BBS7, BDNF, BICD2, BRSK1, CACNB3, CAV1, CCND2, CDK5, CHL1, CHRNA4, CKB, CNGA2, CNTNAP2, CREBBP, CRMP1, CRTAC1, CSF1R, CUX2, DBN1, DDHD2, DISP1, EFHC1, EFNA2, EPHB2, ERBB2, ESR2, EYA1, FGFR1, FGFRL1, FKBP8, FOXJ1, FRMD4A, FUBP1, FZR1, GAS1, GLB1, GLI2, GLI3, GRID2, HSPG2, IDS, IFT172, JAG1, KIF14, KIF1B,…	125
Neurological Disease	abnormal morphology	Abnormal morphology of neurites	7,60E-07	BDNF, BICD2, CAV1, CCND2, CHL1, CKB, CLCN6, CLSTN1, CNTNAP1, COL8A2, EFNB3, EGLN3, EPHB2, ERBIN, GABBR1, GAS1, GFRA2, GJA1, GRIA1, GRID2, MAG, MAPK8IP2, MARK2, MCF2, NCAM1, NOS1, NTRK2, OGT, PARD3, PDS5B, PLA2G6, PLEC, PLXNA4, PMP22, PPP3CA, PTPN13, RAP1B, SCYL1, SEMA5A, SEZ6, SPAST, SUN2, TGFBR2, TP73, XK, XPA	46
Neurological Disease	disorder of basal ganglia	Disorder of basal ganglia	7,72E-12	ABCD1, ACAT1, ACP1, AHCYL1, AIG1, ANKRD2, APBB1, ARHGAP32, ARHGDIB, ARL6IP5, ARR3, ATP13A2, ATP1B1, ATP2A1, ATP2B1, ATP6V1A, ATXN2, AVPR2, B2M, B3GNT2, B4GALNT1, B4GALT5, BAIAP2, BAX, BDNF, BECN1, CACNA1C, CACNA1D, CACNB3, CAPN3, CASP1, CASP8, CAV1, Cdc42, CDH2, CDK5, CERS2, CHRNA4, CKB, COASY, CORO2B, CPNE5, CRB1, CREB3L1, CTIF, CTSS, CYP26B1, DHCR7, DLG2, DPYSL3, DRD3, EEF1A1, EGR2, ELOVL1, EML…	206
Neurological Disease	neuromuscular disease	Neuromuscular disease	1,06E-11	ACAT1, ACP1, ADAM10, AGRN, AHCYL1, AIG1, AK5, ANKRD2, APBB1, ARHGAP32, ARHGDIB, ARL6IP5, ARR3, ASIC1, ATP13A2, ATP1B1, ATP2A1, ATP2B1, ATP2C1, ATP6V1A, ATXN2, AVPR2, B2M, B3GNT2, B4GALNT1, B4GALT5, BAG6, BAIAP2, BAX, BDNF, BECN1, CACNA1C, CACNA1D, CACNB3, CANX, CAPN3, CASP1, CASP8, Cdc42, CDH2, CDK5, CFB, CHRNA4, CHRNB1, CKB, CORO2B, CPNE5, CRB1, CREB3L1, CTIF, CTSS, CYP26B1, DHCR7, DHX16, DLG2, …	232
Neurological Disease	cognitive impairment	Cognitive impairment	5,36E-11	ABCD1, ACE, AFF2, AMOT, ANK3, AP4M1, ARHGEF6, ATP1A1, ATP1A2, ATP6V1A, ATP8A2, ATRX, BAIAP2, BAX, BBS7, BDNF, BECN1, CA13, CA4, CA9, CACNA1G, CAMTA1, CASK, CCNA2, CEP63, CHRNA4, COQ5, CREBBP, CRH, CXADR, DCAF6, DIP2B, DNMT3A, DRD3, EIF2S3, ELP2, EP300, EPHB2, EPO, ESR2, FGD1, FGFR1, FOXO3, FRMPD4, GABBR1, GABBR2, GABRA1, GABRA6, GABRG2, GATAD2B, GBE1, GMPPB, GPC1, GRIA1, GRIA3, GRIN3B, GSK3A, GTF…	134
Neurological Disease	dyskinesia	Dyskinesia	7,22E-10	ABCD1, ACAT1, ACP1, AHCYL1, AIG1, ANKRD2, ARHGAP32, ARR3, ATP1B1, ATP2A1, ATP2B1, ATP6V1A, B2M, B3GNT2, B4GALNT1, B4GALT5, BAIAP2, BAX, BDNF, CACNB3, CASP1, CASP8, CAV1, Cdc42, CDH2, CDK5, CHRNA4, CHRNB1, CKB, CORO2B, CPNE5, CRB1, CREB3L1, CTSS, CYP26B1, DHCR7, DPYSL3, DRD3, EFNB3, EGR2, EML1, ENO2, ENPP5, EPHB2, FGF12, FGF13, FKBP4, FOXO3, Foxp1, FRMD4B, GABRA1, GABRA6, GABRG2, GAD2, GADD45A, GJ…	160
Neurological Disease	neurological signs	Neurological signs	7,78E-10	ABCD1, ACAT1, ACP1, AHCYL1, AIG1, ANKRD2, ARHGAP32, ARR3, ATP1B1, ATP2A1, ATP2B1, ATP6V1A, B2M, B3GNT2, B4GALNT1, B4GALT5, BAIAP2, BAX, BDNF, CACNA1D, CACNB3, CASP1, CASP8, CAV1, Cdc42, CDH2, CDK5, CHRNA4, CHRNB1, CKB, CORO2B, CPNE5, CRB1, CREB3L1, CTSS, CYP26B1, DHCR7, DPYSL3, DRD3, EFNB3, EGR2, EML1, ENO2, ENPP5, EPHB2, EPO, ESR2, FGF12, FGF13, FKBP4, FOXO3, Foxp1, FRMD4B, GABRA1, GABRA6, GABRG…	174
Neurological Disease	mental retardation	Mental retardation	1,96E-09	ABCD1, AFF2, AMOT, ANK3, AP4M1, ARHGEF6, ATP6V1A, ATP8A2, ATRX, BBS7, CACNA1G, CAMTA1, CASK, CCNA2, COQ5, CREBBP, DCAF6, DIP2B, DNMT3A, DRD3, EIF2S3, ELP2, EP300, FGD1, FGFR1, FRMPD4, GABBR1, GABBR2, GABRA1, GABRA6, GABRG2, GATAD2B, GMPPB, GPC1, GRIA3, GTF2H5, HCFC1, HERC2, HNRNPU, HPRT1, HSD17B10, HTR2B, INPP5K, IQSEC2, ISPD, KANSL1, KCNH1, KDM6A, KIF1A, KIRREL3, KLHL15, L1CAM, MECP2, MTOR, NAGL…	102
Neurological Disease	congenital encephalopathy	Congenital encephalopathy	2,01E-09	AKT3, APAF1, APBB1, ASNS, ATP2B3, ATP2C1, BAG6, BMP7, CAMTA1, CASK, CCNA1, CCND2, CDC45, CDK5, CDK6, CEP63, CERS1, CLP1, CNN3, CNTNAP2, CREBBP, DISP1, EGR2, EIF2S3, EML1, EP300, EPO, ERF, EXOSC8, EYA1, FGFR1, FKBP8, FRMD4A, GADD45A, GAS1, GLI2, GMNN, GMPPB, HDAC4, HIPK2, HSPG2, IFT172, ISPD, KAT2A, KDM6A, L1CAM, LAMC1, LIN9, LMNB1, LMO4, LPAR1, MAPK9, MECP2, MFSD2A, MTHFD1L, MTOR, NF1, NFIA, NOTC…	96
Neurological Disease	familial mental retardation	Familial mental retardation	2,87E-09	ABCD1, AFF2, ANK3, AP4M1, ARHGEF6, ATP8A2, ATRX, BBS7, CACNA1G, CAMTA1, CASK, CCNA2, COQ5, CREBBP, DIP2B, DNMT3A, EIF2S3, ELP2, EP300, FGD1, FGFR1, FRMPD4, GABBR1, GABBR2, GATAD2B, GMPPB, GPC1, GRIA3, HCFC1, HERC2, HNRNPU, HPRT1, HSD17B10, HTR2B, INPP5K, IQSEC2, ISPD, KANSL1, KCNH1, KDM6A, KIF1A, KIRREL3, KLHL15, L1CAM, MECP2, MTOR, NAGLU, NEXMIF, NFIA, NONO, NOS1, OBSL1, OGT, PACS1, PDHB, PGAP1,…	90
Neurological Disease	congenital malformation	Congenital malformation of brain	2,97E-09	AKT3, APAF1, APBB1, ATP2B3, ATP2C1, BAG6, BMP7, CAMTA1, CASK, CCNA1, CCND2, CDC45, CDK5, CDK6, CEP63, CERS1, CLP1, CNN3, CNTNAP2, CREBBP, DISP1, EGR2, EIF2S3, EML1, EP300, EPO, ERF, EXOSC8, EYA1, FGFR1, FKBP8, FRMD4A, GADD45A, GAS1, GLI2, GMNN, GMPPB, HDAC4, HIPK2, HSPG2, IFT172, ISPD, KAT2A, KDM6A, L1CAM, LAMC1, LIN9, LMNB1, LMO4, LPAR1, MAPK9, MECP2, MFSD2A, MTHFD1L, MTOR, NF1, NFIA, NOTCH1, PA…	95
Neurological Disease	chorea	Chorea	4,57E-09	ACAT1, ACP1, AHCYL1, AIG1, ANKRD2, ARHGAP32, ARR3, ATP1B1, ATP2A1, ATP2B1, ATP6V1A, B2M, B3GNT2, B4GALNT1, B4GALT5, BAIAP2, BAX, BDNF, CACNB3, CASP1, CASP8, Cdc42, CDH2, CDK5, CHRNA4, CKB, CORO2B, CPNE5, CRB1, CREB3L1, CTSS, CYP26B1, DHCR7, DPYSL3, DRD3, EGR2, EML1, ENO2, ENPP5, EPHB2, FGF12, FGF13, FKBP4, FOXO3, Foxp1, FRMD4B, GABRA1, GABRA6, GABRG2, GAD2, GADD45A, GJA1, GNAL, GNAT2, GNG3, GNG7,…	147
Neurological Disease	Huntington disease	Huntington's Disease	6,31E-09	ACAT1, ACP1, AHCYL1, AIG1, ANKRD2, ARHGAP32, ARR3, ATP1B1, ATP2A1, ATP2B1, ATP6V1A, B2M, B3GNT2, B4GALNT1, B4GALT5, BAIAP2, BAX, BDNF, CACNB3, CASP1, CASP8, Cdc42, CDH2, CDK5, CHRNA4, CKB, CORO2B, CPNE5, CRB1, CREB3L1, CTSS, CYP26B1, DHCR7, DPYSL3, DRD3, EGR2, EML1, ENO2, ENPP5, EPHB2, FGF12, FGF13, FKBP4, FOXO3, Foxp1, FRMD4B, GABRA1, GABRA6, GABRG2, GAD2, GADD45A, GJA1, GNAL, GNAT2, GNG3, GNG7,…	146
Neurological Disease	seizure disorder	Seizure disorder	1,28E-08	AARS, ABCC2, ADAM10, ADARB1, AKT3, ANK3, AP3M2, ARHGAP32, ARHGEF9, ARID5B, ASAH1, ATG7, ATP1A2, ATP2C1, B4GALNT1, BAIAP2, BAIAP3, BAX, BDNF, BRAT1, C9orf3, CA13, CA4, CA9, CACNA1C, CACNA1D, CACNA1G, CACNA1S, CEMIP, CERS1, CHD2, CHRNA4, CKB, CNTNAP2, CRH, DGKE, DMTF1, DOCK7, EFHC1, EGR2, ELFN1, EPHX1, FGF12, FGF13, FLT1, FOXRED1, GABBR1, GABBR2, GABRA1, GABRA6, GABRG2, GABRR3, GAD2, GADD45A, GFRA2…	131
Neurological Disease	central nervous system cancer	Central nervous system cancer	1,85E-08	ACOT9, ADARB1, AK5, AKT3, ANGPT1, ARID5B, ATP1B1, ATRX, AXIN2, BAP1, BAX, BCOR, BTG2, CAMTA1, CAPN3, CAV1, CCND2, CDC27, CDK5, CDK6, CELSR1, CKS2, CLK4, CNTNAP2, CREBBP, CSF1R, CTDNEP1, DGKZ, DHRS4, DMBT1, DPT, ECT2, EFEMP1, EFNB3, EGFL7, ENTPD4, EP300, EPHB2, ERBB2, ESR2, EZH2, FBXO9, FGFR1, FGR, FLT1, FLT3, FLT4, FOSL2, FOXO1, FOXO3, FOXRED1, FRMD4B, FUBP1, GAD2, GEMIN5, GLI2, GPNMB, GSR, H3F3C…	153
Neurological Disease	neural tube defect	Neural tube defect	2,10E-08	APAF1, ATP2C1, BAG6, BMP7, CELSR1, CNN3, CREBBP, EP300, ESR2, FGFR1, FKBP8, GADD45A, HDAC4, HIPK2, HSPG2, IFT172, KAT2A, KDM6A, LAMC1, LMO4, LPAR1, MAPK9, MDFI, MTHFD1L, MTRR, NF1, PARD3, PARP1, PATZ1, PLXNB2, POR, PRRX1, RAPGEF2, RGMA, ROR1, ROR2, SALL4, SEC24B, SESTD1, SMAD4, SMARCA4, SMURF1, SMURF2, SNAP25, T, TCTN2, VANGL1, XRCC2	48
Neurological Disease	X-linked mental retardation	X-linked mental retardation	9,31E-08	ABCD1, AFF2, ARHGEF6, ATRX, CASK, EIF2S3, FGD1, FRMPD4, GABBR1, GABBR2, GRIA3, HCFC1, HPRT1, HSD17B10, HTR2B, IQSEC2, KDM6A, KLHL15, L1CAM, MECP2, NEXMIF, NONO, NOS1, OGT, PQBP1, RAB39B, RLIM, RPS6KA3, SCN3B, SLC1A7, SLC6A2, SMS, SYP, THOC2, TSPAN7, USP9X, ZNF711	37
Neurological Disease	degeneration	Degeneration of nervous system	9,54E-08	ABCD1, AGBL4, ANK3, ASNA1, ATG7, ATXN7, B4GALNT1, BAX, BDNF, BECN1, CACNA1D, CASP1, CASP8, CAV1, CERS1, CERS2, CLP1, CREBBP, CRHR1, CSF1R, DNM1L, DPYSL3, EP300, EPO, ERBB2, ESR2, EYA1, FABP3, FGFR1, FLT1, GLB1, GPHN, GPX1, GRID1, GRID2, GRK6, HDAC6, HIF1A, KCNMA1, KIF1A, KL, LAMC1, LMNB1, LRP1, MAG, MARK2, MFN2, MSRB3, NAGLU, NCAM1, NFE2L2, NOS1, NR1H3, NTRK2, NTRK3, PARK7, PDE8B, PEX13, PITPNA, …	81
Neurological Disease	syndromic mental retardation	Syndromic mental retardation	1,04E-07	ABCD1, AFF2, ARHGEF6, ATP8A2, ATRX, CAMTA1, CASK, COQ5, CREBBP, DNMT3A, EIF2S3, ELP2, EP300, FGD1, FRMPD4, GABBR1, GABBR2, GATAD2B, GMPPB, GPC1, GRIA3, HCFC1, HNRNPU, HPRT1, HSD17B10, HTR2B, INPP5K, IQSEC2, ISPD, KANSL1, KCNH1, KDM6A, KIRREL3, KLHL15, L1CAM, MECP2, NEXMIF, NFIA, NONO, NOS1, OBSL1, OGT, PACS1, PDHB, PGAP2, PGAP3, PPP2R5D, PQBP1, PUS3, RAB39B, RLIM, RPS6KA3, SATB2, SCN3B, SETD5, SL…	70
Neurological Disease	familial syndromic intellectual disability	Familial syndromic intellectual disability	1,05E-07	ABCD1, AFF2, ARHGEF6, ATP8A2, ATRX, CAMTA1, CASK, COQ5, CREBBP, EIF2S3, ELP2, EP300, FGD1, FRMPD4, GABBR1, GABBR2, GATAD2B, GMPPB, GPC1, GRIA3, HCFC1, HNRNPU, HPRT1, HSD17B10, HTR2B, INPP5K, IQSEC2, ISPD, KANSL1, KCNH1, KDM6A, KIRREL3, KLHL15, L1CAM, MECP2, NEXMIF, NFIA, NONO, NOS1, OBSL1, OGT, PACS1, PDHB, PGAP2, PGAP3, PPP2R5D, PQBP1, PUS3, RAB39B, RLIM, RPS6KA3, SATB2, SCN3B, SETD5, SLC1A7, SL…	68
Neurological Disease	glioma cancer	Glioma cancer	1,48E-07	ACOT9, ADARB1, AK5, AKT3, ARID5B, ATP1B1, ATRX, AXIN2, BAP1, CAMTA1, CAPN3, CAV1, CCND2, CDK5, CKS2, CLK4, CNTNAP2, CREBBP, CSF1R, DMBT1, ECT2, EFEMP1, EFNB3, ENTPD4, EP300, ERBB2, EZH2, FBXO9, FGFR1, FLT1, FLT3, FLT4, FOXO1, FOXO3, FRMD4B, FUBP1, GAD2, GPNMB, GSR, H3F3C, HDAC6, HIPK2, HSP90AA1, HSP90AB1, HSP90B1, HSPA5, IDS, IL1R1, KAZN, KCNMA1, KDM6A, KDR, KIT, KMT2C, LPAR1, MAG, MAP7, MAPK9, M…	107
Neurological Disease	central nervous system tumor	Central nervous system tumor	1,90E-07	ABCC10, ACOT9, ADAM19, ADAM8, ADARB1, ADCK5, ADCY9, AK5, AKT3, ANGPT1, ARHGAP15, ARID5B, ATP1B1, ATP6V1A, ATRX, AXIN2, B4GALT5, BAG6, BAP1, BAX, BCOR, BOC, BTG2, BUD31, CA9, CACNA1C, CACNA1D, CACNA1G, CACNA1S, CACNG3, CADM1, CAMTA1, CAPN3, CASP8, CAV1, CCND2, CD109, CDC27, CDC42BPA, CDK5, CDK6, CELSR1, CHD1, CKS2, CLK4, CNKSR2, CNTNAP2, CPED1, CREBBP, CROCC, CSF1R, CTDNEP1, CTIF, DGKZ, DHRS4, DIA…	276
Neurological Disease	central nervous system solid tumor	Central nervous system solid tumor	2,69E-07	ABCC10, ACOT9, ADAM19, ADAM8, ADARB1, ADCK5, ADCY9, AK5, AKT3, ANGPT1, ARHGAP15, ARID5B, ATP1B1, ATP6V1A, ATRX, AXIN2, B4GALT5, BAG6, BAP1, BAX, BCOR, BOC, BTG2, BUD31, CA9, CACNA1C, CACNA1D, CACNA1G, CACNA1S, CACNG3, CADM1, CAMTA1, CAPN3, CASP8, CAV1, CCND2, CD109, CDC27, CDC42BPA, CDK5, CDK6, CELSR1, CHD1, CKS2, CLK4, CNKSR2, CNTNAP2, CPED1, CREBBP, CROCC, CSF1R, CTDNEP1, CTIF, DGKZ, DHRS4, DIA…	274
Neurological Disease	glioblastoma cancer	Glioblastoma	4,10E-07	ACOT9, ADARB1, AK5, AKT3, ARID5B, ATP1B1, ATRX, AXIN2, BAP1, CAMTA1, CAPN3, CAV1, CCND2, CDK5, CKS2, CLK4, CNTNAP2, CREBBP, CSF1R, DMBT1, ECT2, EFEMP1, EFNB3, ENTPD4, EP300, ERBB2, EZH2, FBXO9, FGFR1, FLT1, FLT3, FLT4, FOXO1, FOXO3, FRMD4B, GAD2, GPNMB, GSR, H3F3C, HIPK2, HSP90AA1, HSP90AB1, HSP90B1, HSPA5, IDS, IL1R1, KAZN, KCNMA1, KDM6A, KDR, KIT, KMT2C, LPAR1, MAG, MAP7, MAPK9, MAST3, MBP, MER…	102
Neurological Disease	malignant astrocytoma	Malignant astrocytoma	4,66E-07	ACOT9, ADARB1, AK5, AKT3, ARID5B, ATP1B1, ATRX, AXIN2, BAP1, CAMTA1, CAPN3, CAV1, CCND2, CDK5, CKS2, CLK4, CNTNAP2, CREBBP, CSF1R, DMBT1, ECT2, EFEMP1, EFNB3, ENTPD4, EP300, ERBB2, EZH2, FBXO9, FGFR1, FLT1, FLT3, FLT4, FOXO1, FOXO3, FRMD4B, GAD2, GPNMB, GSR, H3F3C, HDAC6, HIPK2, HSP90AA1, HSP90AB1, HSP90B1, HSPA5, IDS, IL1R1, KAZN, KCNMA1, KDM6A, KDR, KIT, KMT2C, LPAR1, MAG, MAP7, MAPK9, MAST3, M…	103
Neurological Disease	seizures	Seizures	7,76E-07	ADAM10, ADARB1, AKT3, ANK3, AP3M2, ARHGAP32, ARID5B, ASAH1, ATG7, ATP1A2, B4GALNT1, BAIAP2, BAIAP3, BAX, BDNF, BRAT1, C9orf3, CA13, CA4, CA9, CACNA1D, CACNA1G, CEMIP, CERS1, CHRNA4, CKB, CNTNAP2, CRH, DGKE, DMTF1, EFHC1, EGR2, ELFN1, FGF13, GABBR1, GABBR2, GABRA1, GABRA6, GABRG2, GABRR3, GAD2, GADD45A, GFRA2, GLB1, GNG3, GNG7, GRIA1, GRIN3B, HCN1, HECW2, HNRNPU, HS3ST2, HSPA1L, HYOU1, IGSF9, KCNA…	105
Neurological Disease	neurodegeneration	Neurodegeneration	1,33E-06	ABCD1, AGBL4, ANK3, ASNA1, ATG7, ATP1B1, ATXN7, B4GALNT1, BAX, BDNF, BECN1, CACNA1D, CASP1, CAV1, CERS1, CLP1, COASY, CREBBP, CRHR1, CSF1R, DNM1L, DPYSL3, EP300, EPO, ERBB2, ESR2, EYA1, FABP3, FGFR1, FLT1, GLB1, GPHN, GPX1, GRID1, GRID2, GRK6, HDAC6, HIF1A, HPRT1, KCNMA1, KIF1A, LAMC1, LANCL1, LMNB1, LRP1, MAG, MARK2, MFN2, MSRB3, NAGLU, NCAM1, NFE2L2, NOS1, NR1H3, NTRK2, NTRK3, PARK7, PDE8B, PEX…	83
Embryonic Development	development	Development of body axis	3,16E-19	ACVR2B, ADAM10, ADAM19, ADAMTS18, AFDN, AFF2, AGO2, AKT3, ALG5, ANK3, APAF1, APBB1, APLP2, ARHGEF12, ARID5B, ATAT1, ATF6, ATG7, ATP6V1B1, ATP8A2, ATRX, ATXN7, AXIN2, BAG6, BAX, BBS1, BBS7, BCAR3, BCL9L, BCOR, BDNF, BMP5, BMP6, BMP7, BMPR1B, BPTF, BTG2, CCND2, CDH2, CDH5, CDK5, CDK5RAP1, CDK6, CELSR1, CERS1, CHL1, CLCN5, CLP1, CNTNAP2, COL5A1, COL8A2, COMMD1, CRB1, CRISPLD1, CRISPLD2, CRTAC1, CSF1…	315
Embryonic Development	development	Development of head	6,41E-19	ACVR2B, ADAM10, ADAM19, ADAMTS18, AFDN, AFF2, AGO2, AKT3, ANK3, APAF1, APBB1, APLP2, ARHGEF12, ARID5B, ATAT1, ATF6, ATG7, ATP6V1B1, ATP8A2, ATRX, ATXN7, AXIN2, BAG6, BAX, BBS1, BBS7, BCAR3, BCL9L, BCOR, BDNF, BMP5, BMP6, BMP7, BMPR1B, BPTF, BTG2, CCND2, CDH2, CDH5, CDK5, CDK5RAP1, CDK6, CELSR1, CERS1, CHL1, CLCN5, CLP1, CNTNAP2, COL5A1, COL8A2, COMMD1, CRB1, CRISPLD1, CRISPLD2, CRTAC1, CSF1R, CTH…	297
Embryonic Development	development	Development of body trunk	1,64E-11	ABCA1, ACE, ACKR3, ACVR2B, ADAM10, ADAM19, ADAMTS2, ADAMTS6, ANGPT1, ANKRD1, AP3M2, ARID5B, ARRB2, ASAH1, ATG7, ATP2A1, ATXN1L, B2M, BAG6, BAX, BBS7, BCOR, BDNF, BECN1, BICC1, BMP5, BMP7, BTN1A1, CACNA1C, CACNA1D, CADM1, CAPN3, CARM1, CASP8, CAV1, CCNA2, CCND2, Cdc42, CDH4, CDH5, CISH, CNOT9, COL5A1, CREBBP, CRH, CRHR1, CSF1R, CTBP1, CTSS, CUX1, CXADR, DAAM1, DAW1, DCHS1, DHCR7, DISP1, DLC1, DLL4…	283
Embryonic Development	development	Development of striated muscle	2,48E-07	ALOX12, ANGPT1, ANKRD1, BDNF, BECN1, BMP5, BMP7, BOC, CACNA1S, CAPN3, CASP8, CAV1, CCNA2, CDK5, CXADR, DAAM1, DISP1, Dmd, EP300, EPO, ERBB2, FGFRL1, FOXO1, Foxp1, GATA4, GJA1, HDAC4, HDAC5, HSPG2, JPH2, MAPK14, MEOX2, MSGN1, MTOR, MYH7, MYL6, NF1, NOTCH1, NRG1, PAX3, PAX7, PDGFB, PLEC, PPP2R3A, SENP2, SIX4, SMAD7, SRPK3, TAZ, TGFBR3, TMOD1, TNNT2, TPM1, TRIO	54
Embryonic Development	development	Development of cerebral cortex	5,33E-07	ADAM10, AFDN, ATAT1, ATG7, BAX, BBS1, BDNF, BMP7, BTG2, CDH2, CDK5, CDK6, CHL1, CNTNAP2, CXADR, DLG5, EZR, FGF13, FGFR1, GLI3, HIF1A, HSPB8, KIF14, KIF1A, KIRREL3, L1CAM, LAMC1, MDK, MFSD2A, NCAM1, NEO1, NF1, NPY, NTN1, NTRK2, OGDH, OTX1, RAC3, SEMA3F, SMAD4, SRC, ST8SIA4, TNIK, TP73, TRIO, USP9X, VLDLR, XRCC2, ZBTB20	49
Embryonic Development	abnormal morphology	Abnormal morphology of embryonic tissue	9,50E-18	ACKR3, ACVR2B, ADAM10, ADAM19, AFDN, AGO2, AMOT, APBB1, APEX1, ARHGEF12, ARRB2, ASTN1, ATP2C1, ATP6V0C, BAG6, BDNF, BECN1, BIRC6, BMP1, BMP7, BPTF, BRSK1, CACNA1C, CASP8, CCND2, Cdc42, CDH2, CDH4, CDH5, CDK5, COMMD1, COPS5, CTDNEP1, CXADR, CYP26B1, DISP1, DLC1, DLG1, DMRT2, ECE1, ECT2, EFNB2, EGR2, EP300, EPB41L5, ERBB2, ERF, ERN1, EYA1, EZH2, FGFR1, FGFRL1, FKBP8, FZR1, G6PD, GAS1, GATA4, GCLC, …	176
Embryonic Development	formation	Formation of brain	1,41E-14	ADAM10, ADAM19, AFDN, AFF2, AGO2, AKT3, ANK3, APAF1, APBB1, APLP2, ATAT1, ATG7, ATRX, BAG6, BAX, BBS1, BBS7, BDNF, BMP5, BMP7, BPTF, BTG2, CCND2, CDH2, CDK5, CDK5RAP1, CDK6, CERS1, CHL1, CLP1, CNTNAP2, COMMD1, CRTAC1, CSF1R, CXADR, Dclk1, DHCR7, DIXDC1, DLC1, DLG5, EGR2, EML1, EPHB2, ESR2, EZH2, EZR, FAIM2, FANCD2, FGF13, FGFR1, FGFRL1, FLT4, FOXJ1, FOXO3, FZD3, GAS1, GHRHR, GLI2, GLI3, GPC1, HCN…	162
Embryonic Development	formation	Formation of muscle	3,55E-09	ALOX12, ANGPT1, ANKRD1, ARID5B, BDNF, BECN1, BMP5, BMP7, BOC, CACNA1S, CAPN2, CAPN3, CASP1, CASP8, CAV1, CCNA2, CDH2, CDK5, CHRNB1, CREBBP, CTBP1, CXADR, DAAM1, DISP1, DLG1, Dmd, DNMT3A, DOCK5, DYSF, EP300, EPO, ERBB2, FGFR1, FGFRL1, FOSL2, FOXK1, FOXO1, Foxp1, GAA, GATA4, GJA1, GPC1, HDAC4, HDAC5, HIF1A, HSP90AA1, HSP90B1, HSPG2, ILK, INPP5K, JAG1, JPH1, JPH2, KCNH1, KRT8, LAMA5, LOX, MAML1, MAP…	111
Embryonic Development	formation	Formation of muscle cells	4,21E-08	CACNA1S, CAPN3, CCNA2, CHRNB1, CREBBP, CXADR, DAAM1, Dmd, DNMT3A, DOCK5, DYSF, EP300, ERBB2, FGFR1, FOSL2, FOXO1, Foxp1, GAA, GATA4, GPC1, HDAC4, HDAC5, HIF1A, HSP90AA1, HSP90B1, ILK, JPH2, KRT8, LOX, MAML1, MAPK14, MEGF10, MFN2, MTOR, MYLK, NCOA2, NEO1, NFATC3, PAX3, PLEC, PLXNB1, PRKCQ, RAP1GDS1, RRAS, SENP2, SGCB, SIX4, SLC8A1, TBX5, TGFBR1, TGFBR2, TMOD1, TNNT2, TPM1	54
Embryonic Development	formation	Formation of kidney	5,63E-08	ACE, ACVR2B, Agtr1b, ARID5B, BAG6, BAX, BDNF, BICC1, BMP6, BMP7, CADM1, CAV1, CDH4, CDH6, CRLF1, CSF1R, CUX1, CYP27A1, DCHS1, DLG1, EFEMP1, EYA1, EZR, FGFR1, FGFRL1, FLT1, FLT4, FREM1, GDF11, GLI2, GLI3, GPC3, GRB2, GRID2, GRIP1, HDAC6, HIF1A, ILK, INSR, ITGA1, JAG1, JAK2, KDR, KL, LAMA5, LAMC1, LIN7C, MST1R, MYO1E, NF1, NID1, NLE1, NOTCH1, NPHP3, NPNT, PDGFB, PDPK1, PKD2, PLCE1, PPP3CA, RARA, RA…	83
Embryonic Development	formation	Formation of forebrain	2,50E-07	ADAM10, ADAM19, AFDN, AGO2, APAF1, APBB1, APLP2, ATRX, BAX, BBS1, BDNF, BMP5, BMP7, CDH2, CDK5, CDK6, CNTNAP2, CRTAC1, CSF1R, Dclk1, DLC1, EPHB2, FGFRL1, FOXJ1, GLI3, HCN1, HPRT1, KAT2A, KIF14, L1CAM, LIN28B, MAPK1, MKL1, MTOR, NCAM1, NCOR2, NF1, NFIA, NOTCH1, NRP2, NTN1, NTRK2, OGDH, OTX1, PARD3, PDPK1, PFDN1, PLXNA4, PLXNB2, PPARD, PPP3CA, PRKG1, RARB, RTN4R, RYK, SEMA5A, SH2D3C, SLIT1, SMARCA4…	71
Embryonic Development	formation	Formation of lung	3,87E-07	ABCA1, ACE, ACVR2B, ADAMTS2, ARRB2, ASAH1, ATP2A1, ATXN1L, BAG6, CARM1, CAV1, CNOT9, CREBBP, CRH, CRHR1, CUX1, DCHS1, DHCR7, DMRT2, ELK3, EP300, ESR2, FGF18, FGFR1, FLT4, Foxp1, FUBP1, FUT8, GATA4, GLI2, GLI3, GPC3, HAT1, HSPB11, INPP5D, KDR, LAMA5, LAMC1, LMNB1, LOX, LOXL3, MAP2K2, MAPK1, MAPK14, MAPK9, MECP2, MMP2, MUS81, NCOA2, NCOR2, NFE2L2, NOTCH1, NPHP3, PDGFB, PHF14, PKDCC, PLOD3, PPP1CA, …	80
Embryonic Development	formation	Formation of telencephalon	6,01E-07	ADAM19, AFDN, APBB1, BBS1, BDNF, CDH2, CDK5, CDK6, CNTNAP2, CRTAC1, CSF1R, EPHB2, FOXJ1, GLI3, HCN1, HPRT1, KAT2A, KIF14, L1CAM, MAPK1, MTOR, NCOR2, NF1, NFIA, NRP2, NTN1, NTRK2, OGDH, PARD3, PFDN1, PLXNA4, PLXNB2, PPARD, PPP3CA, RARB, RTN4R, RYK, SH2D3C, SLIT1, TCTN1, TNC, TOP2B, TP73, TRIO, ULK4, VAX1, VLDLR, ZBTB20	48
Embryonic Development	growth	Growth of embryo	5,06E-12	ABCA1, ACACA, ACSL6, ACVR2B, AFDN, AGO2, AGO3, AGO4, BBS1, BDNF, BECN1, BMP6, BMP7, BMPR1B, CASP8, CDH5, CDK6, COPS5, CUL1, CUX2, DAGLA, DBN1, DCT, DLL4, DNM1L, EML1, EP300, EZH2, FGF18, FGFR1, FLII, FLT1, FOXO1, Foxp1, FXR2, FZD3, G6PD, GAS1, GATA4, GCLC, GINS1, GJA1, GLB1, GLI2, GLI3, HDAC5, HIF1A, HSP90B1, HSPG2, IL11RA, IL2RG, ILK, ING5, INSR, INTS1, ITGA1, ITGB7, JAG1, JAK2, KAT2A, KCNIP3, K…	140
Embryonic Development	growth	Arrest in growth of embryo	6,41E-08	ABCA1, ACACA, ACVR2B, AFDN, BECN1, CASP8, CDH5, CDK6, COPS5, CUL1, EP300, EZH2, FLII, FLT1, G6PD, GATA4, GCLC, GINS1, HIF1A, HSP90B1, INTS1, KAT2A, MAX, MGAT1, MTOR, MYL1, NF1, NOTCH1, NRAS, PARP1, PCYT1A, PLCG1, POU2F1, PSMC4, RAD50, RAPGEF2, RASA1, RDH10, SLC8A1, SMAD2, SMAD4, TAL1, TBX5, TLN1, TOPBP1, TUBG1, TXN, UBR2, UBR4, WLS	50
Embryonic Development	branching	Branching of neurites	9,73E-11	ADAM10, AGRN, ARHGAP32, ATF6, ATRX, BDNF, BMP7, CAMK1G, CAV1, Cdc42, CDH2, CDK5, CELSR1, CLASP2, CLSTN1, CNTNAP2, CRH, CRHR1, CRMP1, CSRP1, CTNND2, DBN1, DLG1, DLG5, DNM1L, DPYSL5, DSCAM, EIF4G3, ELFN1, EPHB2, EPO, EZR, FARP1, FGF13, IGSF9, KLF7, L1CAM, LMNB1, LRRC7, MAG, MECP2, MFN2, MTOR, NCAM1, NCAM2, NF1, NLGN3, NOS1, NOTCH1, NRG1, NRP2, NTN1, NTRK2, NTRK3, PACSIN1, PALM, PIP5K1A, PKP4, PLD1,…	93
Embryonic Development	branching	Dendritic growth/branching	2,05E-08	ADAM10, AGRN, ARHGAP32, ATRX, BDNF, BMP7, CAMK1G, CAV1, CDH2, CDK5, CELSR1, CLASP2, CLSTN1, CNTNAP2, CRH, CRHR1, CRMP1, CSRP1, CTNND2, DBN1, DLG1, DLG5, DNM1L, DPYSL5, DSCAM, EIF4G3, ELFN1, EPHB2, FARP1, IGSF9, L1CAM, LMNB1, LRRC7, MAG, MECP2, MFN2, MTOR, NF1, NLGN3, NOS1, NOTCH1, NRG1, NRP2, NTRK2, PACSIN1, PALM, PLD1, PLPPR5, PPP1R9A, PVALB, RAC3, RAPGEF2, RIMS3, RIMS4, RND1, ROCK2, RPS6KA3, RY…	72
Embryonic Development	size	Size of embryo	1,11E-10	ACACA, ADAM10, ADAM19, AFDN, AMOT, ARHGEF12, ATP2C1, BECN1, BPTF, BTG2, C1QBP, CASP8, Cdc42, CDK6, COMMD1, COPS5, CREBBP, CUL1, CXADR, DISP1, DNM1L, DPH3, ECE1, EFNB2, EP300, EPB41L5, ERBB2, ERF, ERN1, EYA1, FGFR1, FKBP8, Foxp1, G6PD, GATA4, GJA1, GLI2, HIF1A, HSP90B1, HSPG2, HTR2B, IL11RA, KAT2A, KDM2A, LAMA5, LIN28B, LMNB1, LMO4, MAML1, MAPK1, MAX, MEOX2, MFN2, MGAT1, MYL1, NCOA3, NF1, NFATC1, …	102
Embryonic Development	cardiogenesis	Cardiogenesis	7,40E-10	ACKR3, ACVR2B, ADAM19, ADAMTS6, ANGPT1, ANKRD1, AP3M2, BBS7, BCOR, BDNF, BECN1, BICC1, BMP5, BMP7, CACNA1C, CAPN3, CASP8, CAV1, CCNA2, CCND2, Cdc42, COL5A1, CTBP1, CXADR, DAAM1, DAW1, DCHS1, DISP1, DLC1, DLL4, DNM1L, DNMT3A, DRC1, ECE1, EP300, EPO, ERBB2, FGF12, FGFR1, FGFRL1, FOXJ1, FOXO1, FOXO3, Foxp1, FOXP4, FREM2, GAA, GAS1, GATA4, GDF11, GJA1, GLI2, GLI3, GPC3, GSK3A, HDAC4, HDAC5, HIF1A, HS…	147
Embryonic Development	morphogenesis	Morphogenesis of embryo	2,35E-08	ACVR2B, ALX3, BAG6, BAX, BMP7, BMPR1B, CACNA1C, CDH4, CHST11, CREBBP, CYP26B1, DCHS1, DLG1, DLX6, ECE1, EPB41L5, EYA1, FGFR1, FGFRL1, FLT1, FLVCR1, FOXP4, FZD3, GAS1, GATA4, GDF11, GJA1, GLI2, GLI3, GPC3, HIF1A, HOXC10, HTR2B, ILK, IMPAD1, INSR, JAG2, KDM6A, LAMA5, MAB21L2, MAP3K20, MEOX2, NCKAP1, NIPBL, NOTCH1, NPNT, NPY1R, PKD2, PKDCC, PRRX1, RARA, RARB, RDH10, ROR2, RRAS, RUNX2, SALL4, SEC24B,…	75
Embryonic Development	morphogenesis	Morphogenesis of embryonic tissue	2,77E-07	ACVR2B, BAG6, BMP7, CDH4, DCHS1, DLG1, EPB41L5, EYA1, FGFRL1, FOXP4, FZD3, GATA4, GDF11, GLI2, GLI3, GPC3, HIF1A, ILK, INSR, JAG2, KDM6A, LAMA5, MEOX2, NCKAP1, NIPBL, NOTCH1, NPNT, NPY1R, PKD2, RARA, RARB, ROR2, RRAS, SEC24B, SMAD2, SMAD4, SMARCA4, T, TBX3, TCF7L2, TGFBR2, TGFBR3, TP63, WNT4, WNT7B, WNT9B	46
Embryonic Development	cell movement	Cell movement of embryonic cell lines	4,89E-07	ANGPT1, ARHGEF12, ARRB2, ASAP1, Cdc42, CHL1, CNN3, CUL1, DLC1, EFEMP1, EHD1, ELK3, FBLN2, FLT4, GPC1, HDAC6, HIF1A, ILK, ITGA1, ITGA4, ITGA9, ITGB2, L1CAM, LOX, LPAR4, MAPK14, MEOX2, MST1R, MYLK, NFKB2, NR4A1, PDGFB, PDPK1, PLXNB1, PMP22, PROM1, PTBP1, PTP4A3, RASA1, RASGRP3, ROCK2, SH2D3C, SLC5A5, SRC, TLR2, TMEFF2, TNC, TNIK, VAV2, VTN, WDPCP	51
Developmental Disorder	abnormal morphology	Abnormal morphology of embryonic tissue	9,50E-18	ACKR3, ACVR2B, ADAM10, ADAM19, AFDN, AGO2, AMOT, APBB1, APEX1, ARHGEF12, ARRB2, ASTN1, ATP2C1, ATP6V0C, BAG6, BDNF, BECN1, BIRC6, BMP1, BMP7, BPTF, BRSK1, CACNA1C, CASP8, CCND2, Cdc42, CDH2, CDH4, CDH5, CDK5, COMMD1, COPS5, CTDNEP1, CXADR, CYP26B1, DISP1, DLC1, DLG1, DMRT2, ECE1, ECT2, EFNB2, EGR2, EP300, EPB41L5, ERBB2, ERF, ERN1, EYA1, EZH2, FGFR1, FGFRL1, FKBP8, FZR1, G6PD, GAS1, GATA4, GCLC, …	176
Developmental Disorder	abnormal morphology	Abnormal morphology of extraembryonic tissue	1,93E-07	ACVR2B, ADAM10, AFDN, AGO2, APEX1, BECN1, BMP1, CASP8, CDH2, COL5A1, COMMD1, CREBBP, CTDNEP1, ERF, EZH2, FGFR1, G6PD, GATA4, GINS1, HSP90B1, ITGA4, JAG1, KDM8, MAML1, MAPK1, MAPK14, MTOR, NF1, NOTCH1, NRAS, PDPK1, POU2F1, PPARD, PPP1R8, PPP3R1, PRKCI, RAPGEF2, RASA1, SLC8A1, SMAD2, SMAD4, SMAD9, SUZ12, TAL1, TBX3, TERF1, TGFBR1, TGFBR2, TLN1, TRRAP, UBP1, UBR2, UBR4, WASF2, WNT7B, ZFX	56
Developmental Disorder	growth failure	Growth Failure	1,84E-13	ABCA1, ABCB11, ACACA, AGO2, AMOT, AP1G1, AP1M2, APEX1, APLP2, ARID5B, ATP2C1, BAP1, BDNF, BIRC6, BNIP3L, C1QBP, CD2AP, CDC45, CDH2, CDH5, CKB, CLDN7, CNGA2, COMMD1, COPS5, CREB3L1, CREBBP, CRHBP, CSF1R, CSGALNACT1, CWC27, DCHS1, DHCR7, DLL4, DMTF1, DNMT3A, DPH3, EFNB2, EP300, ERN1, ESR2, EZH2, FANCD2, FGFR1, FGFRL1, FKBP4, FLT1, FOSL2, FOXJ1, FUBP1, FUT8, FZR1, G6PC3, GADD45A, GATA4, GCLC, GFRA2,…	173
Developmental Disorder	midline defect	Midline defect	1,13E-09	ACVR2B, APAF1, ATP2C1, BAG6, BMP7, CELSR1, CNN3, CREBBP, DHCR7, DLG1, ECE1, EP300, EPHB2, ESR2, FGFR1, FKBP8, Foxp1, FREM1, GADD45A, GAS1, GATA4, GDF11, GPC3, GSKIP, HDAC4, HIPK2, HSPG2, IFT172, JAG1, JAG2, KAT2A, KDM6A, LAMC1, LMO4, LOXL3, LPAR1, MAPK9, MDFI, MTHFD1L, MTRR, NF1, NOTCH1, PARD3, PARP1, PATZ1, PDS5B, PLXNB2, POR, PRRX1, RAD23B, RAPGEF2, RARA, RARB, RDH10, RERE, RGMA, ROR1, ROR2, RY…	81
Developmental Disorder	congenital anomaly of cardiovascular system	Congenital anomaly of cardiovascular system	1,90E-09	ACKR3, ACVR2B, ADAM19, AKT3, ANGPT1, AVPR2, B3GAT3, BICC1, BMP1, CACNA1C, DISP1, DLC1, ECE1, ENO2, FGFR1, FGFRL1, FLT1, FOXJ1, FOXO1, Foxp1, G6PC3, GATA4, GJA1, GPC3, HSPG2, HTR2B, JAG1, KDR, KRIT1, MGAT1, MTOR, MYH7, NAA10, NCOR2, NF1, NFATC1, NOTCH1, NTRK2, NTRK3, P2RY12, PATZ1, PDS5B, PIK3R2, PKD2, PLCE1, PTGIS, RARA, RARB, RASA1, RBM10, RDH10, RERE, RGS19, RNF20, ROR2, RYR2, SALL4, SERPINI1, …	77
Developmental Disorder	mental retardation	Mental retardation	1,96E-09	ABCD1, AFF2, AMOT, ANK3, AP4M1, ARHGEF6, ATP6V1A, ATP8A2, ATRX, BBS7, CACNA1G, CAMTA1, CASK, CCNA2, COQ5, CREBBP, DCAF6, DIP2B, DNMT3A, DRD3, EIF2S3, ELP2, EP300, FGD1, FGFR1, FRMPD4, GABBR1, GABBR2, GABRA1, GABRA6, GABRG2, GATAD2B, GMPPB, GPC1, GRIA3, GTF2H5, HCFC1, HERC2, HNRNPU, HPRT1, HSD17B10, HTR2B, INPP5K, IQSEC2, ISPD, KANSL1, KCNH1, KDM6A, KIF1A, KIRREL3, KLHL15, L1CAM, MECP2, MTOR, NAGL…	102
Developmental Disorder	congenital encephalopathy	Congenital encephalopathy	2,01E-09	AKT3, APAF1, APBB1, ASNS, ATP2B3, ATP2C1, BAG6, BMP7, CAMTA1, CASK, CCNA1, CCND2, CDC45, CDK5, CDK6, CEP63, CERS1, CLP1, CNN3, CNTNAP2, CREBBP, DISP1, EGR2, EIF2S3, EML1, EP300, EPO, ERF, EXOSC8, EYA1, FGFR1, FKBP8, FRMD4A, GADD45A, GAS1, GLI2, GMNN, GMPPB, HDAC4, HIPK2, HSPG2, IFT172, ISPD, KAT2A, KDM6A, L1CAM, LAMC1, LIN9, LMNB1, LMO4, LPAR1, MAPK9, MECP2, MFSD2A, MTHFD1L, MTOR, NF1, NFIA, NOTC…	96
Developmental Disorder	familial mental retardation	Familial mental retardation	2,87E-09	ABCD1, AFF2, ANK3, AP4M1, ARHGEF6, ATP8A2, ATRX, BBS7, CACNA1G, CAMTA1, CASK, CCNA2, COQ5, CREBBP, DIP2B, DNMT3A, EIF2S3, ELP2, EP300, FGD1, FGFR1, FRMPD4, GABBR1, GABBR2, GATAD2B, GMPPB, GPC1, GRIA3, HCFC1, HERC2, HNRNPU, HPRT1, HSD17B10, HTR2B, INPP5K, IQSEC2, ISPD, KANSL1, KCNH1, KDM6A, KIF1A, KIRREL3, KLHL15, L1CAM, MECP2, MTOR, NAGLU, NEXMIF, NFIA, NONO, NOS1, OBSL1, OGT, PACS1, PDHB, PGAP1,…	90
Developmental Disorder	congenital malformation	Congenital malformation of brain	2,97E-09	AKT3, APAF1, APBB1, ATP2B3, ATP2C1, BAG6, BMP7, CAMTA1, CASK, CCNA1, CCND2, CDC45, CDK5, CDK6, CEP63, CERS1, CLP1, CNN3, CNTNAP2, CREBBP, DISP1, EGR2, EIF2S3, EML1, EP300, EPO, ERF, EXOSC8, EYA1, FGFR1, FKBP8, FRMD4A, GADD45A, GAS1, GLI2, GMNN, GMPPB, HDAC4, HIPK2, HSPG2, IFT172, ISPD, KAT2A, KDM6A, L1CAM, LAMC1, LIN9, LMNB1, LMO4, LPAR1, MAPK9, MECP2, MFSD2A, MTHFD1L, MTOR, NF1, NFIA, NOTCH1, PA…	95
Developmental Disorder	multiple congenital anomalies	Multiple congenital anomalies	6,16E-09	ABCD3, ACVR2B, ADCY6, AFF2, ANKH, ATXN1L, B3GAT3, BBS1, BBS7, BBS9, BMP7, BMPR1B, BRF1, CA13, CA4, CA9, CASK, CNTNAP1, CREBBP, CSPP1, CWC27, DCHS1, DHCR7, DLG1, DLL4, DRD3, DYM, EOGT, EP300, EPHB2, ERF, ESR2, EXOC4, EYA1, EZH2, FGD1, FGFR1, FREM1, G6PC3, GABBR1, GABBR2, GABRA1, GAS1, GDF11, GJA1, GLI3, GMPPB, GNAI3, GPC3, GSKIP, HDAC6, HECW2, HSPA9, HSPG2, HTR2B, IARS2, IFIH1, IFT172, IMPAD1, INS…	142
Developmental Disorder	autism or intellectual disability	Autism or intellectual disability	6,42E-09	ABCD1, AFF2, AMOT, ANK3, AP4M1, ARHGEF6, ATG7, ATP6V1A, ATP8A2, ATRX, BBS7, CACNA1G, CAMTA1, CASK, CCNA2, CNTNAP2, COQ5, CREBBP, DCAF6, DIP2B, DNMT3A, DRD3, EIF2S3, ELP2, EP300, FGD1, FGFR1, FRMPD4, GABBR1, GABBR2, GABRA1, GABRA6, GABRG2, GAD2, GATAD2B, GMPPB, GPC1, GRIA3, GRIN3B, GTF2H5, HCFC1, HERC2, HNRNPU, HPRT1, HSD17B10, HTR2B, INPP5K, IQSEC2, ISPD, KANSL1, KCNH1, KDM6A, KIF1A, KIRREL3, KLH…	107
Developmental Disorder	neural tube defect	Neural tube defect	2,10E-08	APAF1, ATP2C1, BAG6, BMP7, CELSR1, CNN3, CREBBP, EP300, ESR2, FGFR1, FKBP8, GADD45A, HDAC4, HIPK2, HSPG2, IFT172, KAT2A, KDM6A, LAMC1, LMO4, LPAR1, MAPK9, MDFI, MTHFD1L, MTRR, NF1, PARD3, PARP1, PATZ1, PLXNB2, POR, PRRX1, RAPGEF2, RGMA, ROR1, ROR2, SALL4, SEC24B, SESTD1, SMAD4, SMARCA4, SMURF1, SMURF2, SNAP25, T, TCTN2, VANGL1, XRCC2	48
Developmental Disorder	X-linked mental retardation	X-linked mental retardation	9,31E-08	ABCD1, AFF2, ARHGEF6, ATRX, CASK, EIF2S3, FGD1, FRMPD4, GABBR1, GABBR2, GRIA3, HCFC1, HPRT1, HSD17B10, HTR2B, IQSEC2, KDM6A, KLHL15, L1CAM, MECP2, NEXMIF, NONO, NOS1, OGT, PQBP1, RAB39B, RLIM, RPS6KA3, SCN3B, SLC1A7, SLC6A2, SMS, SYP, THOC2, TSPAN7, USP9X, ZNF711	37
Developmental Disorder	syndromic mental retardation	Syndromic mental retardation	1,04E-07	ABCD1, AFF2, ARHGEF6, ATP8A2, ATRX, CAMTA1, CASK, COQ5, CREBBP, DNMT3A, EIF2S3, ELP2, EP300, FGD1, FRMPD4, GABBR1, GABBR2, GATAD2B, GMPPB, GPC1, GRIA3, HCFC1, HNRNPU, HPRT1, HSD17B10, HTR2B, INPP5K, IQSEC2, ISPD, KANSL1, KCNH1, KDM6A, KIRREL3, KLHL15, L1CAM, MECP2, NEXMIF, NFIA, NONO, NOS1, OBSL1, OGT, PACS1, PDHB, PGAP2, PGAP3, PPP2R5D, PQBP1, PUS3, RAB39B, RLIM, RPS6KA3, SATB2, SCN3B, SETD5, SL…	70
Developmental Disorder	familial syndromic intellectual disability	Familial syndromic intellectual disability	1,05E-07	ABCD1, AFF2, ARHGEF6, ATP8A2, ATRX, CAMTA1, CASK, COQ5, CREBBP, EIF2S3, ELP2, EP300, FGD1, FRMPD4, GABBR1, GABBR2, GATAD2B, GMPPB, GPC1, GRIA3, HCFC1, HNRNPU, HPRT1, HSD17B10, HTR2B, INPP5K, IQSEC2, ISPD, KANSL1, KCNH1, KDM6A, KIRREL3, KLHL15, L1CAM, MECP2, NEXMIF, NFIA, NONO, NOS1, OBSL1, OGT, PACS1, PDHB, PGAP2, PGAP3, PPP2R5D, PQBP1, PUS3, RAB39B, RLIM, RPS6KA3, SATB2, SCN3B, SETD5, SLC1A7, SL…	68
Developmental Disorder	congenital heart disease	Congenital heart disease	2,72E-07	ACKR3, ACVR2B, ADAM19, AVPR2, B3GAT3, BICC1, BMP1, CACNA1C, DISP1, DLC1, ECE1, ENO2, FGFR1, FGFRL1, FLT1, FOXJ1, Foxp1, GATA4, GJA1, GPC3, HSPG2, HTR2B, JAG1, MGAT1, MYH7, NAA10, NCOR2, NF1, NFATC1, NOTCH1, NTRK3, P2RY12, PATZ1, PDS5B, PKD2, PLCE1, RARA, RARB, RBM10, RDH10, RERE, RGS19, RNF20, ROR2, RYR2, SALL4, SH3PXD2B, SLC6A2, SMAD2, SMAD4, SMAD7, SMARCA4, TBX3, TBX5, TCTN2, TGFBR3, THRA, THRB…	65
Organ Development	formation	Formation of brain	1,41E-14	ADAM10, ADAM19, AFDN, AFF2, AGO2, AKT3, ANK3, APAF1, APBB1, APLP2, ATAT1, ATG7, ATRX, BAG6, BAX, BBS1, BBS7, BDNF, BMP5, BMP7, BPTF, BTG2, CCND2, CDH2, CDK5, CDK5RAP1, CDK6, CERS1, CHL1, CLP1, CNTNAP2, COMMD1, CRTAC1, CSF1R, CXADR, Dclk1, DHCR7, DIXDC1, DLC1, DLG5, EGR2, EML1, EPHB2, ESR2, EZH2, EZR, FAIM2, FANCD2, FGF13, FGFR1, FGFRL1, FLT4, FOXJ1, FOXO3, FZD3, GAS1, GHRHR, GLI2, GLI3, GPC1, HCN…	162
Organ Development	formation	Formation of muscle	3,55E-09	ALOX12, ANGPT1, ANKRD1, ARID5B, BDNF, BECN1, BMP5, BMP7, BOC, CACNA1S, CAPN2, CAPN3, CASP1, CASP8, CAV1, CCNA2, CDH2, CDK5, CHRNB1, CREBBP, CTBP1, CXADR, DAAM1, DISP1, DLG1, Dmd, DNMT3A, DOCK5, DYSF, EP300, EPO, ERBB2, FGFR1, FGFRL1, FOSL2, FOXK1, FOXO1, Foxp1, GAA, GATA4, GJA1, GPC1, HDAC4, HDAC5, HIF1A, HSP90AA1, HSP90B1, HSPG2, ILK, INPP5K, JAG1, JPH1, JPH2, KCNH1, KRT8, LAMA5, LOX, MAML1, MAP…	111
Organ Development	formation	Formation of muscle cells	4,21E-08	CACNA1S, CAPN3, CCNA2, CHRNB1, CREBBP, CXADR, DAAM1, Dmd, DNMT3A, DOCK5, DYSF, EP300, ERBB2, FGFR1, FOSL2, FOXO1, Foxp1, GAA, GATA4, GPC1, HDAC4, HDAC5, HIF1A, HSP90AA1, HSP90B1, ILK, JPH2, KRT8, LOX, MAML1, MAPK14, MEGF10, MFN2, MTOR, MYLK, NCOA2, NEO1, NFATC3, PAX3, PLEC, PLXNB1, PRKCQ, RAP1GDS1, RRAS, SENP2, SGCB, SIX4, SLC8A1, TBX5, TGFBR1, TGFBR2, TMOD1, TNNT2, TPM1	54
Organ Development	formation	Formation of kidney	5,63E-08	ACE, ACVR2B, Agtr1b, ARID5B, BAG6, BAX, BDNF, BICC1, BMP6, BMP7, CADM1, CAV1, CDH4, CDH6, CRLF1, CSF1R, CUX1, CYP27A1, DCHS1, DLG1, EFEMP1, EYA1, EZR, FGFR1, FGFRL1, FLT1, FLT4, FREM1, GDF11, GLI2, GLI3, GPC3, GRB2, GRID2, GRIP1, HDAC6, HIF1A, ILK, INSR, ITGA1, JAG1, JAK2, KDR, KL, LAMA5, LAMC1, LIN7C, MST1R, MYO1E, NF1, NID1, NLE1, NOTCH1, NPHP3, NPNT, PDGFB, PDPK1, PKD2, PLCE1, PPP3CA, RARA, RA…	83
Organ Development	formation	Formation of forebrain	2,50E-07	ADAM10, ADAM19, AFDN, AGO2, APAF1, APBB1, APLP2, ATRX, BAX, BBS1, BDNF, BMP5, BMP7, CDH2, CDK5, CDK6, CNTNAP2, CRTAC1, CSF1R, Dclk1, DLC1, EPHB2, FGFRL1, FOXJ1, GLI3, HCN1, HPRT1, KAT2A, KIF14, L1CAM, LIN28B, MAPK1, MKL1, MTOR, NCAM1, NCOR2, NF1, NFIA, NOTCH1, NRP2, NTN1, NTRK2, OGDH, OTX1, PARD3, PDPK1, PFDN1, PLXNA4, PLXNB2, PPARD, PPP3CA, PRKG1, RARB, RTN4R, RYK, SEMA5A, SH2D3C, SLIT1, SMARCA4…	71
Organ Development	formation	Formation of lung	3,87E-07	ABCA1, ACE, ACVR2B, ADAMTS2, ARRB2, ASAH1, ATP2A1, ATXN1L, BAG6, CARM1, CAV1, CNOT9, CREBBP, CRH, CRHR1, CUX1, DCHS1, DHCR7, DMRT2, ELK3, EP300, ESR2, FGF18, FGFR1, FLT4, Foxp1, FUBP1, FUT8, GATA4, GLI2, GLI3, GPC3, HAT1, HSPB11, INPP5D, KDR, LAMA5, LAMC1, LMNB1, LOX, LOXL3, MAP2K2, MAPK1, MAPK14, MAPK9, MECP2, MMP2, MUS81, NCOA2, NCOR2, NFE2L2, NOTCH1, NPHP3, PDGFB, PHF14, PKDCC, PLOD3, PPP1CA, …	80
Organ Development	formation	Formation of telencephalon	6,01E-07	ADAM19, AFDN, APBB1, BBS1, BDNF, CDH2, CDK5, CDK6, CNTNAP2, CRTAC1, CSF1R, EPHB2, FOXJ1, GLI3, HCN1, HPRT1, KAT2A, KIF14, L1CAM, MAPK1, MTOR, NCOR2, NF1, NFIA, NRP2, NTN1, NTRK2, OGDH, PARD3, PFDN1, PLXNA4, PLXNB2, PPARD, PPP3CA, RARB, RTN4R, RYK, SH2D3C, SLIT1, TCTN1, TNC, TOP2B, TP73, TRIO, ULK4, VAX1, VLDLR, ZBTB20	48
Organ Development	cardiogenesis	Cardiogenesis	7,40E-10	ACKR3, ACVR2B, ADAM19, ADAMTS6, ANGPT1, ANKRD1, AP3M2, BBS7, BCOR, BDNF, BECN1, BICC1, BMP5, BMP7, CACNA1C, CAPN3, CASP8, CAV1, CCNA2, CCND2, Cdc42, COL5A1, CTBP1, CXADR, DAAM1, DAW1, DCHS1, DISP1, DLC1, DLL4, DNM1L, DNMT3A, DRC1, ECE1, EP300, EPO, ERBB2, FGF12, FGFR1, FGFRL1, FOXJ1, FOXO1, FOXO3, Foxp1, FOXP4, FREM2, GAA, GAS1, GATA4, GDF11, GJA1, GLI2, GLI3, GPC3, GSK3A, HDAC4, HDAC5, HIF1A, HS…	147
Organ Development	development	Development of striated muscle	2,48E-07	ALOX12, ANGPT1, ANKRD1, BDNF, BECN1, BMP5, BMP7, BOC, CACNA1S, CAPN3, CASP8, CAV1, CCNA2, CDK5, CXADR, DAAM1, DISP1, Dmd, EP300, EPO, ERBB2, FGFRL1, FOXO1, Foxp1, GATA4, GJA1, HDAC4, HDAC5, HSPG2, JPH2, MAPK14, MEOX2, MSGN1, MTOR, MYH7, MYL6, NF1, NOTCH1, NRG1, PAX3, PAX7, PDGFB, PLEC, PPP2R3A, SENP2, SIX4, SMAD7, SRPK3, TAZ, TGFBR3, TMOD1, TNNT2, TPM1, TRIO	54
Organ Development	development	Development of cerebral cortex	5,33E-07	ADAM10, AFDN, ATAT1, ATG7, BAX, BBS1, BDNF, BMP7, BTG2, CDH2, CDK5, CDK6, CHL1, CNTNAP2, CXADR, DLG5, EZR, FGF13, FGFR1, GLI3, HIF1A, HSPB8, KIF14, KIF1A, KIRREL3, L1CAM, LAMC1, MDK, MFSD2A, NCAM1, NEO1, NF1, NPY, NTN1, NTRK2, OGDH, OTX1, RAC3, SEMA3F, SMAD4, SRC, ST8SIA4, TNIK, TP73, TRIO, USP9X, VLDLR, XRCC2, ZBTB20	49

## Sheet: DM promoters Behavior
Category	Function	Function Annotation	p-value	Molecules	# Molecules
Behavior	behavior	Behavior	8,66E-03	ABL2, ACAT1, AOC3, ARHGEF9, ASAH1, ATP8A2, B2M, BBS1, CACNA1G, CALB1, CAPN1, CDK5, CKB, CTSS, DHCR7, DIXDC1, DLGAP3, DPP4, EFNB2, ELOVL4, FGF13, FGFBP3, FZR1, GAA, GJA1, GNAL, GRID1, GRIN1, GRPR, HRH3, HSD17B10, KCNA2, KCNH1, LGALS1, MAP6, MARK2, MFSD2A, MKL1, MLYCD, NCOA2, NMU, NPY, PDE4DIP, PGRMC1, PRKCB, PTGER3, PTPN2, RGS18, SCP2, SGK1, SLC27A4, SLITRK1, ST8SIA2, SYNJ1, TAOK2, TASP1, THBS2, T…	62

## Sheet: DM sites Behavior
Category	Function	Function Annotation	p-value	Molecules	# Molecules
Behavior	behavior	Behavior	9,66E-16	ABCD1, ABHD12, ACAT1, ACE, ACOT13, ADAM10, ADD2, AGO2, Agtr1b, AOC3, APBB1, APLP2, ARHGAP32, ARHGEF6, ARHGEF9, ARID5B, ARL6IP5, ARRB2, ASAH1, ASIC1, ASNA1, ATAT1, ATG7, ATP13A2, ATP1A1, ATP1A2, ATP2B4, ATP8A2, B2M, B4GALNT1, BAIAP3, BAX, BBS1, BBS7, BDNF, BMPR1B, BTG2, CACNA1C, CACNA1G, CACNB3, CADM1, CAMTA1, CANX, CASP1, CAV1, CCDC80, CCND2, CDC42EP4, CDK5, CERS1, CHD6, CHL1, CHRNA4, CKB, CLCN6,…	281
Behavior	locomotion	Locomotion	5,22E-07	ABCA1, ABCD1, ABHD12, ADARB1, APLP2, ARRB2, ASTN1, ATG7, ATP1A1, ATP1A2, BDNF, BECN1, CACNA1C, CANX, CCND2, CDK5, CELSR1, CHL1, CHRNA4, CREBBP, CRH, CRHR1, DDHD2, DRD3, DSCAM, EFNB3, FGF12, FOXO1, GAA, GABBR1, GABRA1, GAD2, GIGYF2, GNAL, GNG7, GPX1, GRIA1, GRIA3, GRID2, GRK6, GRM2, GRM6, HIPK2, HNF4G, HPRT1, IL1R1, KCNC3, KCND2, KCNMA1, LRRC7, MAG, MECP2, MYO6, NAGLU, NCAM1, NCOA2, NFATC2, NFATC3…	90
