# Supplementary material for: Associations Between Behavioral Effects of Bisphenol A and DNA Methylation in Zebrafish Embryos
Source: Front Genet. 2019 Mar 8;10:184. doi: 10.3389/fgene.2019.00184 (PMC6418038; doi:10.3389/fgene.2019.00184)
Supplement: Table S5 — IPA predicted top upstream regulators based on genes with DM promoters. [file Table_5.XLSX]

## Sheet: DM promoters
ID	DM promoter genes in dataset	Expr. p-value	Findings
791822	FMOD	7,51E-05	Downregulates (3)
65234	CDK5	5,53E-05	Downregulates (1)
100124652	PARD6B	5,47E-05	Regulates (3)
768164	RGS18	4,95E-05	Regulates (3)
378446	DHCR7	4,32E-05	Upregulates (1)
565408	ANKS1B	3,87E-05	Upregulates (1)
561445	SLC5A5	3,81E-05	Upregulates (3)
393807	PPP1R3C	3,35E-05	Downregulates (3)
280650	KLF6	3,10E-05	Downregulates (2)
324940	AARS	2,36E-05	Upregulates (1)
100537448	CYTH3	2,32E-05	Upregulates (1)
798517	RBM15	2,20E-05	Upregulates (1)
327272	SLC9A3R1	2,13E-05	Upregulates (10)
415152	GYG1	1,97E-05	Downregulates (1)
564395	SMAD6	1,78E-05	Downregulates (5)
553575	GSR	1,64E-05	Upregulates (2)
553387	PGLYRP1	1,24E-05	Downregulates (1)
378845	TJP1	1,23E-05	Downregulates (1)
327415	KCND3	1,02E-05	Downregulates (1)
334197	ALDH7A1	7,60E-06	Regulates (1)
797351	KRT8	6,94E-06	Upregulates (1)
140744	CKB	6,73E-06	Upregulates (3)
100136868	ABCA1	5,53E-06	Upregulates (3)
100049158	PKMYT1	5,50E-06	Upregulates (1)
561138	XPO1	5,03E-06	Upregulates (1)
571189	ABCB11	4,31E-06	Downregulates (1)
30573	HSP90AB1	3,65E-06	Upregulates (2)
30227	NTN1	2,68E-06	Upregulates (1)
403125	TLR2	2,23E-06	Upregulates (2)
503502	CRABP2	1,88E-06	Upregulates (5)
550369	NSDHL	1,60E-06	Upregulates (1)
445073	SOCS1	1,40E-06	Upregulates (1)
100001650	CALB1	1,25E-06	Upregulates (8)
324140	SGK1	1,15E-06	Downregulates (8)
393953	PRKCB	1,06E-06	Downregulates (1)
30194	ALCAM	8,37E-07	Downregulates (1)
64273	ATP1B1	7,91E-07	Upregulates (1)
563904	CACNA1G	7,46E-07	Upregulates (1)
570520	INHA	6,60E-07	Regulates (4)
567969	FOXO1	5,50E-07	Upregulates (5)
492520	PGRMC1	4,58E-07	Upregulates (6)
81884	NCOA2	4,20E-07	Downregulates (2)
436882	PSMB2	3,86E-07	Regulates (2)
100000544	PTGER3	3,78E-07	Upregulates (4)
431720	NR4A1	2,35E-07	Upregulates (2)
559087	PLA2G4A	2,16E-07	Downregulates (1)
564478	IP6K1	2,15E-07	Downregulates (1)
406409	CYB5A	1,54E-07	Upregulates (1)
100004455	EPO	1,53E-07	Upregulates (3)
566851	TMEM2	1,04E-07	Upregulates (1)
561613	PTPN2	7,40E-08	Upregulates (2)
406771	CWC25	6,86E-08	Upregulates (1)
337767	LAMB2	6,74E-08	Downregulates (1)
321552	MYH7	5,68E-08	Downregulates (2)
337158	COL1A1	5,16E-08	Regulates (4)
64604	NRF1	4,40E-08	Upregulates (3)
559449	TESK1	2,18E-08	Upregulates (1)
445390	MYBL2	1,93E-08	Upregulates (4)
436656	KRT17	1,70E-08	Regulates (2)
114402	EFNB2	1,45E-08	Upregulates (2)
324466	AP1G1	1,23E-08	Upregulates (4)
541525	SMPDL3A	7,75E-09	Downregulates (1)
406755	RP2	3,17E-09	Upregulates (1)
406714	RAP1A	2,90E-09	Downregulates (1)
338247	ECHDC2	2,70E-09	Upregulates (1)
558627	TNNT1	2,27E-09	Upregulates (2)
337070	RARS	1,51E-09	Upregulates (1)
791793	CXADR	1,16E-09	Downregulates (1)
497638	DLG2	9,59E-10	Upregulates (2)
30236	GJA1	8,78E-10	Upregulates (5)
415209	TPM1	8,03E-10	Downregulates (1)
337315	FGB	8,01E-10	Upregulates (1)
431763	GADD45A	3,83E-10	Upregulates (5)
791202	VHL	1,89E-10	Downregulates (1)
492576	MYLK	1,09E-10	Regulates (1)
553769	TPD52L1	8,37E-11	Regulates (2)
678607	PMP22	2,53E-11	Upregulates (1)
378728	SIAH2	1,39E-11	Upregulates (8)
80963	RND3	6,13E-12	Downregulates (2)
404206	CCNA1	4,01E-12	Upregulates (2)
436734	TXN	2,60E-12	Upregulates (9)

## Sheet: DM sites
ID	DM site genes in dataset	Expr. False Discovery Rate (q-value)	Findings
393632	MLH1	8,12E-05	Upregulates (2)
406769	SYT11	7,79E-05	Upregulates (1)
404211	PIK3R2	7,66E-05	Downregulates (1)
322089	CTPS1	7,21E-05	Regulates (3)
449936	PPL	7,20E-05	Upregulates (1)
796490	PDGFB	7,13E-05	Upregulates (3)
336363	FAM162A	7,07E-05	Upregulates (1)
557797	ITGB2	6,89E-05	Downregulates (2)
559792	SBK1	6,81E-05	Upregulates (1)
541329	GCSH	6,55E-05	Downregulates (1)
30739	TGFBR2	5,95E-05	Regulates (2)
100124652	PARD6B	5,47E-05	Regulates (3)
567064	SEMA3B	5,27E-05	Upregulates (1)
565852	VPS11	5,24E-05	Downregulates (1)
337179	MMP2	4,89E-05	Upregulates (3)
561613	PTPN2	4,78E-05	Upregulates (2)
791580	HSPB8	4,64E-05	Upregulates (2)
557602	DYRK2	4,35E-05	Downregulates (1)
405891	Esrra	4,22E-05	Upregulates (1)
30457	ACVR2B	4,04E-05	Downregulates (1)
561445	SLC5A5	3,81E-05	Upregulates (3)
550403	GAD2	3,76E-05	Upregulates (15)
560273	OXCT1	3,57E-05	Regulates (1)
445388	RCL1	3,51E-05	Regulates (2)
567940	CRHR1	3,49E-05	Upregulates (3)
405784	RUNX2	3,36E-05	Upregulates (2)
568779	ZBTB20	3,36E-05	Downregulates (1)
393807	PPP1R3C	3,35E-05	Downregulates (3)
368319	MBP	3,18E-05	Upregulates (1)
58118	BDNF	3,10E-05	Upregulates (11)
559148	PTGIS	3,04E-05	Upregulates (1)
100006808	TRHDE	2,91E-05	Downregulates (1)
100170815	OGN	2,72E-05	Downregulates (1)
386966	ERBB2	2,68E-05	Upregulates (11)
65237	MAPK14	2,57E-05	Upregulates (1)
30256	KIT	2,44E-05	Upregulates (2)
368419	CCDC80	2,42E-05	Regulates (2)
436819	VAPA	2,41E-05	Upregulates (1)
378446	DHCR7	2,37E-05	Upregulates (1)
324940	AARS	2,36E-05	Upregulates (1)
30154	GLI2	2,16E-05	Downregulates (1)
556048	TESK1	2,02E-05	Upregulates (1)
570082	MXD1	1,97E-05	Upregulates (3)
30447	NCAM1	1,95E-05	Downregulates (2)
792928	TGFBR1	1,88E-05	Downregulates (3)
140423	JAG1	1,86E-05	Regulates (2)
100333455	Agtr1b	1,80E-05	Downregulates (5)
406695	CDC45	1,74E-05	Regulates (1)
100002928	IQGAP1	1,72E-05	Downregulates (1)
393920	CRNKL1	1,68E-05	Upregulates (1)
553575	GSR	1,64E-05	Upregulates (2)
378746	ATP2B1	1,61E-05	Upregulates (4)
431730	CDC42EP4	1,59E-05	Downregulates (1)
793334	GHRHR	1,53E-05	Upregulates (1)
30606	RARB	1,48E-05	Upregulates (1)
548341	NR1H3	1,45E-05	Downregulates (1)
30670	THRA	1,34E-05	Upregulates (1)
378845	TJP1	1,23E-05	Downregulates (1)
568877	HDAC4	1,22E-05	Upregulates (2)
493607	NET1	1,18E-05	Regulates (4)
58081	BAX	1,15E-05	Upregulates (10)
60658	NOS1	1,14E-05	Upregulates (8)
100148840	WNT7B	1,09E-05	Regulates (1)
327415	KCND3	1,02E-05	Downregulates (1)
560883	PTPN13	9,37E-06	Downregulates (1)
360149	NFE2L2	9,07E-06	Upregulates (1)
564589	BATF	8,95E-06	Downregulates (1)
100000764	ACKR3	7,90E-06	Upregulates (2)
445119	TRAF3	7,64E-06	Regulates (2)
565082	HTRA1	7,58E-06	Upregulates (1)
100125749	CLSTN2	7,25E-06	Upregulates (1)
553683	LPCAT2	7,19E-06	Downregulates (1)
768164	RGS18	6,97E-06	Regulates (3)
797351	KRT8	6,94E-06	Upregulates (1)
337315	FGB	6,34E-06	Upregulates (1)
30079	BTG2	5,70E-06	Downregulates (1)
557063	RASGRP2	5,67E-06	Upregulates (1)
436923	CRLF1	5,61E-06	Upregulates (1)
100049158	PKMYT1	5,50E-06	Upregulates (1)
403310	CACNA1D	5,23E-06	Upregulates (4)
561138	XPO1	5,03E-06	Upregulates (1)
792160	IRF1	4,82E-06	Downregulates (1)
406443	YWHAH	4,71E-06	Regulates (2)
559698	SYP	4,51E-06	Upregulates (5)
560268	CALCR	4,20E-06	Regulates (4)
431718	HDAC11	4,07E-06	Upregulates (1)
386590	HSP90B1	4,05E-06	Upregulates (1)
30656	L1CAM	3,87E-06	Downregulates (1)
30607	THRB	3,78E-06	Regulates (1)
30573	HSP90AB1	3,65E-06	Upregulates (2)
571189	ABCB11	3,05E-06	Downregulates (1)
571757	SATB1	2,96E-06	Regulates (5)
336082	NELL2	2,87E-06	Regulates (2)
327272	SLC9A3R1	2,83E-06	Upregulates (10)
100536827	ARID5B	2,77E-06	Downregulates (1)
777719	PAPSS2	2,75E-06	Upregulates (1)
561772	NFATC3	2,73E-06	Upregulates (2)
100038775	HTR5A	2,70E-06	Upregulates (1)
799608	CCND2	2,67E-06	Upregulates (10)
553414	RND1	2,52E-06	Downregulates (1)
403125	TLR2	2,23E-06	Upregulates (2)
564498	DCAF6	2,04E-06	Upregulates (2)
30190	EGR2	1,94E-06	Upregulates (3)
570106	PFKL	1,93E-06	Regulates (1)
30298	JAK2	1,90E-06	Regulates (1)
570868	ITGA1	1,75E-06	Upregulates (1)
317740	POLA1	1,69E-06	Upregulates (8)
565408	ANKS1B	1,66E-06	Upregulates (1)
567413	SOX5	1,60E-06	Upregulates (1)
323695	CAV1	1,54E-06	Upregulates (7)
100003906	ITIH4	1,54E-06	Upregulates (1)
393904	GIPC2	1,44E-06	Upregulates (1)
445073	SOCS1	1,40E-06	Upregulates (1)
565164	APBB1	1,24E-06	Regulates (1)
100037359	RGS1	1,22E-06	Regulates (3)
324140	SGK1	1,15E-06	Downregulates (8)
405769	SYK	1,14E-06	Upregulates (1)
30296	FOXO3	1,13E-06	Upregulates (4)
30749	NR5A2	9,94E-07	Downregulates (2)
570643	VWF	9,86E-07	Upregulates (1)
100000252	PIK3R3	9,68E-07	Downregulates (1)
192295	CCNA2	8,38E-07	Regulates (2)
797199	SLC8A1	8,11E-07	Upregulates (2)
393995	GPC1	8,04E-07	Downregulates (1)
793668	NPY1R	7,93E-07	Upregulates (2)
556764	DDX17	7,88E-07	Regulates (1)
58131	APAF1	7,85E-07	Downregulates (1)
564698	KCNN2	7,82E-07	Regulates (1)
565980	ACE	7,50E-07	Downregulates (2)
563904	CACNA1G	7,46E-07	Upregulates (1)
30291	CDH2	5,91E-07	Upregulates (6)
100002802	PPP2R2C	5,27E-07	Regulates (1)
64604	NRF1	5,17E-07	Upregulates (3)
100006896	MMP13	4,87E-07	Upregulates (1)
556758	BICD1	4,60E-07	Upregulates (2)
492520	PGRMC1	4,58E-07	Upregulates (6)
393410	GPSM2	4,26E-07	Upregulates (1)
335339	MAK	4,18E-07	Upregulates (1)
564552	OGDH	4,02E-07	Upregulates (1)
394060	HMGCS1	4,01E-07	Upregulates (1)
436882	PSMB2	3,86E-07	Regulates (2)
798564	SFRP1	3,83E-07	Upregulates (2)
337230	GARS	3,61E-07	Upregulates (1)
557196	SLC24A3	3,46E-07	Upregulates (2)
799204	IL1R1	3,20E-07	Downregulates (6)
322857	PROM1	3,01E-07	Upregulates (1)
403044	GRIA1	2,92E-07	Upregulates (3)
65234	CDK5	2,84E-07	Downregulates (1)
566014	RETREG3	2,81E-07	Downregulates (1)
554230	KDR	2,80E-07	Upregulates (4)
393953	PRKCB	2,39E-07	Downregulates (1)
431720	NR4A1	2,35E-07	Upregulates (2)
492576	MYLK	2,32E-07	Regulates (1)
100330817	STK32B	2,30E-07	Regulates (1)
100333702	ADCY9	2,22E-07	Upregulates (5)
559087	PLA2G4A	2,16E-07	Downregulates (1)
564478	IP6K1	2,15E-07	Downregulates (1)
437006	NXPH1	2,10E-07	Upregulates (1)
565373	AGRN	2,02E-07	Regulates (1)
554650	BNIP3L	2,01E-07	Downregulates (1)
406409	CYB5A	1,54E-07	Upregulates (1)
100004455	EPO	1,53E-07	Upregulates (3)
557911	CXXC5	1,40E-07	Upregulates (1)
30227	NTN1	1,36E-07	Upregulates (1)
555364	RARA	1,36E-07	Upregulates (20)
566003	CDC42BPA	1,33E-07	Upregulates (1)
568668	NTRK3	1,27E-07	Upregulates (2)
30604	CFB	1,24E-07	Upregulates (5)
566409	MCM6	1,20E-07	Upregulates (3)
100320658	LOXL4	1,20E-07	Upregulates (1)
565367	DMTN	1,16E-07	Downregulates (1)
360142	MX1	1,15E-07	Upregulates (1)
568277	SBF1	1,15E-07	Regulates (1)
387527	CYP4B1	1,04E-07	Downregulates (1)
393882	TUBG1	9,28E-08	Upregulates (1)
325052	TARDBP	8,42E-08	Regulates (1)
558921	FOSL2	7,92E-08	Upregulates (3)
544658	SEMA3F	7,81E-08	Upregulates (1)
570822	PAM	6,99E-08	Downregulates (6)
406771	CWC25	6,86E-08	Upregulates (1)
570579	G6PD	6,44E-08	Upregulates (6)
321552	MYH7	5,68E-08	Downregulates (2)
436622	PLA2G10	5,34E-08	Upregulates (1)
560416	ERF	4,61E-08	Downregulates (1)
100037338	INPP5K	3,42E-08	Downregulates (1)
393648	RER1	2,93E-08	Upregulates (1)
192323	MCM3	2,22E-08	Upregulates (7)
393443	XPA	2,04E-08	Upregulates (1)
445390	MYBL2	1,93E-08	Upregulates (4)
323738	ANKH	1,71E-08	Regulates (1)
560788	PARP1	1,70E-08	Downregulates (1)
58071	TNNT2	1,66E-08	Upregulates (2)
325084	SRC	1,49E-08	Upregulates (1)
503868	VIPR1	1,46E-08	Downregulates (2)
565706	PDE4B	1,39E-08	Upregulates (2)
558232	PPP1R9B	1,36E-08	Upregulates (2)
324188	CYP26B1	1,35E-08	Downregulates (1)
557476	OTOF	1,25E-08	Upregulates (1)
562840	RDH10	1,18E-08	Downregulates (1)
378848	HSPA5	8,67E-09	Upregulates (6)
100000615	SYT3	8,04E-09	Upregulates (1)
541525	SMPDL3A	7,75E-09	Downregulates (1)
553305	IPO4	7,36E-09	Upregulates (1)
406730	APEX1	7,16E-09	Downregulates (1)
192338	MCM2	5,90E-09	Downregulates (3)
393515	STX3	5,88E-09	Upregulates (1)
558006	GRIP1	5,55E-09	Regulates (1)
140744	CKB	5,45E-09	Upregulates (3)
100007704	SLC7A8	5,15E-09	Regulates (2)
558540	MYBL1	4,06E-09	Upregulates (3)
402806	PVALB	4,05E-09	Downregulates (2)
402842	HSD17B1	3,92E-09	Regulates (2)
100150007	CDK18	3,86E-09	Regulates (1)
450026	TSPAN5	3,78E-09	Upregulates (1)
336348	Rcan1	3,28E-09	Upregulates (2)
791793	CXADR	3,27E-09	Downregulates (1)
406714	RAP1A	2,90E-09	Downregulates (1)
334381	WRAP73	2,88E-09	Upregulates (1)
30105	WNT5B	2,68E-09	Regulates (1)
564337	PPP3R1	2,66E-09	Upregulates (2)
100136868	ABCA1	2,49E-09	Upregulates (3)
553503	FBLN2	2,25E-09	Upregulates (1)
100537448	CYTH3	2,22E-09	Upregulates (1)
326857	GCLC	1,84E-09	Upregulates (2)
553769	TPD52L1	1,72E-09	Regulates (2)
405777	POU1F1	1,40E-09	Upregulates (1)
406673	P4HB	1,35E-09	Upregulates (2)
751628	GPD2	1,18E-09	Upregulates (2)
553649	NR2C1	9,90E-10	Downregulates (1)
30236	GJA1	8,78E-10	Upregulates (5)
777627	BOP1	8,77E-10	Regulates (1)
564351	PTPRN	8,72E-10	Upregulates (5)
541518	ARMT1	8,04E-10	Upregulates (1)
415209	TPM1	8,03E-10	Downregulates (1)
171478	FABP3	7,85E-10	Upregulates (1)
30742	BMPR1B	5,64E-10	Downregulates (1)
260407	TP63	5,19E-10	Downregulates (1)
431763	GADD45A	3,83E-10	Upregulates (5)
114407	ANGPT1	3,74E-10	Regulates (1)
559992	TPD52	3,13E-10	Upregulates (1)
561995	SFXN5	1,92E-10	Regulates (1)
114402	EFNB2	1,88E-10	Upregulates (2)
64273	ATP1B1	1,66E-10	Upregulates (1)
567621	TIAM1	1,50E-10	Regulates (1)
567969	FOXO1	1,34E-10	Upregulates (5)
335985	RPN2	1,18E-10	Upregulates (1)
436734	TXN	1,05E-10	Upregulates (9)
560300	ZNF148	1,05E-10	Upregulates (1)
100001751	SNED1	8,25E-11	Downregulates (1)
394026	BMP5	8,15E-11	Downregulates (1)
30712	SNAP25	6,42E-11	Upregulates (1)
393202	HIF1A	5,72E-11	Upregulates (2)
393144	TRIM25	4,14E-11	Upregulates (2)
445128	TMF1	3,71E-11	Upregulates (1)
678607	PMP22	2,53E-11	Upregulates (1)
560827	PRPS1	1,90E-11	Downregulates (4)
393608	PTGER2	1,81E-11	Upregulates (4)
393584	MTMR4	1,35E-11	Regulates (1)
394099	ARRB2	1,33E-11	Downregulates (1)
352926	GPX1	1,07E-11	Regulates (1)
562079	SEZ6	1,04E-11	Upregulates (1)
100332594	TGFBR3	8,63E-12	Upregulates (3)
393857	GNE	5,16E-12	Downregulates (1)
317734	ESR2	4,85E-12	Downregulates (48)
60635	CLDN7	4,85E-12	Upregulates (1)
404206	CCNA1	4,01E-12	Upregulates (2)
30483	GATA4	2,96E-12	Upregulates (5)
100001853	NRIP1	2,57E-12	Upregulates (2)
81884	NCOA2	2,21E-12	Downregulates (2)
564519	NCOA3	1,17E-12	Downregulates (4)
796481	SELP	1,14E-12	Downregulates (4)
568643	DSCAM	9,14E-13	Upregulates (2)
436738	TIMM13	8,41E-13	Upregulates (1)
393809	CAP2	4,68E-13	Regulates (2)
373085	HSPA9	4,65E-13	Upregulates (1)
334571	PRKCD	4,15E-13	Upregulates (1)
559524	PTPN5	3,97E-13	Upregulates (1)
324466	AP1G1	3,47E-13	Upregulates (4)
557486	HDAC5	2,34E-13	Upregulates (3)
324710	UBL3	1,70E-13	Upregulates (1)
83414	SSR2	1,65E-13	Upregulates (1)
282667	SDC2	1,16E-13	Downregulates (2)
497638	DLG2	4,45E-14	Upregulates (2)
406207	MTTP	3,43E-14	Regulates (1)
405901	NRP2	4,14E-15	Downregulates (1)
100333060	PITPNA	1,93E-16	Regulates (1)
550554	PPP3CA	2,67E-17	Downregulates (1)
337070	RARS	2,52E-17	Upregulates (1)
338247	ECHDC2	2,23E-17	Upregulates (1)
81590	CLDN1	4,59E-18	Downregulates (1)
792084	SLCO2B1	2,52E-18	Downregulates (1)
378728	SIAH2	1,08E-18	Upregulates (8)
445564	SMAD9	1,90E-19	Regulates (1)
561153	DBN1	3,75E-23	Downregulates (1)
